# Supplementary material for: In vivo cyclic overexpression of Yamanaka factors restricted to neurons reverses age-associated phenotypes and enhances memory performance
Source: Commun Biol. 2024 May 24;7:631. doi: 10.1038/s42003-024-06328-w (PMC11126596; doi:10.1038/s42003-024-06328-w)
Supplement: Supplementary file 4 — Supplementary data 1 [file 42003_2024_6328_MOESM4_ESM.xlsx]

## Sheet: DEG
	symbol	baseMean	FoldChange	log2FoldChange	lfcSE	stat	pvalue	padj	description
ENSMUSG00000000126	Wnt9a	147.812	0.265039	-1.91573	0.161017	-11.8977	1.21692e-32	5.17372e-29	wingless-type MMTV integration site family, member 9A
ENSMUSG00000000142	Axin2	706.42	0.693744	-0.527525	0.103121	-5.11559	3.12762e-07	2.41765e-05	axin 2
ENSMUSG00000000223	Drp2	2084.9	0.780996	-0.356613	0.104945	-3.39808	0.000678601	0.0129521	dystrophin related protein 2
ENSMUSG00000000247	Lhx2	1404.76	0.762027	-0.392086	0.0837561	-4.68128	2.85087e-06	0.000153424	LIM homeobox protein 2
ENSMUSG00000000253	Gmpr	1243.98	0.841537	-0.248901	0.0798949	-3.11535	0.00183725	0.0276957	guanosine monophosphate reductase
ENSMUSG00000000290	Itgb2	130.013	1.74584	0.80392	0.214138	3.75422	0.000173879	0.00437425	integrin beta 2
ENSMUSG00000000296	Tpd52l1	716.323	0.724839	-0.464267	0.107673	-4.31183	1.61912e-05	0.000665092	tumor protein D52-like 1
ENSMUSG00000000326	Comt	1855.2	1.25274	0.325082	0.110349	2.94594	0.00321973	0.0416703	catechol-O-methyltransferase
ENSMUSG00000000416	Cttnbp2	6401.37	0.73666	-0.44093	0.117926	-3.73904	0.000184727	0.00460626	cortactin binding protein 2
ENSMUSG00000000530	Acvrl1	338.146	1.35344	0.436636	0.131016	3.3327	0.000860063	0.015586	activin A receptor, type II-like 1
ENSMUSG00000000594	Gm2a	1509.66	1.23849	0.308585	0.091761	3.36292	0.000771221	0.0142558	GM2 ganglioside activator protein
ENSMUSG00000000628	Hk2	164.114	1.56994	0.650714	0.161593	4.02686	5.65264e-05	0.00183103	hexokinase 2
ENSMUSG00000000753	Serpinf1	396.786	2.43682	1.285	0.271962	4.72491	2.30217e-06	0.000130069	serine (or cysteine) peptidase inhibitor, clade F, member 1
ENSMUSG00000000782	Tcf7	111.693	1.50623	0.590944	0.177328	3.33248	0.00086075	0.015586	transcription factor 7, T cell specific
ENSMUSG00000000805	Car4	1829.92	1.58996	0.668994	0.190454	3.51263	0.0004437	0.00930402	carbonic anhydrase 4
ENSMUSG00000000823	Zfp512b	1304.85	0.846974	-0.239611	0.0823793	-2.90863	0.00363018	0.0453933	zinc finger protein 512B
ENSMUSG00000000889	Dbh	27.7475	3.34064	1.74012	0.45551	3.82017	0.000133362	0.00356037	dopamine beta hydroxylase
ENSMUSG00000000957	Mmp14	382.452	0.718858	-0.476221	0.136449	-3.4901	0.000482841	0.00988109	matrix metallopeptidase 14 (membrane-inserted)
ENSMUSG00000001027	Scn4a	7.41198	47.7338	5.57694	1.15927	4.81075	1.50367e-06	9.00403e-05	sodium channel, voltage-gated, type IV, alpha
ENSMUSG00000001039	B9d1	387.503	0.802777	-0.316929	0.101828	-3.1124	0.00185571	0.0278291	B9 protein domain 1
ENSMUSG00000001123	Lgals9	231.641	1.77001	0.823758	0.158447	5.19894	2.00423e-07	1.63865e-05	lectin, galactose binding, soluble 9
ENSMUSG00000001281	Itgb7	54.904	5.41676	2.43743	0.314758	7.74382	9.64719e-15	3.56652e-12	integrin beta 7
ENSMUSG00000001403	Ube2c	19.208	4.42253	2.14487	0.736902	2.91066	0.00360666	0.0451972	ubiquitin-conjugating enzyme E2C
ENSMUSG00000001418	Glmp	866.2	1.27954	0.355622	0.10678	3.33042	0.000867161	0.0156218	glycosylated lysosomal membrane protein
ENSMUSG00000001435	Col18a1	287.861	2.14168	1.09874	0.208434	5.27142	1.35375e-07	1.15109e-05	collagen, type XVIII, alpha 1
ENSMUSG00000001473	Tubb6	30.6124	3.58715	1.84284	0.486532	3.7877	0.000152046	0.00392962	tubulin, beta 6 class V
ENSMUSG00000001494	Sost	70.6159	46.0101	5.52388	0.614026	8.99617	2.33734e-19	1.72821e-16	sclerostin
ENSMUSG00000001506	Col1a1	357.89	1.65152	0.723797	0.200352	3.61263	0.000303101	0.00690541	collagen, type I, alpha 1
ENSMUSG00000001520	Nrip2	323.408	0.707375	-0.499454	0.165222	-3.02293	0.00250338	0.0346534	nuclear receptor interacting protein 2
ENSMUSG00000001525	Tubb5	11419	1.6654	0.735864	0.164369	4.47692	7.57283e-06	0.000358428	tubulin, beta 5 class I
ENSMUSG00000001552	Jup	1219.17	2.12518	1.08759	0.137188	7.92773	2.23194e-15	9.48909e-13	junction plakoglobin
ENSMUSG00000001794	Capns1	3619.33	1.40967	0.495356	0.165869	2.98642	0.00282262	0.0378438	calpain, small subunit 1
ENSMUSG00000001870	Ltbp1	243.556	1.65417	0.726109	0.209049	3.47339	0.000513925	0.0104418	latent transforming growth factor beta binding protein 1
ENSMUSG00000001918	Slc1a5	111.91	1.85145	0.888656	0.22356	3.97501	7.0375e-05	0.00216028	solute carrier family 1 (neutral amino acid transporter), member 5
ENSMUSG00000001985	Grik3	1949.42	0.710903	-0.492276	0.100764	-4.88545	1.03191e-06	6.67251e-05	glutamate receptor, ionotropic, kainate 3
ENSMUSG00000001986	Gria3	7397.93	0.620793	-0.687815	0.131283	-5.23917	1.61302e-07	1.34466e-05	glutamate receptor, ionotropic, AMPA3 (alpha 3)
ENSMUSG00000002012	Pnck	1638.22	0.599521	-0.738117	0.255205	-2.89225	0.0038249	0.0469309	pregnancy upregulated non-ubiquitously expressed CaM kinase
ENSMUSG00000002055	Spag5	282.952	0.386463	-1.3716	0.293926	-4.66647	3.06413e-06	0.00016284	sperm associated antigen 5
ENSMUSG00000002228	Ppm1j	135.774	29.6469	4.88981	0.408274	11.9768	4.7014e-33	2.80682e-29	protein phosphatase 1J
ENSMUSG00000002341	Ncan	6437.83	1.44673	0.5328	0.095967	5.55191	2.82559e-08	2.96617e-06	neurocan
ENSMUSG00000002343	Armc6	1004.06	1.57704	0.65722	0.158884	4.13649	3.52666e-05	0.00126528	armadillo repeat containing 6
ENSMUSG00000002603	Tgfb1	151.858	1.67005	0.739891	0.216733	3.41383	0.000640565	0.0123785	transforming growth factor, beta 1
ENSMUSG00000002688	Prkd1	431.893	0.748136	-0.418628	0.143981	-2.90753	0.00364295	0.0454904	protein kinase D1
ENSMUSG00000002799	Jag2	1411.65	0.753207	-0.408881	0.127717	-3.20146	0.00136735	0.0224019	jagged 2
ENSMUSG00000002803	Btbd6	975.306	0.745267	-0.424171	0.113866	-3.72517	0.000195181	0.00480355	BTB (POZ) domain containing 6
ENSMUSG00000002831	Plin4	95.917	2.29809	1.20044	0.400802	2.99509	0.00274367	0.0370159	perilipin 4
ENSMUSG00000002957	Ap2a2	8039.75	1.58538	0.664829	0.0994908	6.68231	2.35202e-11	5.06308e-09	adaptor-related protein complex 2, alpha 2 subunit
ENSMUSG00000003032	Klf4	284.452	3.61694	1.85477	0.206937	8.96297	3.1606e-19	2.23955e-16	Kruppel-like factor 4 (gut)
ENSMUSG00000003279	Dlgap1	12753.5	0.792531	-0.335461	0.0841539	-3.98628	6.71161e-05	0.00209427	DLG associated protein 1
ENSMUSG00000003283	Hck	104.652	2.52497	1.33627	0.315076	4.24109	2.22438e-05	0.00087362	hemopoietic cell kinase
ENSMUSG00000003309	Ap1m2	36.8199	0.4812	-1.05529	0.35606	-2.9638	0.00303865	0.0399046	adaptor protein complex AP-1, mu 2 subunit
ENSMUSG00000003411	Rab3b	1000.55	0.774702	-0.368286	0.11215	-3.28388	0.00102389	0.0178489	RAB3B, member RAS oncogene family
ENSMUSG00000003534	Ddr1	2170.55	1.29363	0.371427	0.114605	3.24092	0.00119145	0.0201609	discoidin domain receptor family, member 1
ENSMUSG00000003585	Sec14l2	1633.64	0.787761	-0.344169	0.0687047	-5.0094	5.46001e-07	3.78185e-05	SEC14-like lipid binding 2
ENSMUSG00000003665	Has1	25.6992	2.45841	1.29772	0.397213	3.26707	0.00108666	0.0186476	hyaluronan synthase 1
ENSMUSG00000003872	Lin7b	1121.99	0.638194	-0.647934	0.190975	-3.39277	0.000691904	0.0131469	lin-7 homolog B, crumbs cell polarity complex component
ENSMUSG00000003934	Efnb3	3458.77	0.777995	-0.362167	0.11956	-3.02918	0.00245218	0.0341603	ephrin B3
ENSMUSG00000003949	Hlf	2449.68	0.51876	-0.94686	0.221277	-4.27908	1.87666e-05	0.000754479	hepatic leukemia factor
ENSMUSG00000003992	Ssbp2	1477.4	0.668957	-0.580016	0.158627	-3.65647	0.000255717	0.00596533	single-stranded DNA binding protein 2
ENSMUSG00000004040	Stat3	1291.89	1.52436	0.608205	0.1376	4.42009	9.86578e-06	0.000448603	signal transducer and activator of transcription 3
ENSMUSG00000004098	Col5a3	255.096	1.74799	0.805695	0.278097	2.89717	0.00376548	0.0465775	collagen, type V, alpha 3
ENSMUSG00000004187	Kifc2	10258.4	0.640562	-0.642589	0.131912	-4.87134	1.10844e-06	7.05996e-05	kinesin family member C2
ENSMUSG00000004568	Arhgef18	1579	1.37196	0.456235	0.130195	3.50425	0.000457895	0.00950788	rho/rac guanine nucleotide exchange factor (GEF) 18
ENSMUSG00000004748	Mtfp1	1436.33	0.71052	-0.493054	0.152379	-3.23571	0.00121342	0.0203933	mitochondrial fission process 1
ENSMUSG00000004791	Pgf	182.994	2.72396	1.4457	0.25262	5.72283	1.04765e-08	1.17989e-06	placental growth factor
ENSMUSG00000004885	Crabp2	246.397	7.25717	2.85941	0.24609	11.6194	3.28613e-31	7.98341e-28	cellular retinoic acid binding protein II
ENSMUSG00000004947	Dtx2	394.414	1.52055	0.604597	0.185699	3.25578	0.0011308	0.0192883	deltex 2, E3 ubiquitin ligase
ENSMUSG00000004952	Rasa4	242.468	1.88814	0.916965	0.274519	3.34026	0.000836992	0.0153053	RAS p21 protein activator 4
ENSMUSG00000005045	Chd5	6265.84	0.739742	-0.434905	0.105612	-4.11795	3.82255e-05	0.00133483	chromodomain helicase DNA binding protein 5
ENSMUSG00000005087	Cd44	265.139	1.94744	0.961577	0.265745	3.61842	0.000296406	0.00679336	CD44 antigen
ENSMUSG00000005338	Cadm3	11377.9	1.51253	0.596963	0.0949506	6.28709	3.23472e-10	5.1896e-08	cell adhesion molecule 3
ENSMUSG00000005986	Ankrd13d	2085.99	0.796385	-0.328463	0.10504	-3.12701	0.00176593	0.0267898	ankyrin repeat domain 13 family, member D
ENSMUSG00000006235	Epor	170.731	1.84389	0.882751	0.144415	6.1126	9.8018e-10	1.4247e-07	erythropoietin receptor
ENSMUSG00000006269	Atp6v1b1	22.4985	3.17216	1.66547	0.40535	4.10871	3.97874e-05	0.00137805	ATPase, H+ transporting, lysosomal V1 subunit B1
ENSMUSG00000006356	Crip2	2744.04	2.56998	1.36175	0.231529	5.88158	4.06362e-09	5.19593e-07	cysteine rich protein 2
ENSMUSG00000006435	Neurl1a	4159.78	0.782802	-0.353281	0.0967455	-3.65166	0.000260554	0.006045	neuralized E3 ubiquitin protein ligase 1A
ENSMUSG00000006442	Srm	844.144	1.36806	0.452133	0.135709	3.33165	0.000863342	0.015586	spermidine synthase
ENSMUSG00000006494	Pdk1	1814.64	1.22348	0.290989	0.0919974	3.16302	0.00156143	0.0244988	pyruvate dehydrogenase kinase, isoenzyme 1
ENSMUSG00000006546	Cryba2	14.6427	28.1618	4.81567	0.897998	5.36267	8.20021e-08	7.37846e-06	crystallin, beta A2
ENSMUSG00000006576	Slc4a3	3537.18	0.631893	-0.662248	0.182536	-3.62803	0.00028559	0.00656316	solute carrier family 4 (anion exchanger), member 3
ENSMUSG00000006585	Cdt1	34.6356	2.17329	1.11988	0.374468	2.99059	0.0027844	0.037432	chromatin licensing and DNA replication factor 1
ENSMUSG00000006998	Psmd2	3628.85	1.13773	0.186162	0.0636956	2.92269	0.00347022	0.0440139	proteasome (prosome, macropain) 26S subunit, non-ATPase, 2
ENSMUSG00000007033	Hspa1l	43.6845	2.04181	1.02985	0.326068	3.15839	0.00158644	0.0247514	heat shock protein 1-like
ENSMUSG00000007041	Clic1	390.731	3.02832	1.59852	0.171056	9.34498	9.19111e-21	8.22653e-18	chloride intracellular channel 1
ENSMUSG00000007655	Cav1	339.483	1.4732	0.55895	0.180029	3.10478	0.00190423	0.0284314	caveolin 1, caveolae protein
ENSMUSG00000007805	Twist2	33.4849	0.426376	-1.2298	0.324263	-3.79261	0.00014907	0.00388222	twist basic helix-loop-helix transcription factor 2
ENSMUSG00000007891	Ctsd	1051.27	1.5178	0.601981	0.208987	2.88047	0.00397086	0.0482091	cathepsin D
ENSMUSG00000008305	Tle1	1392.34	0.783006	-0.352905	0.107439	-3.28469	0.00102094	0.0178255	transducin-like enhancer of split 1
ENSMUSG00000008398	Elk3	224.292	1.48204	0.567581	0.152935	3.71126	0.000206229	0.00499592	ELK3, member of ETS oncogene family
ENSMUSG00000008845	Cd163	31.1526	2.30469	1.20457	0.361434	3.33276	0.000859906	0.015586	CD163 antigen
ENSMUSG00000009293	Ube2g2	1285.81	1.40988	0.49557	0.117154	4.23007	2.33623e-05	0.000909151	ubiquitin-conjugating enzyme E2G 2
ENSMUSG00000009614	Sardh	308.806	1.4688	0.554635	0.180876	3.06638	0.00216665	0.0314118	sarcosine dehydrogenase
ENSMUSG00000009621	Vav2	521.81	1.71496	0.778177	0.150345	5.17593	2.26774e-07	1.83644e-05	vav 2 oncogene
ENSMUSG00000009628	Tex15	72.2016	2.11731	1.08223	0.259982	4.16271	3.14493e-05	0.0011652	testis expressed gene 15
ENSMUSG00000009772	Nuak2	66.9668	1.92805	0.947141	0.226827	4.17562	2.97178e-05	0.00111563	NUAK family, SNF1-like kinase, 2
ENSMUSG00000009828	Cilk1	959.553	1.19825	0.260932	0.0863421	3.02208	0.00251047	0.0346534	ciliogenesis associated kinase 1
ENSMUSG00000010358	Ifi35	88.1946	1.67203	0.741602	0.213977	3.4658	0.000528651	0.0106646	interferon-induced protein 35
ENSMUSG00000010592	Dazl	96.7904	0.624597	-0.679003	0.217712	-3.11881	0.0018158	0.0274485	deleted in azoospermia-like
ENSMUSG00000010660	Plcd1	628.96	1.8311	0.87271	0.220083	3.96538	7.32801e-05	0.00222573	phospholipase C, delta 1
ENSMUSG00000010797	Wnt2	134.595	1.78834	0.838618	0.287739	2.91451	0.00356245	0.0447437	wingless-type MMTV integration site family, member 2
ENSMUSG00000010825	Grid2ip	69.9075	2.28561	1.19258	0.294685	4.04697	5.18857e-05	0.00171667	glutamate receptor, ionotropic, delta 2 (Grid2) interacting protein 1
ENSMUSG00000011171	Vipr2	63.1604	2.81849	1.49492	0.293216	5.09835	3.42619e-07	2.58624e-05	vasoactive intestinal peptide receptor 2
ENSMUSG00000011179	Odc1	746.072	1.42436	0.51031	0.161338	3.16298	0.00156161	0.0244988	ornithine decarboxylase, structural 1
ENSMUSG00000012114	Med15	2141.44	1.35804	0.441522	0.101702	4.34132	1.41627e-05	0.000594693	mediator complex subunit 15
ENSMUSG00000012350	Ehf	11.0155	5.82539	2.54235	0.858487	2.96144	0.00306208	0.0401494	ets homologous factor
ENSMUSG00000013367	Iglon5	1222.49	1.53658	0.619723	0.127933	4.84413	1.2717e-06	7.86417e-05	IgLON family member 5
ENSMUSG00000013483	Card14	71.3237	5.89742	2.56008	0.301342	8.49562	1.96879e-17	1.08004e-14	caspase recruitment domain family, member 14
ENSMUSG00000013584	Aldh1a2	118.408	0.561013	-0.833895	0.199794	-4.17378	2.99588e-05	0.00111974	aldehyde dehydrogenase family 1, subfamily A2
ENSMUSG00000013643	Lypd8	8.5209	16.0032	4.00029	1.01395	3.94524	7.972e-05	0.00237429	LY6/PLAUR domain containing 8
ENSMUSG00000013766	Ly6g6e	173.345	4.08643	2.03084	0.3747	5.41991	5.96291e-08	5.54127e-06	lymphocyte antigen 6 complex, locus G6E
ENSMUSG00000013846	St3gal1	703.186	0.582714	-0.779141	0.195869	-3.97787	6.95359e-05	0.00213839	ST3 beta-galactoside alpha-2,3-sialyltransferase 1
ENSMUSG00000014030	Pax5	14.1759	4.39717	2.13657	0.524051	4.07703	4.5614e-05	0.00154524	paired box 5
ENSMUSG00000014232	Cluap1	1022.96	0.838801	-0.253599	0.0854374	-2.96825	0.002995	0.0395749	clusterin associated protein 1
ENSMUSG00000014329	Bicc1	251.564	0.734819	-0.444539	0.140373	-3.16683	0.00154108	0.0243565	BicC family RNA binding protein 1
ENSMUSG00000014444	Piezo1	321.234	1.80246	0.849964	0.195537	4.34683	1.3812e-05	0.000584296	piezo-type mechanosensitive ion channel component 1
ENSMUSG00000014773	Dll1	163.547	0.704177	-0.50599	0.172667	-2.93043	0.00338491	0.0431836	delta like canonical Notch ligand 1
ENSMUSG00000014786	Slc9a5	534.036	0.61017	-0.712716	0.248385	-2.8694	0.00411246	0.0493205	solute carrier family 9 (sodium/hydrogen exchanger), member 5
ENSMUSG00000015016	Acsf3	432.924	0.755719	-0.404079	0.120383	-3.35663	0.000788998	0.014537	acyl-CoA synthetase family member 3
ENSMUSG00000015090	Ptgds	7902.99	0.44231	-1.17687	0.248305	-4.73962	2.14118e-06	0.000121782	prostaglandin D2 synthase (brain)
ENSMUSG00000015217	Hmgb3	176.338	0.65874	-0.602218	0.195667	-3.07777	0.00208558	0.0305754	high mobility group box 3
ENSMUSG00000015354	Pcolce2	302.54	1.76716	0.821434	0.181604	4.52321	6.09089e-06	0.000295947	procollagen C-endopeptidase enhancer 2
ENSMUSG00000015533	Itga2	15.7536	4.2388	2.08366	0.562896	3.70167	0.000214186	0.00514471	integrin alpha 2
ENSMUSG00000015656	Hspa8	16249.6	1.21084	0.27601	0.0840274	3.28476	0.00102069	0.0178255	heat shock protein 8
ENSMUSG00000015850	Adamtsl4	317.509	1.58328	0.662918	0.180782	3.66695	0.000245464	0.00576569	ADAMTS-like 4
ENSMUSG00000015852	Fcrls	767.83	1.67512	0.744268	0.16758	4.44126	8.94345e-06	0.00041106	Fc receptor-like S, scavenger receptor
ENSMUSG00000015854	Cd5l	6.41411	24.6032	4.62077	1.19829	3.85615	0.000115186	0.00320597	CD5 antigen-like
ENSMUSG00000015937	Macroh2a1	2825.26	1.14714	0.198048	0.0678281	2.91985	0.00350202	0.0441805	macroH2A.1 histone
ENSMUSG00000015950	Ncf1	185.287	1.51703	0.60125	0.171344	3.50902	0.000449753	0.00940776	neutrophil cytosolic factor 1
ENSMUSG00000015957	Wnt11	23.6812	0.326116	-1.61654	0.343264	-4.70933	2.48531e-06	0.000137672	wingless-type MMTV integration site family, member 11
ENSMUSG00000016128	Stard13	474.707	0.676569	-0.563692	0.170167	-3.31258	0.00092441	0.0164781	StAR-related lipid transfer (START) domain containing 13
ENSMUSG00000016150	Tenm1	1102.32	0.717154	-0.479645	0.140728	-3.40832	0.000653644	0.0125096	teneurin transmembrane protein 1
ENSMUSG00000016349	Eef1a2	16793.3	1.21474	0.28065	0.0731806	3.83504	0.000125545	0.00340787	eukaryotic translation elongation factor 1 alpha 2
ENSMUSG00000016496	Cd274	73.3342	1.91407	0.936642	0.304379	3.07723	0.00208936	0.0306044	CD274 antigen
ENSMUSG00000016946	Kctd5	702.255	1.3084	0.3878	0.0984527	3.93894	8.18414e-05	0.00242896	potassium channel tetramerisation domain containing 5
ENSMUSG00000017009	Sdc4	1542.18	1.45816	0.544154	0.113185	4.80765	1.52713e-06	9.11241e-05	syndecan 4
ENSMUSG00000017057	Il13ra1	148.892	1.65936	0.730626	0.166291	4.39367	1.11454e-05	0.000489674	interleukin 13 receptor, alpha 1
ENSMUSG00000017132	Cyth1	4133.14	0.768766	-0.379383	0.121371	-3.12581	0.00177315	0.0268754	cytohesin 1
ENSMUSG00000017204	Gsdma	4.23167	26.8785	4.74838	1.23108	3.85709	0.000114745	0.00319894	gasdermin A
ENSMUSG00000017417	Plxdc1	803.114	1.57093	0.65162	0.180714	3.60581	0.000311186	0.00705604	plexin domain containing 1
ENSMUSG00000017493	Igfbp4	1152.26	0.693393	-0.528256	0.157576	-3.3524	0.000801153	0.014745	insulin-like growth factor binding protein 4
ENSMUSG00000017679	Ttpal	1718.44	0.809434	-0.305014	0.074182	-4.11169	3.92766e-05	0.00136314	tocopherol (alpha) transfer protein-like
ENSMUSG00000017716	Birc5	31.4734	2.73057	1.4492	0.397682	3.64412	0.000268303	0.00620784	baculoviral IAP repeat-containing 5
ENSMUSG00000017740	Slc12a5	10204	0.756715	-0.402178	0.0936601	-4.29402	1.7547e-05	0.000712183	solute carrier family 12, member 5
ENSMUSG00000017767	Spata25	4.54944	0.121402	-3.04213	1.05578	-2.88142	0.00395886	0.0481232	spermatogenesis associated 25
ENSMUSG00000017897	Eya2	104.885	2.34415	1.22907	0.195317	6.29267	3.12043e-10	5.05391e-08	EYA transcriptional coactivator and phosphatase 2
ENSMUSG00000018126	Baiap2l2	52.2835	0.471383	-1.08503	0.340453	-3.18701	0.0014375	0.0232599	BAI1-associated protein 2-like 2
ENSMUSG00000018167	Stard3	907.386	1.47898	0.564604	0.152035	3.71365	0.000204295	0.0049688	START domain containing 3
ENSMUSG00000018169	Mfng	134.979	1.52296	0.606873	0.152383	3.98256	6.81767e-05	0.00211677	MFNG O-fucosylpeptide 3-beta-N-acetylglucosaminyltransferase
ENSMUSG00000018217	Pmp22	504.835	1.29057	0.368013	0.124051	2.96663	0.00301086	0.0396613	peripheral myelin protein 22
ENSMUSG00000018326	Ywhab	15054.8	1.23502	0.304533	0.089688	3.39547	0.0006851	0.0130468	tyrosine 3-monooxygenase/tryptophan 5-monooxygenase activation protein, beta polypeptide
ENSMUSG00000018381	Abi3	163.777	1.39635	0.481665	0.158806	3.03305	0.00242098	0.0338857	ABI family member 3
ENSMUSG00000018401	Mtmr4	2360.8	1.23671	0.306506	0.0988323	3.10127	0.00192691	0.0286442	myotubularin related protein 4
ENSMUSG00000018554	Ybx2	305.436	0.564722	-0.824386	0.201444	-4.09238	4.26971e-05	0.00146098	Y box protein 2
ENSMUSG00000018593	Sparc	6509.13	1.59995	0.67803	0.101883	6.65498	2.83342e-11	6.02315e-09	secreted acidic cysteine rich glycoprotein
ENSMUSG00000018634	Crhr1	466.997	0.422036	-1.24456	0.260603	-4.7757	1.79085e-06	0.000105018	corticotropin releasing hormone receptor 1
ENSMUSG00000018648	Dusp14	968.045	1.6646	0.735172	0.235535	3.12129	0.00180061	0.027243	dual specificity phosphatase 14
ENSMUSG00000018654	Ikzf1	113.598	1.45036	0.536408	0.166664	3.21851	0.0012886	0.0214213	IKAROS family zinc finger 1
ENSMUSG00000018774	Cd68	216.43	1.59073	0.669685	0.1682	3.98147	6.84889e-05	0.00211677	CD68 antigen
ENSMUSG00000018862	Otop3	19.6746	13.275	3.73064	0.618001	6.03662	1.57378e-09	2.23031e-07	otopetrin 3
ENSMUSG00000019055	Plod1	638.431	1.55446	0.63641	0.130221	4.88715	1.02306e-06	6.67251e-05	procollagen-lysine, 2-oxoglutarate 5-dioxygenase 1
ENSMUSG00000019102	Aldh3a1	138.799	9.07834	3.18243	0.488317	6.51714	7.16597e-11	1.36926e-08	aldehyde dehydrogenase family 3, subfamily A1
ENSMUSG00000019235	Rps6kl1	2123.17	1.70218	0.76738	0.113998	6.73153	1.67884e-11	3.6603e-09	ribosomal protein S6 kinase-like 1
ENSMUSG00000019464	Ptger1	40.7606	2.30937	1.2075	0.272911	4.42452	9.66555e-06	0.000440677	prostaglandin E receptor 1 (subtype EP1)
ENSMUSG00000019832	Rab32	94.9792	1.80548	0.852381	0.211168	4.03652	5.4251e-05	0.00177763	RAB32, member RAS oncogene family
ENSMUSG00000019848	Popdc3	127.728	1.75134	0.808459	0.26541	3.04607	0.00231852	0.0329425	popeye domain containing 3
ENSMUSG00000019849	Prep	748.969	1.26443	0.338492	0.111327	3.04053	0.00236161	0.0333568	prolyl endopeptidase
ENSMUSG00000019916	P4ha1	1754.28	1.25491	0.327581	0.0826673	3.96264	7.41249e-05	0.002247	procollagen-proline, 2-oxoglutarate 4-dioxygenase (proline 4-hydroxylase), alpha 1 polypeptide
ENSMUSG00000019951	Uhrf1bp1l	2661.46	1.22737	0.295573	0.101609	2.90893	0.00362671	0.0453833	UHRF1 (ICBP90) binding protein 1-like
ENSMUSG00000019970	Sgk1	1730.74	1.55319	0.635231	0.134532	4.72179	2.33776e-06	0.000131642	serum/glucocorticoid regulated kinase 1
ENSMUSG00000019979	Apaf1	669.479	1.31729	0.397569	0.109266	3.63856	0.000274166	0.00632628	apoptotic peptidase activating factor 1
ENSMUSG00000019990	Pde7b	289.031	0.433058	-1.20737	0.202843	-5.95224	2.64495e-09	3.54174e-07	phosphodiesterase 7B
ENSMUSG00000020000	Moxd1	172.38	0.618402	-0.693383	0.226112	-3.06655	0.00216546	0.0314118	monooxygenase, DBH-like 1
ENSMUSG00000020017	Hal	9.08889	10.9074	3.44723	0.96441	3.57445	0.000350963	0.00782239	histidine ammonia lyase
ENSMUSG00000020067	Mypn	51.5315	0.336766	-1.57018	0.28075	-5.59281	2.23428e-08	2.45038e-06	myopalladin
ENSMUSG00000020069	Hnrnph3	1784.38	0.839967	-0.251595	0.0846475	-2.97227	0.00295602	0.0391511	heterogeneous nuclear ribonucleoprotein H3
ENSMUSG00000020081	Tacr2	45.0825	4.41787	2.14335	0.329745	6.50002	8.03096e-11	1.51749e-08	tachykinin receptor 2
ENSMUSG00000020092	Pald1	553.591	1.36223	0.445968	0.143497	3.10786	0.0018845	0.0281615	phosphatase domain containing, paladin 1
ENSMUSG00000020100	Slc29a3	434.017	1.46726	0.553122	0.166386	3.32433	0.000886315	0.0159162	solute carrier family 29 (nucleoside transporters), member 3
ENSMUSG00000020111	Micu1	2218.75	1.26439	0.338438	0.0850102	3.98115	6.8584e-05	0.00211677	mitochondrial calcium uptake 1
ENSMUSG00000020143	Dock2	113.853	1.68409	0.751973	0.197609	3.80537	0.000141594	0.00372748	dedicator of cyto-kinesis 2
ENSMUSG00000020248	Nfyb	1051.13	0.775385	-0.367016	0.107662	-3.40896	0.000652112	0.0125026	nuclear transcription factor-Y beta
ENSMUSG00000020256	Aldh1l2	167.135	1.78274	0.834098	0.287087	2.90539	0.003668	0.0457076	aldehyde dehydrogenase 1 family, member L2
ENSMUSG00000020263	Appl2	3655.51	0.669754	-0.578296	0.180062	-3.21164	0.00131978	0.0217482	adaptor protein, phosphotyrosine interaction, PH domain and leucine zipper containing 2
ENSMUSG00000020289	Nprl3	1088.89	0.775556	-0.366696	0.0975529	-3.75895	0.000170629	0.00429884	nitrogen permease regulator-like 3
ENSMUSG00000020297	Nsg2	13726.2	0.813003	-0.298667	0.104056	-2.87025	0.00410141	0.0492361	neuron specific gene family member 2
ENSMUSG00000020368	Canx	7411.85	1.1812	0.240251	0.0763351	3.14733	0.00164771	0.0254977	calnexin
ENSMUSG00000020387	Jade2	1442.4	0.774254	-0.369121	0.10329	-3.57364	0.00035205	0.00783634	jade family PHD finger 2
ENSMUSG00000020389	Cdkl3	403.99	0.770606	-0.375934	0.130265	-2.88591	0.00390282	0.047578	cyclin-dependent kinase-like 3
ENSMUSG00000020393	Kremen1	708.072	1.50261	0.587469	0.175967	3.33852	0.000842269	0.0153687	kringle containing transmembrane protein 1
ENSMUSG00000020400	Tnip1	681.496	1.35239	0.435516	0.0985974	4.41712	1.00027e-05	0.000451868	TNFAIP3 interacting protein 1
ENSMUSG00000020431	Adcy1	14979.6	0.523961	-0.93247	0.241033	-3.86865	0.000109441	0.00308139	adenylate cyclase 1
ENSMUSG00000020432	Tcn2	574.599	1.52794	0.611584	0.194714	3.14094	0.00168408	0.0258246	transcobalamin 2
ENSMUSG00000020484	Xbp1	1841.39	1.46835	0.5542	0.140042	3.95737	7.57781e-05	0.00228171	X-box binding protein 1
ENSMUSG00000020593	Lpin1	938.343	1.20212	0.265584	0.0875482	3.03357	0.00241677	0.0338799	lipin 1
ENSMUSG00000020649	Rrm2	39.7961	2.71271	1.43973	0.497026	2.8967	0.00377109	0.046607	ribonucleotide reductase M2
ENSMUSG00000020672	Sntg2	93.4129	0.51882	-0.946694	0.205755	-4.60108	4.20297e-06	0.00021336	syntrophin, gamma 2
ENSMUSG00000020684	Rasl10b	5052.67	0.817719	-0.290322	0.0781538	-3.71476	0.0002034	0.00495561	RAS-like, family 10, member B
ENSMUSG00000020788	Atp2a3	344.609	1.77916	0.831198	0.234536	3.54401	0.000394087	0.00851568	ATPase, Ca++ transporting, ubiquitous
ENSMUSG00000020799	Tekt1	111.238	1.6307	0.70549	0.225574	3.12753	0.00176281	0.0267898	tektin 1
ENSMUSG00000020805	Slc13a5	230.336	0.553237	-0.85403	0.196525	-4.34566	1.38856e-05	0.000585951	solute carrier family 13 (sodium-dependent citrate transporter), member 5
ENSMUSG00000020810	Cygb	1686.8	1.23211	0.301132	0.0802311	3.7533	0.00017452	0.00438388	cytoglobin
ENSMUSG00000020836	Coro6	1339.74	0.449148	-1.15474	0.311788	-3.70359	0.000212568	0.00511306	coronin 6
ENSMUSG00000020838	Slc6a4	10.621	20.1017	4.32924	1.08359	3.9953	6.46134e-05	0.00202733	solute carrier family 6 (neurotransmitter transporter, serotonin), member 4
ENSMUSG00000020840	Blmh	1668.14	1.5487	0.631058	0.114156	5.52803	3.23853e-08	3.29787e-06	bleomycin hydrolase
ENSMUSG00000020847	Rph3al	83.0947	0.522588	-0.936253	0.260577	-3.59301	0.000326885	0.00735319	rabphilin 3A-like (without C2 domains)
ENSMUSG00000020848	Doc2b	1387.52	0.270748	-1.88498	0.262143	-7.19067	6.44755e-13	1.71323e-10	double C2, beta
ENSMUSG00000020868	Xylt2	759.467	0.80536	-0.312295	0.106057	-2.94458	0.00323393	0.0417905	xylosyltransferase II
ENSMUSG00000020884	Asgr1	20.3615	0.32979	-1.60038	0.546391	-2.929	0.00340057	0.043286	asialoglycoprotein receptor 1
ENSMUSG00000020905	Usp43	80.5563	0.377673	-1.40479	0.279318	-5.02935	4.92155e-07	3.47286e-05	ubiquitin specific peptidase 43
ENSMUSG00000020929	Eftud2	2428.14	0.868167	-0.203956	0.0673334	-3.02904	0.00245329	0.0341603	elongation factor Tu GTP binding domain containing 2
ENSMUSG00000020932	Gfap	16191.5	4.29609	2.10302	0.471304	4.46214	8.11453e-06	0.00037807	glial fibrillary acidic protein
ENSMUSG00000020940	Efcab15	112.114	0.625867	-0.676072	0.193557	-3.49288	0.000477836	0.00983786	EF-hand calcium binding domain 15
ENSMUSG00000020994	Pnn	2312.48	0.8397	-0.252054	0.0869505	-2.89883	0.0037456	0.0464269	pinin
ENSMUSG00000021007	Spata7	696.678	0.713253	-0.487514	0.112126	-4.34793	1.37426e-05	0.000584266	spermatogenesis associated 7
ENSMUSG00000021010	Npas3	491.26	0.810382	-0.303327	0.10096	-3.00443	0.00266077	0.0361374	neuronal PAS domain protein 3
ENSMUSG00000021044	Adck1	1037.09	0.860226	-0.217212	0.0723023	-3.00422	0.0026626	0.0361374	aarF domain containing kinase 1
ENSMUSG00000021057	Akap5	1488.27	0.690301	-0.534703	0.163977	-3.26084	0.00111084	0.0190241	A kinase (PRKA) anchor protein 5
ENSMUSG00000021065	Fut8	1485.57	0.818833	-0.288358	0.0717183	-4.02071	5.80234e-05	0.0018653	fucosyltransferase 8
ENSMUSG00000021066	Atl1	3143.41	1.21722	0.283586	0.0889783	3.18713	0.0014369	0.0232599	atlastin GTPase 1
ENSMUSG00000021079	Timm9	1326.86	0.834826	-0.260452	0.0846216	-3.07784	0.00208506	0.0305754	translocase of inner mitochondrial membrane 9
ENSMUSG00000021091	Serpina3n	2138.31	3.71345	1.89276	0.561958	3.36815	0.000756733	0.0140934	serine (or cysteine) peptidase inhibitor, clade A, member 3N
ENSMUSG00000021115	Vrk1	553.911	0.674329	-0.568476	0.116456	-4.88147	1.05299e-06	6.78301e-05	vaccinia related kinase 1
ENSMUSG00000021118	Plek2	19.9535	4.27373	2.0955	0.552893	3.79006	0.00015061	0.00391007	pleckstrin 2
ENSMUSG00000021171	Esyt2	2512.61	0.444104	-1.17103	0.134721	-8.69225	3.55324e-18	2.15809e-15	extended synaptotagmin-like protein 2
ENSMUSG00000021194	Chga	4606.2	2.26874	1.18189	0.229137	5.15802	2.49579e-07	1.97411e-05	chromogranin A
ENSMUSG00000021200	Asb2	72.3978	1.72226	0.784306	0.225076	3.48463	0.000492818	0.010049	ankyrin repeat and SOCS box-containing 2
ENSMUSG00000021203	Otub2	1177.97	1.43386	0.519901	0.156982	3.31185	0.000926828	0.0164871	OTU domain, ubiquitin aldehyde binding 2
ENSMUSG00000021209	Ppp4r4	1717.33	1.44605	0.532115	0.159117	3.34418	0.000825258	0.0151232	protein phosphatase 4, regulatory subunit 4
ENSMUSG00000021215	Net1	636.93	1.46571	0.551598	0.174317	3.16434	0.00155436	0.0244302	neuroepithelial cell transforming gene 1
ENSMUSG00000021218	Gdi2	4584.13	1.19833	0.261022	0.0689456	3.78591	0.000153148	0.00394015	guanosine diphosphate (GDP) dissociation inhibitor 2
ENSMUSG00000021248	Tmed10	2651.07	1.1392	0.188025	0.0592405	3.17392	0.00150395	0.0240152	transmembrane p24 trafficking protein 10
ENSMUSG00000021270	Hsp90aa1	13631.5	1.18348	0.243031	0.0825472	2.94414	0.00323851	0.0418179	heat shock protein 90, alpha (cytosolic), class A member 1
ENSMUSG00000021278	Amn	79.0812	0.30443	-1.71582	0.374909	-4.57661	4.72563e-06	0.000234298	amnionless
ENSMUSG00000021288	Klc1	17570.6	1.2738	0.349134	0.0689106	5.06648	4.0523e-07	2.98326e-05	kinesin light chain 1
ENSMUSG00000021363	Mak	93.3761	0.575202	-0.797858	0.193865	-4.11554	3.86278e-05	0.00134611	male germ cell-associated kinase
ENSMUSG00000021365	Nedd9	424.152	2.32425	1.21676	0.189091	6.43481	1.23627e-10	2.26064e-08	neural precursor cell expressed, developmentally down-regulated gene 9
ENSMUSG00000021390	Ogn	145.176	0.482395	-1.05171	0.286258	-3.67401	0.000238774	0.00564115	osteoglycin
ENSMUSG00000021484	Lman2	2113.23	1.39981	0.485233	0.136453	3.55605	0.000376476	0.00819764	lectin, mannose-binding 2
ENSMUSG00000021509	Slc25a48	8.77441	3.97564	1.99119	0.668022	2.98072	0.00287573	0.0383868	solute carrier family 25, member 48
ENSMUSG00000021585	Cast	398.468	1.37801	0.462582	0.110437	4.18867	2.80594e-05	0.00105918	calpastatin
ENSMUSG00000021598	Med10	688.706	0.765835	-0.384895	0.110843	-3.47245	0.000515733	0.0104536	mediator complex subunit 10
ENSMUSG00000021646	Mccc2	749.265	0.716652	-0.480655	0.144283	-3.33134	0.000864296	0.0155867	methylcrotonoyl-Coenzyme A carboxylase 2 (beta)
ENSMUSG00000021662	Arhgef28	3073.89	1.57585	0.656134	0.160752	4.08167	4.47141e-05	0.00152082	Rho guanine nucleotide exchange factor (GEF) 28
ENSMUSG00000021675	F2rl2	10.2773	4.79828	2.26252	0.645473	3.50521	0.000456251	0.00950786	coagulation factor II (thrombin) receptor-like 2
ENSMUSG00000021676	Iqgap2	2052.19	0.629492	-0.66774	0.174438	-3.82796	0.000129211	0.00347684	IQ motif containing GTPase activating protein 2
ENSMUSG00000021702	Thbs4	357.062	1.48771	0.573089	0.183934	3.11573	0.00183493	0.0276884	thrombospondin 4
ENSMUSG00000021708	Rasgrf2	2139.44	0.650538	-0.620294	0.146897	-4.22264	2.41459e-05	0.000933565	RAS protein-specific guanine nucleotide-releasing factor 2
ENSMUSG00000021721	Htr1a	509.465	0.61485	-0.701694	0.225599	-3.11036	0.00186862	0.0279734	5-hydroxytryptamine (serotonin) receptor 1A
ENSMUSG00000021820	Camk2g	4655.25	0.775873	-0.366107	0.126337	-2.89787	0.00375712	0.0465357	calcium/calmodulin-dependent protein kinase II gamma
ENSMUSG00000021902	Phf7	135.038	0.642557	-0.638103	0.148412	-4.29954	1.71154e-05	0.000697998	PHD finger protein 7
ENSMUSG00000021903	Galnt15	91.5602	2.46703	1.30278	0.307903	4.23112	2.32529e-05	0.00090697	polypeptide N-acetylgalactosaminyltransferase 15
ENSMUSG00000021939	Ctsb	11753.5	1.19761	0.260157	0.0573519	4.53616	5.72883e-06	0.000279955	cathepsin B
ENSMUSG00000021943	Gdf10	196.884	0.601479	-0.733413	0.169527	-4.32624	1.51673e-05	0.000629112	growth differentiation factor 10
ENSMUSG00000021997	Lrrc63	3.88007	0.105216	-3.24858	1.07877	-3.01136	0.0026008	0.0355255	leucine rich repeat containing 63
ENSMUSG00000022003	Slc25a30	395.055	1.61585	0.692296	0.188389	3.67482	0.000238018	0.00564115	solute carrier family 25, member 30
ENSMUSG00000022026	Olfm4	278.156	2.44124	1.28761	0.202435	6.36061	2.00948e-10	3.41732e-08	olfactomedin 4
ENSMUSG00000022033	Pbk	26.66	3.96076	1.98578	0.680492	2.91815	0.00352117	0.0443235	PDZ binding kinase
ENSMUSG00000022054	Nefm	4200.92	1.46389	0.549804	0.116317	4.72676	2.28132e-06	0.000129321	neurofilament, medium polypeptide
ENSMUSG00000022055	Nefl	10868.9	1.23583	0.305477	0.0973097	3.13923	0.00169394	0.0259524	neurofilament, light polypeptide
ENSMUSG00000022075	Rhobtb2	1849.21	0.809184	-0.305461	0.0865323	-3.53003	0.000415519	0.00884395	Rho-related BTB domain containing 2
ENSMUSG00000022096	Hr	846.101	2.5953	1.3759	0.150357	9.15089	5.64686e-20	4.80152e-17	lysine demethylase and nuclear receptor corepressor
ENSMUSG00000022146	Osmr	178.165	1.80428	0.851423	0.247833	3.43547	0.000591519	0.0117379	oncostatin M receptor
ENSMUSG00000022197	Pdzd2	1517.86	1.62605	0.701376	0.180056	3.89532	9.80678e-05	0.00283148	PDZ domain containing 2
ENSMUSG00000022208	Jph4	9597.6	0.784908	-0.349404	0.112174	-3.11483	0.0018405	0.0276987	junctophilin 4
ENSMUSG00000022211	Carmil3	1968.29	0.707962	-0.498256	0.157361	-3.16634	0.00154373	0.0243741	capping protein regulator and myosin 1 linker 3
ENSMUSG00000022212	Cpne6	11467.2	0.742629	-0.429286	0.124876	-3.43769	0.000586695	0.0116694	copine VI
ENSMUSG00000022218	Tgm1	8.8107	4.387	2.13323	0.730124	2.92174	0.0034808	0.0440139	transglutaminase 1, K polypeptide
ENSMUSG00000022229	Atp12a	16.8983	15.6055	3.96398	0.820187	4.83303	1.34473e-06	8.16732e-05	ATPase, H+/K+ transporting, nongastric, alpha polypeptide
ENSMUSG00000022270	Retreg1	1055.15	1.30918	0.388667	0.0772495	5.03133	4.87101e-07	3.46301e-05	reticulophagy regulator 1
ENSMUSG00000022305	Lrp12	1400.11	1.6072	0.684551	0.159809	4.28355	1.83937e-05	0.000741242	low density lipoprotein-related protein 12
ENSMUSG00000022342	Kcnv1	753.878	0.58362	-0.7769	0.121309	-6.4043	1.51061e-10	2.70416e-08	potassium channel, subfamily V, member 1
ENSMUSG00000022346	Myc	410.091	5.04982	2.33623	0.213969	10.9185	9.39907e-28	1.14172e-24	myelocytomatosis oncogene
ENSMUSG00000022358	Fbxo32	646.528	1.548	0.630403	0.206246	3.05656	0.00223896	0.0320869	F-box protein 32
ENSMUSG00000022376	Adcy8	764.057	0.398742	-1.32647	0.208317	-6.36759	1.92026e-10	3.29859e-08	adenylate cyclase 8
ENSMUSG00000022382	Wnt7b	1149.38	1.32546	0.406492	0.115822	3.50961	0.000448766	0.00939867	wingless-type MMTV integration site family, member 7B
ENSMUSG00000022416	Cacna1i	1703.9	0.741279	-0.431911	0.134352	-3.21477	0.0013055	0.0216177	calcium channel, voltage-dependent, alpha 1I subunit
ENSMUSG00000022441	Efcab6	290.471	0.538746	-0.892324	0.210114	-4.24685	2.16798e-05	0.00085741	EF-hand calcium binding domain 6
ENSMUSG00000022443	Myh9	3472.34	1.4173	0.503149	0.165861	3.03356	0.00241685	0.0338799	myosin, heavy polypeptide 9, non-muscle
ENSMUSG00000022463	Srebf2	4860.84	1.24556	0.316791	0.106307	2.97996	0.00288286	0.0384517	sterol regulatory element binding factor 2
ENSMUSG00000022468	Endou	39.3615	2.70597	1.43614	0.458012	3.1356	0.00171502	0.026134	endonuclease, polyU-specific
ENSMUSG00000022488	Nckap1l	321.195	1.35423	0.437477	0.144745	3.0224	0.00250776	0.0346534	NCK associated protein 1 like
ENSMUSG00000022491	Glycam1	18.7596	8.8601	3.14732	0.708609	4.44155	8.93128e-06	0.00041106	glycosylation dependent cell adhesion molecule 1
ENSMUSG00000022505	Emp2	620.182	1.35246	0.435589	0.137655	3.16435	0.00155431	0.0244302	epithelial membrane protein 2
ENSMUSG00000022545	Ercc4	775.071	0.851596	-0.231759	0.0797106	-2.9075	0.0036433	0.0454904	excision repair cross-complementing rodent repair deficiency, complementation group 4
ENSMUSG00000022594	Lynx1	9893.21	1.35858	0.442099	0.140893	3.13784	0.00170199	0.0260288	Ly6/neurotoxin 1
ENSMUSG00000022596	Slurp1	50.0609	197.933	7.62887	1.03839	7.34683	2.02955e-13	5.75243e-11	secreted Ly6/Plaur domain containing 1
ENSMUSG00000022636	Alcam	2658.77	0.62526	-0.677471	0.114645	-5.9093	3.43571e-09	4.46013e-07	activated leukocyte cell adhesion molecule
ENSMUSG00000022665	Ccdc80	155.067	2.00069	1.0005	0.26609	3.76	0.000169917	0.00429361	coiled-coil domain containing 80
ENSMUSG00000022672	Prkdc	1376.36	0.789078	-0.341761	0.103653	-3.29717	0.000976656	0.0171758	protein kinase, DNA activated, catalytic polypeptide
ENSMUSG00000022696	Sidt1	2058.73	0.704847	-0.504618	0.166958	-3.02242	0.00250759	0.0346534	SID1 transmembrane family, member 1
ENSMUSG00000022756	Slc7a4	2515.4	2.15824	1.10986	0.192317	5.77097	7.8815e-09	9.11787e-07	solute carrier family 7 (cationic amino acid transporter, y+ system), member 4
ENSMUSG00000022758	P2rx6	131.698	1.75915	0.814878	0.205438	3.96654	7.29249e-05	0.00222251	purinergic receptor P2X, ligand-gated ion channel, 6
ENSMUSG00000022762	Ncam2	1175.97	0.658095	-0.603631	0.192314	-3.13878	0.00169655	0.0259689	neural cell adhesion molecule 2
ENSMUSG00000022763	Aifm3	3319.36	0.692585	-0.529938	0.172428	-3.07338	0.00211647	0.0309216	apoptosis-inducing factor, mitochondrion-associated 3
ENSMUSG00000022816	Fstl1	1145.37	1.36232	0.44607	0.125885	3.54347	0.000394898	0.0085195	follistatin-like 1
ENSMUSG00000022817	Itgb5	973.681	1.26907	0.34377	0.0833354	4.12513	3.70519e-05	0.00131272	integrin beta 5
ENSMUSG00000022831	Hcls1	104.475	1.57148	0.652121	0.178723	3.64877	0.000263495	0.0061049	hematopoietic cell specific Lyn substrate 1
ENSMUSG00000022840	Adcy5	3390.42	1.20899	0.273808	0.075857	3.60952	0.000306759	0.00696495	adenylate cyclase 5
ENSMUSG00000022843	Clcn2	2278.5	0.755313	-0.404853	0.128025	-3.1623	0.00156528	0.0245215	chloride channel, voltage-sensitive 2
ENSMUSG00000022847	Thpo	693.753	0.689724	-0.535908	0.129702	-4.13184	3.59877e-05	0.00128573	thrombopoietin
ENSMUSG00000022848	Slc49a4	1685.95	1.20812	0.272768	0.0799922	3.40993	0.00064979	0.0124862	solute carrier family 49 member 4
ENSMUSG00000022863	Btg3	351.459	0.723147	-0.46764	0.160305	-2.91719	0.00353199	0.0444268	BTG anti-proliferation factor 3
ENSMUSG00000022871	Fetub	12.8429	13.5507	3.7603	0.678172	5.54475	2.9437e-08	3.05744e-06	fetuin beta
ENSMUSG00000022885	St6gal1	637.61	1.46657	0.552442	0.111007	4.97666	6.46898e-07	4.36553e-05	beta galactoside alpha 2,6 sialyltransferase 1
ENSMUSG00000022887	Masp1	340.343	1.60536	0.682895	0.149028	4.58234	4.59793e-06	0.000228633	mannan-binding lectin serine peptidase 1
ENSMUSG00000022912	Pros1	353.072	1.60808	0.685337	0.183523	3.73433	0.000188212	0.00467418	protein S (alpha)
ENSMUSG00000022951	Rcan1	1185.5	1.42408	0.510028	0.0990766	5.14782	2.63538e-07	2.07487e-05	regulator of calcineurin 1
ENSMUSG00000022987	Zfp641	485.512	0.748032	-0.418827	0.113951	-3.6755	0.000237381	0.00564115	zinc finger protein 641
ENSMUSG00000023015	Racgap1	218.68	2.1122	1.07874	0.244742	4.40768	1.04484e-05	0.00046272	Rac GTPase-activating protein 1
ENSMUSG00000023018	Smarcd1	2741.45	0.805219	-0.312547	0.0905	-3.45355	0.000553254	0.011069	SWI/SNF related, matrix associated, actin dependent regulator of chromatin, subfamily d, member 1
ENSMUSG00000023030	Slc11a2	1562.38	0.786205	-0.347022	0.0775367	-4.47559	7.62014e-06	0.00035897	solute carrier family 11 (proton-coupled divalent metal ion transporters), member 2
ENSMUSG00000023034	Nr4a1	2509.34	0.549759	-0.863129	0.21738	-3.9706	7.16921e-05	0.00219675	nuclear receptor subfamily 4, group A, member 1
ENSMUSG00000023041	Krt6b	21.7215	85.2795	6.41413	1.72599	3.71621	0.000202232	0.00493423	keratin 6B
ENSMUSG00000023046	Igfbp6	591.636	2.98787	1.57912	0.299474	5.27296	1.34239e-07	1.14717e-05	insulin-like growth factor binding protein 6
ENSMUSG00000023067	Cdkn1a	604.928	5.58866	2.4825	0.34837	7.12605	1.03288e-12	2.58311e-10	cyclin-dependent kinase inhibitor 1A (P21)
ENSMUSG00000023206	Il15ra	310.882	1.82882	0.870916	0.151632	5.74362	9.26752e-09	1.05069e-06	interleukin 15 receptor, alpha chain
ENSMUSG00000023232	Serinc2	642.555	2.40578	1.26651	0.297918	4.2512	2.1263e-05	0.000842888	serine incorporator 2
ENSMUSG00000023249	Parp3	173.251	2.24162	1.16454	0.332455	3.50286	0.0004603	0.00953454	poly (ADP-ribose) polymerase family, member 3
ENSMUSG00000023266	Frs3	564.496	0.770733	-0.375698	0.122022	-3.07893	0.00207745	0.0305088	fibroblast growth factor receptor substrate 3
ENSMUSG00000023328	Ache	1738.63	1.29291	0.370622	0.116629	3.17778	0.00148409	0.0238586	acetylcholinesterase
ENSMUSG00000023345	Poc1a	321.051	0.73464	-0.444891	0.12784	-3.48005	0.000501315	0.0101978	POC1 centriolar protein A
ENSMUSG00000023367	Tmem176a	313.263	1.88368	0.913555	0.241063	3.7897	0.00015083	0.00391007	transmembrane protein 176A
ENSMUSG00000023571	C1qtnf12	266.099	0.746894	-0.421024	0.14466	-2.91044	0.00360918	0.0451972	C1q and tumor necrosis factor related 12
ENSMUSG00000023826	Prkn	1292.05	0.66403	-0.59068	0.152153	-3.88215	0.000103536	0.0029651	parkin RBR E3 ubiquitin protein ligase
ENSMUSG00000023827	Agpat4	1855.86	1.47299	0.558746	0.115239	4.8486	1.24338e-06	7.74539e-05	1-acylglycerol-3-phosphate O-acyltransferase 4 (lysophosphatidic acid acyltransferase, delta)
ENSMUSG00000023861	Mpc1	2010.14	0.844625	-0.243618	0.0804627	-3.02771	0.00246415	0.0342644	mitochondrial pyruvate carrier 1
ENSMUSG00000023886	Smoc2	1176.67	2.27143	1.1836	0.180154	6.56994	5.03361e-11	9.89039e-09	SPARC related modular calcium binding 2
ENSMUSG00000023942	Slc29a1	894.871	2.08493	1.06	0.138294	7.66485	1.79038e-14	6.2137e-12	solute carrier family 29 (nucleoside transporters), member 1
ENSMUSG00000023944	Hsp90ab1	33973.9	1.23151	0.300431	0.068344	4.39587	1.10332e-05	0.000486088	heat shock protein 90 alpha (cytosolic), class B member 1
ENSMUSG00000023994	Nfya	540.276	1.29505	0.37301	0.122716	3.03962	0.00236878	0.0334302	nuclear transcription factor-Y alpha
ENSMUSG00000024011	Pi16	48.0809	3.48646	1.80176	0.328084	5.49177	3.97921e-08	3.88911e-06	peptidase inhibitor 16
ENSMUSG00000024014	Pim1	61.0194	1.90374	0.928833	0.237305	3.91409	9.0744e-05	0.00265577	proviral integration site 1
ENSMUSG00000024049	Myom1	110.898	0.551452	-0.858694	0.179978	-4.77109	1.83227e-06	0.000106711	myomesin 1
ENSMUSG00000024052	Lpin2	2909.04	1.39863	0.484019	0.108546	4.45913	8.22927e-06	0.000382369	lipin 2
ENSMUSG00000024066	Xdh	113.659	1.76893	0.822876	0.198971	4.13565	3.53952e-05	0.00126722	xanthine dehydrogenase
ENSMUSG00000024087	Cyp1b1	195.776	4.16357	2.05782	0.296602	6.93799	3.97713e-12	9.39375e-10	cytochrome P450, family 1, subfamily b, polypeptide 1
ENSMUSG00000024164	C3	36.8446	2.80458	1.48778	0.351171	4.23663	2.26902e-05	0.000887056	complement component 3
ENSMUSG00000024168	Tmem204	157.249	1.51631	0.600568	0.175747	3.41722	0.000632631	0.0123236	transmembrane protein 204
ENSMUSG00000024193	Phf1	916.634	0.715298	-0.483384	0.145085	-3.33173	0.000863075	0.015586	PHD finger protein 1
ENSMUSG00000024222	Fkbp5	1695.66	1.6267	0.701945	0.14514	4.83633	1.32256e-06	8.09046e-05	FK506 binding protein 5
ENSMUSG00000024245	Tmem178	1203.51	0.828006	-0.272287	0.0825086	-3.30011	0.000966475	0.0170352	transmembrane protein 178
ENSMUSG00000024247	Pkdcc	376.291	0.702827	-0.508759	0.151564	-3.35673	0.000788699	0.014537	protein kinase domain containing, cytoplasmic
ENSMUSG00000024270	Slc39a6	1699.58	1.4709	0.556704	0.128359	4.3371	1.44377e-05	0.000604747	solute carrier family 39 (metal ion transporter), member 6
ENSMUSG00000024338	Psmb8	83.857	1.7952	0.844143	0.277287	3.0443	0.00233226	0.033052	proteasome (prosome, macropain) subunit, beta type 8 (large multifunctional peptidase 7)
ENSMUSG00000024349	Sting1	107.688	1.6078	0.685092	0.200646	3.41443	0.000639156	0.0123785	stimulator of interferon response cGAMP interactor 1
ENSMUSG00000024395	Lims2	382.569	1.37874	0.463348	0.159483	2.90532	0.00366876	0.0457076	LIM and senescent cell antigen like domains 2
ENSMUSG00000024406	Pou5f1	47.9326	8.87111	3.14911	0.584132	5.3911	7.00279e-08	6.36842e-06	POU domain, class 5, transcription factor 1
ENSMUSG00000024411	Aqp4	3885	1.78142	0.833025	0.216321	3.85088	0.000117693	0.00326507	aquaporin 4
ENSMUSG00000024430	Cabyr	89.4558	1.77801	0.830262	0.26875	3.08934	0.00200599	0.0296208	calcium-binding tyrosine-(Y)-phosphorylation regulated (fibrousheathin 2)
ENSMUSG00000024501	Dpysl3	1603.74	1.28423	0.360907	0.118048	3.0573	0.0022334	0.0320517	dihydropyrimidinase-like 3
ENSMUSG00000024517	Grp	286.355	0.390681	-1.35594	0.257	-5.27602	1.32019e-07	1.13389e-05	gastrin releasing peptide
ENSMUSG00000024521	Pmaip1	93.8242	5.35557	2.42104	0.404605	5.98372	2.18101e-09	2.96723e-07	phorbol-12-myristate-13-acetate-induced protein 1
ENSMUSG00000024530	Prelid3a	874.991	0.747305	-0.420231	0.0964073	-4.35892	1.30708e-05	0.00056132	PRELI domain containing 3A
ENSMUSG00000024566	Atp9b	2405.55	0.810952	-0.302312	0.0802383	-3.76767	0.000164777	0.00418864	ATPase, class II, type 9B
ENSMUSG00000024598	Fbn2	242.841	0.658932	-0.601798	0.151042	-3.9843	6.76789e-05	0.00210796	fibrillin 2
ENSMUSG00000024621	Csf1r	2175.75	1.41505	0.500854	0.0834533	6.00161	1.9537e-09	2.67941e-07	colony stimulating factor 1 receptor
ENSMUSG00000024650	Slc22a6	98.6107	0.409203	-1.28911	0.336805	-3.82747	0.000129468	0.00347824	solute carrier family 22 (organic anion transporter), member 6
ENSMUSG00000024659	Anxa1	80.6738	2.69247	1.42893	0.257824	5.54227	2.98571e-08	3.07727e-06	annexin A1
ENSMUSG00000024691	Fam111a	62.4821	2.4798	1.31022	0.402127	3.25824	0.00112107	0.01918	family with sequence similarity 111, member A
ENSMUSG00000024743	Syt7	13641.1	0.781314	-0.356025	0.0922941	-3.85751	0.000114549	0.00319871	synaptotagmin VII
ENSMUSG00000024754	Cemip2	354.509	0.730767	-0.452517	0.139514	-3.24353	0.0011806	0.0199973	cell migration inducing hyaluronidase 2
ENSMUSG00000024770	Lipn	5.36704	34.2935	5.09986	1.22509	4.16284	3.1432e-05	0.0011652	lipase, family member N
ENSMUSG00000024782	Ak3	1924.07	1.20011	0.263171	0.0638792	4.11983	3.79156e-05	0.00132947	adenylate kinase 3
ENSMUSG00000024785	Rcl1	407.488	1.24127	0.311822	0.107426	2.90267	0.00370001	0.0460295	RNA terminal phosphate cyclase-like 1
ENSMUSG00000024818	Slc25a45	123.336	1.44063	0.526703	0.181802	2.89713	0.00376597	0.0465775	solute carrier family 25, member 45
ENSMUSG00000024862	Klc2	4589.81	0.862262	-0.213802	0.072027	-2.96836	0.00299397	0.0395749	kinesin light chain 2
ENSMUSG00000024867	Pip5k1b	1180.18	0.698249	-0.518187	0.163212	-3.17494	0.00149869	0.0239537	phosphatidylinositol-4-phosphate 5-kinase, type 1 beta
ENSMUSG00000024907	Gal	37.8181	4.59332	2.19954	0.469852	4.68135	2.84998e-06	0.000153424	galanin and GMAP prepropeptide
ENSMUSG00000024957	Kcnk4	274.228	0.654349	-0.611868	0.143531	-4.26297	2.01728e-05	0.000803415	potassium channel, subfamily K, member 4
ENSMUSG00000024965	Fermt3	130.38	1.72142	0.783601	0.207726	3.77228	0.000161765	0.0041244	fermitin family member 3
ENSMUSG00000024981	Acsl5	1893.06	1.20731	0.271791	0.0892065	3.04677	0.00231316	0.0329425	acyl-CoA synthetase long-chain family member 5
ENSMUSG00000024998	Plce1	387.864	1.89541	0.92251	0.179315	5.14464	2.6804e-07	2.10059e-05	phospholipase C, epsilon 1
ENSMUSG00000025007	Aldh18a1	1292.22	1.18867	0.249345	0.0793119	3.14385	0.0016674	0.025708	aldehyde dehydrogenase 18 family, member A1
ENSMUSG00000025068	Gsto1	863.003	1.65826	0.729666	0.114019	6.39952	1.5587e-10	2.76117e-08	glutathione S-transferase omega 1
ENSMUSG00000025085	Ablim1	3539.5	1.23991	0.310237	0.0653687	4.74596	2.07519e-06	0.000119225	actin-binding LIM protein 1
ENSMUSG00000025094	Slc18a2	101.874	3.05655	1.61191	0.364949	4.4168	1.00173e-05	0.000451868	solute carrier family 18 (vesicular monoamine), member 2
ENSMUSG00000025163	Cd7	20.2362	5.6737	2.50429	0.535996	4.67222	2.97961e-06	0.000158844	CD7 antigen
ENSMUSG00000025260	Hsd17b10	583.333	1.38364	0.468467	0.149566	3.13217	0.00173519	0.0263941	hydroxysteroid (17-beta) dehydrogenase 10
ENSMUSG00000025278	Flnb	4824.68	0.791822	-0.336752	0.0828069	-4.06672	4.76797e-05	0.00160276	filamin, beta
ENSMUSG00000025324	Atp10a	317.654	0.672192	-0.573054	0.176314	-3.2502	0.00115324	0.0195924	ATPase, class V, type 10A
ENSMUSG00000025404	R3hdm2	4767.34	0.831034	-0.26702	0.0890239	-2.99942	0.00270493	0.036595	R3H domain containing 2
ENSMUSG00000025432	Avil	239.733	14.5876	3.86667	0.339181	11.4	4.18045e-30	7.06104e-27	advillin
ENSMUSG00000025461	Scart1	33.4385	0.402608	-1.31255	0.410059	-3.20088	0.00137008	0.0224249	scavenger receptor family member expressed on T cells 1
ENSMUSG00000025474	Tubgcp2	1063.36	0.740528	-0.433375	0.10452	-4.14632	3.37865e-05	0.0012199	tubulin, gamma complex associated protein 2
ENSMUSG00000025492	Ifitm3	226.701	1.88041	0.911048	0.292641	3.1132	0.00185072	0.0277853	interferon induced transmembrane protein 3
ENSMUSG00000025572	Tmc6	621.667	4.30838	2.10715	0.182788	11.5278	9.55564e-31	1.80559e-27	transmembrane channel-like gene family 6
ENSMUSG00000025602	Zfp202	208.784	0.751088	-0.412946	0.143003	-2.88767	0.00388109	0.0474492	zinc finger protein 202
ENSMUSG00000025733	Rhot2	390.979	0.79615	-0.328888	0.100566	-3.27038	0.00107402	0.0184867	ras homolog family member T2
ENSMUSG00000025738	Fbxl16	17505.5	0.802001	-0.318324	0.0852529	-3.73388	0.00018855	0.00467418	F-box and leucine-rich repeat protein 16
ENSMUSG00000025743	Sdc3	5074.44	1.22515	0.292961	0.0922039	3.17732	0.00148642	0.0238698	syndecan 3
ENSMUSG00000025789	St8sia2	117.99	1.58592	0.665322	0.228411	2.91283	0.00358171	0.0449194	ST8 alpha-N-acetyl-neuraminide alpha-2,8-sialyltransferase 2
ENSMUSG00000025790	Slco3a1	1322.95	1.21178	0.277132	0.0945548	2.93092	0.00337965	0.043174	solute carrier organic anion transporter family, member 3a1
ENSMUSG00000025823	Pdia4	978.577	1.4965	0.581591	0.190371	3.05504	0.00225029	0.0322124	protein disulfide isomerase associated 4
ENSMUSG00000025885	Myo5b	2042.32	0.553259	-0.853972	0.136775	-6.24363	4.27527e-10	6.66416e-08	myosin VB
ENSMUSG00000025889	Snca	7455.74	1.35135	0.434405	0.122768	3.53843	0.000402519	0.00861035	synuclein, alpha
ENSMUSG00000025892	Gria4	2821.94	0.758351	-0.399062	0.101339	-3.93789	8.22007e-05	0.00243537	glutamate receptor, ionotropic, AMPA4 (alpha 4)
ENSMUSG00000025938	Slco5a1	156.788	1.83734	0.877615	0.215729	4.06813	4.73911e-05	0.00159907	solute carrier organic anion transporter family, member 5A1
ENSMUSG00000025946	Pth2r	40.0056	0.251013	-1.99416	0.411754	-4.84309	1.27833e-06	7.87652e-05	parathyroid hormone 2 receptor
ENSMUSG00000026018	Ica1l	1172.94	0.776055	-0.36577	0.0844226	-4.3326	1.47357e-05	0.000614203	islet cell autoantigen 1-like
ENSMUSG00000026028	Trak2	6701.28	1.81177	0.857403	0.137353	6.24235	4.31058e-10	6.66416e-08	trafficking protein, kinesin binding 2
ENSMUSG00000026031	Cflar	584.701	1.56777	0.648715	0.185056	3.50551	0.000455734	0.00950786	CASP8 and FADD-like apoptosis regulator
ENSMUSG00000026043	Col3a1	117.155	2.47647	1.30829	0.306383	4.2701	1.95383e-05	0.000783651	collagen, type III, alpha 1
ENSMUSG00000026058	Khdrbs2	440.522	0.578757	-0.788971	0.244068	-3.23259	0.00122673	0.0205332	KH domain containing, RNA binding, signal transduction associated 2
ENSMUSG00000026062	Slc9a2	767.345	0.797027	-0.3273	0.1042	-3.14108	0.00168326	0.0258246	solute carrier family 9 (sodium/hydrogen exchanger), member 2
ENSMUSG00000026068	Il18rap	6.7199	16.7778	4.06848	1.02188	3.98136	6.85212e-05	0.00211677	interleukin 18 receptor accessory protein
ENSMUSG00000026070	Il18r1	4.84851	11.8987	3.57273	1.10417	3.23567	0.00121357	0.0203933	interleukin 18 receptor 1
ENSMUSG00000026077	Npas2	754.471	0.576855	-0.793718	0.143155	-5.54447	2.94849e-08	3.05744e-06	neuronal PAS domain protein 2
ENSMUSG00000026110	Mgat4a	1305.6	1.34293	0.42538	0.119228	3.56779	0.000360004	0.00795094	mannoside acetylglucosaminyltransferase 4, isoenzyme A
ENSMUSG00000026117	Zap70	126.701	0.717901	-0.478143	0.148722	-3.21502	0.00130434	0.0216177	zeta-chain (TCR) associated protein kinase
ENSMUSG00000026185	Igfbp5	3690.57	0.733816	-0.446509	0.114225	-3.90905	9.266e-05	0.00269825	insulin-like growth factor binding protein 5
ENSMUSG00000026204	Ptprn	14596.4	1.20893	0.273733	0.0827499	3.30795	0.000939817	0.0166236	protein tyrosine phosphatase, receptor type, N
ENSMUSG00000026234	Ncl	6444.87	1.14162	0.191083	0.0564313	3.38612	0.00070888	0.0133962	nucleolin
ENSMUSG00000026275	Ppp1r7	2143.21	0.842612	-0.24706	0.0857726	-2.88041	0.00397159	0.0482091	protein phosphatase 1, regulatory subunit 7
ENSMUSG00000026288	Inpp5d	356.193	1.44728	0.53334	0.128446	4.15227	3.29196e-05	0.00120394	inositol polyphosphate-5-phosphatase D
ENSMUSG00000026303	Mlph	55.6128	1.59827	0.676507	0.231521	2.92201	0.00347785	0.0440139	melanophilin
ENSMUSG00000026307	Scly	426.584	0.809809	-0.304347	0.105993	-2.87137	0.00408691	0.0491527	selenocysteine lyase
ENSMUSG00000026312	Cdh7	222.445	0.589881	-0.761503	0.205076	-3.71327	0.000204596	0.0049688	cadherin 7, type 2
ENSMUSG00000026315	Serpinb8	223.606	2.26996	1.18267	0.153916	7.68382	1.54412e-14	5.4707e-12	serine (or cysteine) peptidase inhibitor, clade B, member 8
ENSMUSG00000026344	Lypd1	1724.15	0.570493	-0.80972	0.255335	-3.17121	0.00151808	0.0241275	Ly6/Plaur domain containing 1
ENSMUSG00000026399	Cd55	232.22	1.87418	0.906262	0.222741	4.06867	4.72818e-05	0.00159856	CD55 molecule, decay accelerating factor for complement
ENSMUSG00000026413	Pkp1	110.433	218.647	7.77246	0.801026	9.70313	2.92376e-22	2.76231e-19	plakophilin 1
ENSMUSG00000026424	Gpr37l1	4137.13	1.19421	0.256059	0.0891424	2.87248	0.0040727	0.0490512	G protein-coupled receptor 37-like 1
ENSMUSG00000026436	Elk4	1082.12	1.26154	0.335186	0.102328	3.2756	0.00105439	0.0182657	ELK4, member of ETS oncogene family
ENSMUSG00000026437	Cdk18	978.386	1.72654	0.787887	0.170129	4.63112	3.63686e-06	0.000187989	cyclin-dependent kinase 18
ENSMUSG00000026456	Cyb5r1	707.257	1.65251	0.72466	0.221213	3.27584	0.00105347	0.0182657	cytochrome b5 reductase 1
ENSMUSG00000026458	Ppfia4	3534.42	0.665738	-0.586973	0.185088	-3.17132	0.0015175	0.0241275	protein tyrosine phosphatase, receptor type, f polypeptide (PTPRF), interacting protein (liprin), alpha 4
ENSMUSG00000026463	Atp2b4	4328.34	1.4326	0.518632	0.151559	3.42199	0.000621656	0.0121516	ATPase, Ca++ transporting, plasma membrane 4
ENSMUSG00000026469	Xpr1	3228.93	1.45653	0.542534	0.1856	2.92314	0.00346516	0.0440093	xenotropic and polytropic retrovirus receptor 1
ENSMUSG00000026478	Lamc1	1176.2	1.55264	0.63472	0.137913	4.60233	4.17785e-06	0.00021272	laminin, gamma 1
ENSMUSG00000026489	Coq8a	1449.08	1.55499	0.636907	0.119463	5.33142	9.74466e-08	8.54214e-06	coenzyme Q8A
ENSMUSG00000026509	Capn2	1949.13	1.18587	0.245942	0.0828987	2.96678	0.00300936	0.0396613	calpain 2
ENSMUSG00000026527	Rgs7	2163.92	0.822398	-0.282091	0.0871125	-3.23824	0.00120271	0.0203112	regulator of G protein signaling 7
ENSMUSG00000026547	Tagln2	314.989	1.87382	0.905983	0.195471	4.63487	3.5716e-06	0.000185745	transgelin 2
ENSMUSG00000026558	Uck2	1044.15	1.33434	0.416121	0.125608	3.31286	0.000923483	0.0164781	uridine-cytidine kinase 2
ENSMUSG00000026568	Mpc2	1356.12	0.787858	-0.343993	0.118835	-2.89471	0.00379508	0.0467497	mitochondrial pyruvate carrier 2
ENSMUSG00000026571	Dcaf6	2384.71	0.809927	-0.304136	0.0919203	-3.30869	0.00093734	0.0166046	DDB1 and CUL4 associated factor 6
ENSMUSG00000026584	Scyl3	919.805	0.841043	-0.249748	0.0864076	-2.89035	0.00384811	0.0471477	SCY1-like 3 (S. cerevisiae)
ENSMUSG00000026604	Ptpn14	425.877	0.507212	-0.979339	0.198747	-4.92758	8.32564e-07	5.5307e-05	protein tyrosine phosphatase, non-receptor type 14
ENSMUSG00000026605	Cenpf	40.5136	2.7488	1.4588	0.487512	2.99234	0.00276847	0.0372474	centromere protein F
ENSMUSG00000026614	Slc30a10	575.885	0.642013	-0.639326	0.132377	-4.82957	1.36828e-06	8.28078e-05	solute carrier family 30, member 10
ENSMUSG00000026630	Batf3	72.0668	3.42955	1.77802	0.554233	3.20807	0.00133628	0.0219562	basic leucine zipper transcription factor, ATF-like 3
ENSMUSG00000026632	Tatdn3	1408.09	0.807046	-0.309278	0.104984	-2.94595	0.00321968	0.0416703	TatD DNase domain containing 3
ENSMUSG00000026668	Ucma	54.2415	1.97637	0.982856	0.321325	3.05876	0.00222256	0.0319231	upper zone of growth plate and cartilage matrix associated
ENSMUSG00000026670	Uap1	1019.1	0.847027	-0.23952	0.0819266	-2.9236	0.00346013	0.0439784	UDP-N-acetylglucosamine pyrophosphorylase 1
ENSMUSG00000026768	Itga8	806.177	0.470832	-1.08672	0.246472	-4.40909	1.03807e-05	0.000462133	integrin alpha 8
ENSMUSG00000026796	Niban2	1084.25	2.01674	1.01202	0.212846	4.75472	1.98725e-06	0.00011456	niban apoptosis regulator 2
ENSMUSG00000026826	Nr4a2	1391.88	0.529776	-0.916544	0.177209	-5.1721	2.31473e-07	1.8656e-05	nuclear receptor subfamily 4, group A, member 2
ENSMUSG00000026834	Acvr1c	1016.19	3.05326	1.61035	0.256542	6.27715	3.44838e-10	5.42992e-08	activin A receptor, type IC
ENSMUSG00000026836	Acvr1	1094.56	1.48322	0.568734	0.165664	3.43307	0.000596798	0.0117876	activin A receptor, type 1
ENSMUSG00000026864	Hspa5	4807.19	1.38069	0.465391	0.160708	2.89587	0.00378108	0.0466287	heat shock protein 5
ENSMUSG00000026914	Psmd14	2098.83	1.13704	0.185286	0.0645436	2.87071	0.00409555	0.0492219	proteasome (prosome, macropain) 26S subunit, non-ATPase, 14
ENSMUSG00000026915	Strbp	4566.7	0.795217	-0.33058	0.104243	-3.17125	0.00151784	0.0241275	spermatid perinuclear RNA binding protein
ENSMUSG00000027009	Itga4	625.084	0.486309	-1.04006	0.204891	-5.07614	3.85181e-07	2.85732e-05	integrin alpha 4
ENSMUSG00000027074	Slc43a3	42.796	2.83391	1.5028	0.368048	4.08315	4.44297e-05	0.00151417	solute carrier family 43, member 3
ENSMUSG00000027107	Chrna1	53.6121	2.14048	1.09793	0.285559	3.84485	0.000120627	0.00331705	cholinergic receptor, nicotinic, alpha polypeptide 1 (muscle)
ENSMUSG00000027187	Cat	1413.73	1.50083	0.585758	0.116054	5.04729	4.48131e-07	3.24294e-05	catalase
ENSMUSG00000027204	Fbn1	472.158	0.706087	-0.502083	0.116177	-4.32171	1.54823e-05	0.00063751	fibrillin 1
ENSMUSG00000027217	Tspan18	598.414	0.580439	-0.784784	0.182584	-4.29821	1.72185e-05	0.00070052	tetraspanin 18
ENSMUSG00000027220	Syt13	6474.43	1.52486	0.608675	0.111427	5.46255	4.69334e-08	4.45207e-06	synaptotagmin XIII
ENSMUSG00000027230	Creb3l1	120.891	2.04165	1.02973	0.253213	4.06667	4.76887e-05	0.00160276	cAMP responsive element binding protein 3-like 1
ENSMUSG00000027270	Lamp5	754.639	0.436475	-1.19603	0.2556	-4.67931	2.8784e-06	0.000154417	lysosomal-associated membrane protein family, member 5
ENSMUSG00000027297	Ltk	619.218	0.47221	-1.0825	0.242113	-4.47105	7.78351e-06	0.000365653	leukocyte tyrosine kinase
ENSMUSG00000027315	Spint1	65.6113	2.02256	1.01618	0.2813	3.61244	0.000303325	0.00690541	serine protease inhibitor, Kunitz type 1
ENSMUSG00000027332	Ivd	2851.89	0.773906	-0.36977	0.10436	-3.54322	0.000395266	0.0085195	isovaleryl coenzyme A dehydrogenase
ENSMUSG00000027355	Tmco5	28.0616	0.322862	-1.63101	0.418092	-3.90108	9.57637e-05	0.00277437	transmembrane and coiled-coil domains 5
ENSMUSG00000027356	Fermt1	53.9113	0.300962	-1.73235	0.448575	-3.86189	0.000112512	0.00315218	fermitin family member 1
ENSMUSG00000027359	Slc27a2	229.431	0.452688	-1.14341	0.224001	-5.10449	3.31693e-07	2.52949e-05	solute carrier family 27 (fatty acid transporter), member 2
ENSMUSG00000027371	Fahd2a	455.651	0.719769	-0.474393	0.149329	-3.17684	0.00148891	0.0238872	fumarylacetoacetate hydrolase domain containing 2A
ENSMUSG00000027376	Prom2	12.1068	3.39397	1.76297	0.591818	2.97891	0.00289273	0.0385229	prominin 2
ENSMUSG00000027377	Mall	28.3304	3.14205	1.65171	0.555312	2.97438	0.00293585	0.0389458	mal, T cell differentiation protein-like
ENSMUSG00000027412	Lpin3	53.0344	2.12161	1.08516	0.371361	2.92212	0.00347659	0.0440139	lipin 3
ENSMUSG00000027435	Cd93	232.886	1.83861	0.878613	0.272945	3.21901	0.00128635	0.0214188	CD93 antigen
ENSMUSG00000027479	Mapre1	2019.24	1.14146	0.190884	0.0645984	2.95494	0.00312734	0.0408789	microtubule-associated protein, RP/EB family, member 1
ENSMUSG00000027489	Necab3	1345.1	2.10727	1.07537	0.21095	5.09776	3.43697e-07	2.58624e-05	N-terminal EF-hand calcium binding protein 3
ENSMUSG00000027500	Stmn2	9332.27	1.48997	0.575282	0.10427	5.51722	3.44402e-08	3.42508e-06	stathmin-like 2
ENSMUSG00000027574	Nkain4	595.62	0.713979	-0.486046	0.140526	-3.45877	0.000542656	0.0109083	Na+/K+ transporting ATPase interacting 4
ENSMUSG00000027577	Chrna4	608.636	0.620735	-0.68795	0.16976	-4.05249	5.06747e-05	0.00168645	cholinergic receptor, nicotinic, alpha polypeptide 4
ENSMUSG00000027793	Ccna1	25.5286	0.429801	-1.21826	0.385597	-3.15941	0.00158088	0.0246873	cyclin A1
ENSMUSG00000027834	Serpini1	3988.27	0.713198	-0.487626	0.131892	-3.69715	0.000218033	0.00522236	serine (or cysteine) peptidase inhibitor, clade I, member 1
ENSMUSG00000027840	Wnt2b	18.2129	3.95576	1.98395	0.617379	3.21351	0.00131123	0.0216493	wingless-type MMTV integration site family, member 2B
ENSMUSG00000027848	Olfml3	680.988	1.94857	0.962413	0.240001	4.01004	6.07072e-05	0.00193331	olfactomedin-like 3
ENSMUSG00000027860	Vangl1	138.213	1.6166	0.692962	0.147758	4.68985	2.73408e-06	0.000148076	VANGL planar cell polarity 1
ENSMUSG00000027864	Ptgfrn	370.845	1.48156	0.567113	0.135143	4.19639	2.712e-05	0.00103409	prostaglandin F2 receptor negative regulator
ENSMUSG00000027878	Notch2	1079.52	1.62589	0.701228	0.170148	4.12129	3.7676e-05	0.00132916	notch 2
ENSMUSG00000027887	Sypl2	94.4885	0.674419	-0.568283	0.180674	-3.14536	0.00165884	0.0256224	synaptophysin-like 2
ENSMUSG00000027932	Slc27a3	254.718	1.43006	0.51608	0.136005	3.79458	0.000147896	0.00385755	solute carrier family 27 (fatty acid transporter), member 3
ENSMUSG00000027947	Il6ra	276.589	1.76823	0.822308	0.186803	4.40201	1.07252e-05	0.000473749	interleukin 6 receptor, alpha
ENSMUSG00000027954	Efna1	173.69	1.6392	0.71299	0.214923	3.31743	0.000908505	0.0162803	ephrin A1
ENSMUSG00000027956	Tmem144	382.89	0.703327	-0.507733	0.168001	-3.0222	0.00250945	0.0346534	transmembrane protein 144
ENSMUSG00000027977	Ndst3	1348.68	0.670643	-0.576383	0.0939802	-6.13303	8.62233e-10	1.27505e-07	N-deacetylase/N-sulfotransferase (heparan glucosaminyl) 3
ENSMUSG00000027978	Prss12	633.258	1.47784	0.563493	0.15965	3.52956	0.000416254	0.00884851	protease, serine 12 neurotrypsin (motopsin)
ENSMUSG00000027994	Mcub	100.759	1.64749	0.72027	0.200835	3.58638	0.000335294	0.00751254	mitochondrial calcium uniporter dominant negative beta subunit
ENSMUSG00000027995	Tlr2	31.897	2.70247	1.43428	0.40907	3.50619	0.000454566	0.00949674	toll-like receptor 2
ENSMUSG00000028004	Npy2r	748.673	0.470272	-1.08843	0.289288	-3.76246	0.000168252	0.00426423	neuropeptide Y receptor Y2
ENSMUSG00000028037	Ifi44	19.3625	2.49741	1.32043	0.384721	3.43217	0.000598768	0.0117991	interferon-induced protein 44
ENSMUSG00000028042	Zbtb7b	384.68	1.42163	0.507542	0.126187	4.02213	5.76737e-05	0.00185757	zinc finger and BTB domain containing 7B
ENSMUSG00000028076	Cd1d1	48.3744	4.91113	2.29606	0.398753	5.75809	8.50707e-09	9.70948e-07	CD1d1 antigen
ENSMUSG00000028085	Gatb	578.869	0.778051	-0.362064	0.104983	-3.44878	0.000563128	0.0112401	glutamyl-tRNA(Gln) amidotransferase, subunit B
ENSMUSG00000028086	Fbxw7	4055.52	0.83106	-0.266975	0.0883526	-3.0217	0.00251361	0.0346686	F-box and WD-40 domain protein 7
ENSMUSG00000028088	Fmo5	123.433	1.60432	0.681961	0.192599	3.54083	0.000398872	0.008579	flavin containing monooxygenase 5
ENSMUSG00000028098	Rnf115	1229.29	1.25697	0.329955	0.0783983	4.2087	2.5684e-05	0.000990437	ring finger protein 115
ENSMUSG00000028108	Ecm1	301.719	1.96425	0.973982	0.213919	4.55303	5.28789e-06	0.000259902	extracellular matrix protein 1
ENSMUSG00000028125	Abca4	300.586	2.03898	1.02785	0.327627	3.13725	0.00170541	0.0260576	ATP-binding cassette, sub-family A (ABC1), member 4
ENSMUSG00000028132	Tlcd4	1516.01	0.74988	-0.415269	0.121374	-3.4214	0.000622989	0.0121637	TLC domain containing 4
ENSMUSG00000028152	Tspan5	4220.35	1.48832	0.573682	0.167533	3.42429	0.000616418	0.012077	tetraspanin 5
ENSMUSG00000028172	Tacr3	67.2692	0.520027	-0.943341	0.314714	-2.99746	0.00272243	0.0367733	tachykinin receptor 3
ENSMUSG00000028222	Calb1	1997.44	0.435884	-1.19798	0.164796	-7.26949	3.6084e-13	9.74039e-11	calbindin 1
ENSMUSG00000028245	Nsmaf	1731.08	0.843743	-0.245125	0.082904	-2.95673	0.00310918	0.0406729	neutral sphingomyelinase (N-SMase) activation associated factor
ENSMUSG00000028266	Lmo4	3232.2	0.701699	-0.511075	0.0924152	-5.53021	3.19849e-08	3.27671e-06	LIM domain only 4
ENSMUSG00000028268	Gbp3	168.862	1.78117	0.832822	0.223961	3.7186	0.000200329	0.00489481	guanylate binding protein 3
ENSMUSG00000028270	Gbp2	93.513	1.71546	0.778598	0.250866	3.10365	0.00191152	0.0284652	guanylate binding protein 2
ENSMUSG00000028278	Rragd	2565.78	1.41649	0.502325	0.121234	4.14345	3.4212e-05	0.00123004	Ras-related GTP binding D
ENSMUSG00000028292	Rars2	764.333	0.82287	-0.281264	0.0876101	-3.2104	0.00132548	0.0218211	arginyl-tRNA synthetase 2, mitochondrial
ENSMUSG00000028339	Col15a1	482.56	3.11507	1.63926	0.210184	7.79919	6.23064e-15	2.46414e-12	collagen, type XV, alpha 1
ENSMUSG00000028341	Nr4a3	1928.89	0.670515	-0.576659	0.190387	-3.02888	0.00245465	0.0341603	nuclear receptor subfamily 4, group A, member 3
ENSMUSG00000028370	Pappa	50.0839	2.25599	1.17376	0.303509	3.8673	0.000110048	0.00309335	pregnancy-associated plasma protein A
ENSMUSG00000028373	Astn2	843.365	0.676614	-0.563595	0.17823	-3.16218	0.00156594	0.0245215	astrotactin 2
ENSMUSG00000028378	Ptgr1	121.972	2.57801	1.36626	0.340266	4.01526	5.93798e-05	0.00190531	prostaglandin reductase 1
ENSMUSG00000028399	Ptprd	6294.03	0.738765	-0.436813	0.135042	-3.23465	0.00121793	0.0204261	protein tyrosine phosphatase, receptor type, D
ENSMUSG00000028433	Ubap2	1303.5	1.21499	0.280942	0.0778317	3.60961	0.000306657	0.00696495	ubiquitin-associated protein 2
ENSMUSG00000028519	Dab1	3920.21	0.711244	-0.491584	0.105678	-4.65172	3.29172e-06	0.000173309	disabled 1
ENSMUSG00000028525	Pde4b	2279.08	1.64188	0.715346	0.113389	6.30879	2.81219e-10	4.59848e-08	phosphodiesterase 4B, cAMP specific
ENSMUSG00000028581	Laptm5	962.496	1.36067	0.444313	0.141172	3.14732	0.00164777	0.0254977	lysosomal-associated protein transmembrane 5
ENSMUSG00000028599	Tnfrsf1b	122.452	1.61364	0.69032	0.168658	4.09301	4.2581e-05	0.00145995	tumor necrosis factor receptor superfamily, member 1b
ENSMUSG00000028601	Echdc2	440.86	0.620639	-0.688174	0.165658	-4.15419	3.26438e-05	0.00119846	enoyl Coenzyme A hydratase domain containing 2
ENSMUSG00000028602	Tnfrsf8	172.174	5.48995	2.45679	0.315997	7.77474	7.56055e-15	2.85722e-12	tumor necrosis factor receptor superfamily, member 8
ENSMUSG00000028613	Lrp8	3022.08	1.31615	0.396328	0.117539	3.3719	0.000746521	0.0139663	low density lipoprotein receptor-related protein 8, apolipoprotein e receptor
ENSMUSG00000028614	Ndc1	599.112	1.38579	0.470712	0.102643	4.5859	4.52039e-06	0.000226766	NDC1 transmembrane nucleoporin
ENSMUSG00000028645	Slc2a1	1735.35	1.32488	0.405859	0.119731	3.38976	0.00069954	0.0132476	solute carrier family 2 (facilitated glucose transporter), member 1
ENSMUSG00000028655	Mfsd2a	427.602	1.90646	0.930897	0.200437	4.64433	3.4118e-06	0.000178526	major facilitator superfamily domain containing 2A
ENSMUSG00000028656	Cap1	6496.67	1.48033	0.565917	0.128215	4.41382	1.01561e-05	0.000456917	CAP, adenylate cyclase-associated protein 1 (yeast)
ENSMUSG00000028661	Epha8	119.436	0.560239	-0.835887	0.213632	-3.91274	9.12548e-05	0.00266189	Eph receptor A8
ENSMUSG00000028664	Ephb2	785.822	0.767532	-0.381701	0.0920536	-4.14651	3.37578e-05	0.0012199	Eph receptor B2
ENSMUSG00000028716	Pdzk1ip1	18.7133	6.05422	2.59794	0.686003	3.78707	0.000152434	0.00393368	PDZK1 interacting protein 1
ENSMUSG00000028749	Pla2g2f	151.422	4.37139	2.12809	0.267095	7.96757	1.61831e-15	7.24237e-13	phospholipase A2, group IIF
ENSMUSG00000028763	Hspg2	610.863	2.28822	1.19422	0.154976	7.70587	1.29953e-14	4.70208e-12	perlecan (heparan sulfate proteoglycan 2)
ENSMUSG00000028780	Sema3c	649.087	1.90285	0.928161	0.20893	4.44246	8.8937e-06	0.000410995	sema domain, immunoglobulin domain (Ig), short basic domain, secreted, (semaphorin) 3C
ENSMUSG00000028789	Azin2	782.282	0.789241	-0.341462	0.0874583	-3.90428	9.45045e-05	0.00274382	antizyme inhibitor 2
ENSMUSG00000028803	Nipal3	2862.47	1.45153	0.537575	0.121942	4.40847	1.04106e-05	0.000462252	NIPA-like domain containing 3
ENSMUSG00000028849	Map7d1	7067.8	1.34871	0.431583	0.148844	2.89957	0.00373671	0.0463504	MAP7 domain containing 1
ENSMUSG00000028859	Csf3r	247.482	1.57892	0.658937	0.166118	3.96669	7.28785e-05	0.00222251	colony stimulating factor 3 receptor (granulocyte)
ENSMUSG00000028906	Epb41	1218.76	0.695569	-0.523735	0.181664	-2.88299	0.00393914	0.0479178	erythrocyte membrane protein band 4.1
ENSMUSG00000028909	Ptpru	2111.13	0.683856	-0.548235	0.106283	-5.15824	2.49282e-07	1.97411e-05	protein tyrosine phosphatase, receptor type, U
ENSMUSG00000028910	Mecr	1090.12	0.824724	-0.278017	0.0716645	-3.87943	0.000104702	0.00298252	mitochondrial trans-2-enoyl-CoA reductase
ENSMUSG00000028943	Espn	64.8055	0.509447	-0.972996	0.302623	-3.21521	0.00130348	0.0216177	espin
ENSMUSG00000028952	Zbtb48	390.95	0.749404	-0.416184	0.124857	-3.33328	0.000858272	0.015586	zinc finger and BTB domain containing 48
ENSMUSG00000028967	Errfi1	1017.81	1.29922	0.377641	0.115426	3.27171	0.001069	0.0184562	ERBB receptor feedback inhibitor 1
ENSMUSG00000028971	Cort	94.629	0.448556	-1.15664	0.340896	-3.39295	0.000691443	0.0131469	cortistatin
ENSMUSG00000028995	Fam126a	1238.16	1.5225	0.606441	0.105167	5.76645	8.09582e-09	9.30253e-07	family with sequence similarity 126, member A
ENSMUSG00000029026	Trp73	176.395	1.60975	0.686837	0.180297	3.80948	0.000139262	0.00367747	transformation related protein 73
ENSMUSG00000029038	Ssu72	1314.85	0.787774	-0.344146	0.102212	-3.36698	0.000759949	0.0141088	Ssu72 RNA polymerase II CTD phosphatase homolog (yeast)
ENSMUSG00000029049	Morn1	856.123	0.782143	-0.354497	0.0964836	-3.67417	0.000238628	0.00564115	MORN repeat containing 1
ENSMUSG00000029054	Gabrd	621.083	0.378755	-1.40066	0.212192	-6.60092	4.08605e-11	8.2723e-09	gamma-aminobutyric acid (GABA) A receptor, subunit delta
ENSMUSG00000029088	Kcnip4	3720.64	0.614362	-0.702839	0.211349	-3.32549	0.000882639	0.015867	Kv channel interacting protein 4
ENSMUSG00000029101	Rgs12	992.681	0.784403	-0.350333	0.0958724	-3.65416	0.000258028	0.00600522	regulator of G-protein signaling 12
ENSMUSG00000029108	Pcdh7	1925.52	1.32011	0.400658	0.121707	3.29199	0.000994794	0.0174407	protocadherin 7
ENSMUSG00000029122	Evc	463.75	0.790497	-0.339168	0.104835	-3.23527	0.00121526	0.0204015	EvC ciliary complex subunit 1
ENSMUSG00000029154	Cwh43	188.675	2.6283	1.39413	0.234915	5.9346	2.94562e-09	3.8832e-07	cell wall biogenesis 43 C-terminal homolog
ENSMUSG00000029168	Dpysl5	1066.28	1.67392	0.743227	0.120827	6.15116	7.69193e-10	1.1576e-07	dihydropyrimidinase-like 5
ENSMUSG00000029178	Klf3	1397.82	1.91504	0.937372	0.201986	4.64078	3.47099e-06	0.000181066	Kruppel-like factor 3 (basic)
ENSMUSG00000029179	Zcchc4	384.114	0.780487	-0.357553	0.117813	-3.03492	0.00240599	0.0338347	zinc finger, CCHC domain containing 4
ENSMUSG00000029208	Guf1	1263.95	0.756195	-0.40317	0.118095	-3.41394	0.000640306	0.0123785	GUF1 homolog, GTPase
ENSMUSG00000029219	Slc10a4	32.7486	6.85416	2.77698	0.471069	5.89506	3.74546e-09	4.8254e-07	solute carrier family 10 (sodium/bile acid cotransporter family), member 4
ENSMUSG00000029223	Uchl1	14086.3	1.59609	0.674538	0.167617	4.02428	5.71509e-05	0.00184773	ubiquitin carboxy-terminal hydrolase L1
ENSMUSG00000029267	Mtf2	1932.65	0.784795	-0.349612	0.117267	-2.98132	0.00287006	0.0383411	metal response element binding transcription factor 2
ENSMUSG00000029319	Coq2	2376.66	0.815127	-0.294903	0.0710415	-4.15114	3.30818e-05	0.00120526	coenzyme Q2 4-hydroxybenzoate polyprenyltransferase
ENSMUSG00000029344	Tpst2	893.099	1.34529	0.427922	0.110253	3.88126	0.000103916	0.0029651	protein-tyrosine sulfotransferase 2
ENSMUSG00000029352	Crybb3	113.365	2.01732	1.01244	0.314495	3.21925	0.00128526	0.0214188	crystallin, beta B3
ENSMUSG00000029363	Rfc5	199.296	0.727897	-0.458195	0.150995	-3.0345	0.00240931	0.0338347	replication factor C (activator 1) 5
ENSMUSG00000029370	Rassf6	12.6666	0.307883	-1.69955	0.565016	-3.00796	0.00263006	0.0358675	Ras association (RalGDS/AF-6) domain family member 6
ENSMUSG00000029392	Rilpl1	1396.97	0.721413	-0.471103	0.097619	-4.82594	1.39347e-06	8.40334e-05	Rab interacting lysosomal protein-like 1
ENSMUSG00000029436	Mmp17	5401.32	1.23141	0.300316	0.0820473	3.66028	0.000251935	0.00589327	matrix metallopeptidase 17
ENSMUSG00000029439	Sfswap	3666.65	0.816757	-0.292022	0.066615	-4.38373	1.16666e-05	0.000508723	splicing factor SWAP
ENSMUSG00000029462	Vps29	2302.62	0.875481	-0.191852	0.0664579	-2.88682	0.00389162	0.0475096	VPS29 retromer complex component
ENSMUSG00000029521	Chek2	70.3948	1.76366	0.81857	0.248813	3.2899	0.00100224	0.0175531	checkpoint kinase 2
ENSMUSG00000029561	Oasl2	141.146	2.55638	1.3541	0.382437	3.54072	0.000399035	0.008579	2'-5' oligoadenylate synthetase-like 2
ENSMUSG00000029603	Dtx1	1921.94	1.43478	0.52083	0.15912	3.27319	0.0010634	0.0183969	deltex 1, E3 ubiquitin ligase
ENSMUSG00000029622	Arpc1b	352.295	1.53281	0.616181	0.174125	3.53874	0.000402044	0.00861035	actin related protein 2/3 complex, subunit 1B
ENSMUSG00000029641	Rasl11a	159.471	0.629132	-0.668566	0.202902	-3.29502	0.00098415	0.0172897	RAS-like, family 11, member A
ENSMUSG00000029651	Mtus2	1102.91	0.742997	-0.428572	0.113735	-3.76817	0.000164448	0.00418653	microtubule associated tumor suppressor candidate 2
ENSMUSG00000029657	Hsph1	7588.3	1.32267	0.403456	0.10936	3.68925	0.000224914	0.00536449	heat shock 105kDa/110kDa protein 1
ENSMUSG00000029659	Medag	362.383	3.84027	1.94121	0.170396	11.3923	4.5673e-30	7.06104e-27	mesenteric estrogen dependent adipogenesis
ENSMUSG00000029769	Ccdc136	2204.85	0.656076	-0.608066	0.134815	-4.51038	6.47123e-06	0.000312641	coiled-coil domain containing 136
ENSMUSG00000029778	Adcyap1r1	4926.11	0.861736	-0.214682	0.0706773	-3.0375	0.00238549	0.0335824	adenylate cyclase activating polypeptide 1 receptor 1
ENSMUSG00000029810	Tmem176b	723.27	1.56088	0.642361	0.223088	2.8794	0.00398432	0.0482602	transmembrane protein 176B
ENSMUSG00000029816	Gpnmb	301.635	3.57552	1.83815	0.368597	4.98689	6.13591e-07	4.15726e-05	glycoprotein (transmembrane) nmb
ENSMUSG00000029819	Npy	1340.28	2.10767	1.07565	0.259394	4.14677	3.37202e-05	0.0012199	neuropeptide Y
ENSMUSG00000029822	Osbpl3	725.792	0.744364	-0.425921	0.147175	-2.89397	0.00380404	0.0467762	oxysterol binding protein-like 3
ENSMUSG00000029826	Zc3hav1	215.354	1.68413	0.752004	0.184956	4.06586	4.78556e-05	0.00160519	zinc finger CCCH type, antiviral 1
ENSMUSG00000029861	Fam131b	2460.94	0.751504	-0.412147	0.106816	-3.85847	0.000114097	0.00319135	family with sequence similarity 131, member B
ENSMUSG00000029869	Ephb6	2605.84	1.50483	0.589599	0.140218	4.20488	2.61217e-05	0.00100051	Eph receptor B6
ENSMUSG00000029994	Anxa4	128.201	1.56191	0.643313	0.168751	3.8122	0.000137737	0.00364286	annexin A4
ENSMUSG00000030029	Lrig1	803.829	1.53601	0.619183	0.175688	3.52433	0.000424548	0.00896878	leucine-rich repeats and immunoglobulin-like domains 1
ENSMUSG00000030048	Gkn3	37.2941	0.527496	-0.922769	0.299573	-3.08028	0.00206808	0.0303973	gastrokine 3
ENSMUSG00000030074	Gxylt2	147.859	2.77432	1.47213	0.393386	3.74221	0.00018241	0.00456185	glucoside xylosyltransferase 2
ENSMUSG00000030092	Cntn6	290.99	0.610264	-0.712494	0.208808	-3.4122	0.000644405	0.0124108	contactin 6
ENSMUSG00000030093	Wnt7a	269.275	0.725226	-0.463497	0.124585	-3.72032	0.000198969	0.0048756	wingless-type MMTV integration site family, member 7A
ENSMUSG00000030095	Tmem43	1010.15	1.3446	0.427178	0.0734047	5.8195	5.90255e-09	7.06893e-07	transmembrane protein 43
ENSMUSG00000030108	Slc6a13	181.699	0.420695	-1.24915	0.208965	-5.97782	2.26142e-09	3.0522e-07	solute carrier family 6 (neurotransmitter transporter, GABA), member 13
ENSMUSG00000030110	Ret	144.815	3.27126	1.70985	0.258141	6.6237	3.50321e-11	7.18213e-09	ret proto-oncogene
ENSMUSG00000030111	A2m	285.224	6.19489	2.63108	0.552813	4.75944	1.94135e-06	0.000112295	alpha-2-macroglobulin
ENSMUSG00000030123	Plxnd1	1100.09	0.521644	-0.938863	0.227968	-4.11841	3.81503e-05	0.00133483	plexin D1
ENSMUSG00000030208	Emp1	116.245	3.54008	1.82378	0.22331	8.16706	3.16008e-16	1.53544e-13	epithelial membrane protein 1
ENSMUSG00000030220	Arhgdib	239.716	2.08954	1.06318	0.253699	4.19073	2.78061e-05	0.00105551	Rho, GDP dissociation inhibitor (GDI) beta
ENSMUSG00000030255	Sspn	348.843	1.57139	0.652039	0.129748	5.02543	5.02306e-07	3.52569e-05	sarcospan
ENSMUSG00000030256	Bhlhe41	1136.44	1.49718	0.582252	0.115098	5.05873	4.22052e-07	3.09371e-05	basic helix-loop-helix family, member e41
ENSMUSG00000030263	Irag2	63.6791	0.551767	-0.857868	0.231861	-3.69992	0.000215664	0.0051729	inositol 1,4,5-triphosphate receptor associated 2
ENSMUSG00000030270	Cpne9	1080.05	2.52496	1.33626	0.179364	7.44999	9.33468e-14	2.73699e-11	copine family member IX
ENSMUSG00000030281	Il17rc	122.794	1.68755	0.754926	0.197313	3.82603	0.000130228	0.00348218	interleukin 17 receptor C
ENSMUSG00000030303	Far2	532.478	0.702335	-0.509769	0.175805	-2.89962	0.0037361	0.0463504	fatty acyl CoA reductase 2
ENSMUSG00000030341	Tnfrsf1a	244.107	1.62019	0.69616	0.190627	3.65194	0.000260262	0.006045	tumor necrosis factor receptor superfamily, member 1a
ENSMUSG00000030342	Cd9	1243.15	1.79869	0.846948	0.261723	3.23605	0.00121196	0.0203933	CD9 antigen
ENSMUSG00000030380	Mzf1	427.559	0.716268	-0.481428	0.110602	-4.3528	1.34411e-05	0.00057432	myeloid zinc finger 1
ENSMUSG00000030397	Mark4	2595.08	1.20678	0.271164	0.0620546	4.36976	1.24383e-05	0.000536867	MAP/microtubule affinity regulating kinase 4
ENSMUSG00000030491	Tdrd12	66.1336	3.03409	1.60126	0.391814	4.0868	4.37368e-05	0.00149355	tudor domain containing 12
ENSMUSG00000030499	Kctd15	487.098	1.70001	0.765545	0.160364	4.77379	1.8079e-06	0.000105654	potassium channel tetramerisation domain containing 15
ENSMUSG00000030518	Fam189a1	2763.84	0.787443	-0.344752	0.114675	-3.00634	0.0026441	0.0360301	family with sequence similarity 189, member A1
ENSMUSG00000030536	Iqgap1	1094.15	1.24341	0.314307	0.0999969	3.14317	0.0016713	0.0257447	IQ motif containing GTPase activating protein 1
ENSMUSG00000030549	Rhcg	24.4067	2.63297	1.39669	0.390944	3.57261	0.000353443	0.00785365	Rhesus blood group-associated C glycoprotein
ENSMUSG00000030560	Ctsc	317.503	1.73635	0.796058	0.258042	3.08499	0.00203558	0.0299456	cathepsin C
ENSMUSG00000030607	Acan	166.639	1.42355	0.509496	0.173173	2.94212	0.0032597	0.0420277	aggrecan
ENSMUSG00000030616	Sytl2	1131.6	0.557778	-0.842237	0.164883	-5.10809	3.25437e-07	2.50424e-05	synaptotagmin-like 2
ENSMUSG00000030621	Me3	2857.31	1.26242	0.336188	0.0952626	3.52907	0.000417023	0.0088538	malic enzyme 3, NADP(+)-dependent, mitochondrial
ENSMUSG00000030630	Fah	748.439	0.73433	-0.445499	0.119802	-3.71863	0.000200308	0.00489481	fumarylacetoacetate hydrolase
ENSMUSG00000030669	Calca	29.1336	0.526104	-0.92658	0.302104	-3.06709	0.00216155	0.0313914	calcitonin/calcitonin-related polypeptide, alpha
ENSMUSG00000030685	Kctd13	2411.63	0.776663	-0.36464	0.120789	-3.01883	0.00253755	0.0349138	potassium channel tetramerisation domain containing 13
ENSMUSG00000030693	Klk10	57.7328	3.90028	1.96358	0.25716	7.63563	2.24713e-14	7.34898e-12	kallikrein related-peptidase 10
ENSMUSG00000030706	Mrpl48	1126.01	0.84194	-0.248211	0.076219	-3.25654	0.00112778	0.0192561	mitochondrial ribosomal protein L48
ENSMUSG00000030713	Klk7	139.333	18.1151	4.17912	0.371362	11.2535	2.22576e-29	3.15428e-26	kallikrein related-peptidase 7 (chymotryptic, stratum corneum)
ENSMUSG00000030730	Atp2a1	22.5161	4.23318	2.08174	0.490448	4.24458	2.19008e-05	0.000862141	ATPase, Ca++ transporting, cardiac muscle, fast twitch 1
ENSMUSG00000030732	Chrdl2	37.0038	0.304537	-1.71531	0.38827	-4.41783	9.96979e-06	0.000451868	chordin-like 2
ENSMUSG00000030737	Slco2b1	545.668	1.34156	0.423906	0.12594	3.36594	0.000762839	0.014147	solute carrier organic anion transporter family, member 2b1
ENSMUSG00000030748	Il4ra	176.537	2.56928	1.36136	0.292273	4.65784	3.19541e-06	0.000168761	interleukin 4 receptor, alpha
ENSMUSG00000030785	Cox6a2	65.5106	0.515799	-0.955118	0.291594	-3.2755	0.00105474	0.0182657	cytochrome c oxidase subunit 6A2
ENSMUSG00000030793	Pycard	82.1025	2.00271	1.00195	0.220682	4.54025	5.61881e-06	0.00027537	PYD and CARD domain containing
ENSMUSG00000030838	Ush1c	45.7344	5.99319	2.58332	0.424872	6.08023	1.20007e-09	1.71499e-07	USH1 protein network component harmonin
ENSMUSG00000030877	Mfsd13b	32.1493	0.338703	-1.56191	0.346728	-4.50471	6.64638e-06	0.000319289	major facilitator superfamily domain containing 13B
ENSMUSG00000030921	Trim30a	88.3225	1.73727	0.796819	0.205636	3.8749	0.000106671	0.00301335	tripartite motif-containing 30A
ENSMUSG00000031007	Atp6ap2	5336.33	1.20197	0.265403	0.0810172	3.27588	0.00105334	0.0182657	ATPase, H+ transporting, lysosomal accessory protein 2
ENSMUSG00000031024	Denn2b	1093.26	1.32557	0.406616	0.13671	2.97429	0.0029367	0.0389458	DENN domain containing 2B
ENSMUSG00000031074	Fgf3	20.0725	18.8838	4.23908	0.890124	4.76235	1.91356e-06	0.000111065	fibroblast growth factor 3
ENSMUSG00000031103	Elf4	79.9182	4.39589	2.13615	0.364147	5.86619	4.45914e-09	5.57589e-07	E74-like factor 4 (ets domain transcription factor)
ENSMUSG00000031112	Stk26	200.141	0.356489	-1.48807	0.198785	-7.48584	7.10931e-14	2.12107e-11	serine/threonine kinase 26
ENSMUSG00000031207	Msn	1243.15	2.01087	1.00782	0.183955	5.47859	4.28721e-08	4.14252e-06	moesin
ENSMUSG00000031226	Pbdc1	568.808	1.26487	0.338984	0.0968022	3.50182	0.000462091	0.00955999	polysaccharide biosynthesis domain containing 1
ENSMUSG00000031255	Sytl4	119.973	5.67093	2.50358	0.209111	11.9725	4.95147e-33	2.80682e-29	synaptotagmin-like 4
ENSMUSG00000031295	Phka2	2456.73	1.34259	0.425017	0.090917	4.67478	2.94262e-06	0.000157366	phosphorylase kinase alpha 2
ENSMUSG00000031360	Ctps2	1315.92	0.784943	-0.34934	0.112539	-3.10418	0.00190805	0.0284495	cytidine 5'-triphosphate synthase 2
ENSMUSG00000031375	Bgn	624.355	2.45363	1.29492	0.307804	4.20696	2.58834e-05	0.000993617	biglycan
ENSMUSG00000031400	G6pdx	675.448	1.31562	0.395747	0.101041	3.9167	8.97712e-05	0.0026367	glucose-6-phosphate dehydrogenase X-linked
ENSMUSG00000031410	Nxf7	16.975	8.54528	3.09513	0.686671	4.50744	6.56156e-06	0.000316107	nuclear RNA export factor 7
ENSMUSG00000031448	Adprhl1	7.57799	4.50033	2.17003	0.702986	3.08687	0.00202273	0.0298081	ADP-ribosylhydrolase like 1
ENSMUSG00000031502	Col4a1	2975.06	1.43183	0.517861	0.162408	3.18863	0.00142947	0.0231741	collagen, type IV, alpha 1
ENSMUSG00000031511	Arhgef7	4021.17	1.35329	0.436467	0.0972859	4.48643	7.24253e-06	0.000345004	Rho guanine nucleotide exchange factor (GEF7)
ENSMUSG00000031549	Ido2	47.6847	0.453647	-1.14036	0.278291	-4.09772	4.17243e-05	0.00143893	indoleamine 2,3-dioxygenase 2
ENSMUSG00000031557	Plekha2	1449.83	2.27055	1.18304	0.214252	5.52174	3.35663e-08	3.35782e-06	pleckstrin homology domain-containing, family A (phosphoinositide binding specific) member 2
ENSMUSG00000031565	Fgfr1	3454.57	1.33667	0.418647	0.140051	2.98926	0.00279657	0.037566	fibroblast growth factor receptor 1
ENSMUSG00000031610	Scrg1	456.503	1.42396	0.509909	0.16754	3.0435	0.00233841	0.0330841	scrapie responsive gene 1
ENSMUSG00000031613	Hpgd	143.802	1.40123	0.48669	0.149714	3.25079	0.00115086	0.0195911	hydroxyprostaglandin dehydrogenase 15 (NAD)
ENSMUSG00000031621	Isx	11.5807	14.3385	3.84182	0.991097	3.87634	0.000106042	0.00300557	intestine specific homeobox
ENSMUSG00000031659	Adcy7	156.764	1.36982	0.453984	0.148167	3.064	0.00218403	0.0315026	adenylate cyclase 7
ENSMUSG00000031688	Pou4f2	17.6635	69.1498	6.11165	1.16116	5.26342	1.41401e-07	1.19043e-05	POU domain, class 4, transcription factor 2
ENSMUSG00000031698	Mylk3	29.5127	0.251203	-1.99307	0.330621	-6.02827	1.65722e-09	2.31006e-07	myosin light chain kinase 3
ENSMUSG00000031785	Adgrg1	2307.15	2.15323	1.1065	0.140163	7.89437	2.91781e-15	1.21025e-12	adhesion G protein-coupled receptor G1
ENSMUSG00000031789	Cngb1	70.7527	9.59908	3.2629	0.366941	8.89214	5.99411e-19	3.92061e-16	cyclic nucleotide gated channel beta 1
ENSMUSG00000031805	Jak3	211.356	1.35196	0.435051	0.151388	2.87375	0.0040563	0.0489925	Janus kinase 3
ENSMUSG00000031822	Gse1	3791.01	1.39011	0.475202	0.162203	2.92968	0.00339316	0.0432241	genetic suppressor element 1, coiled-coil protein
ENSMUSG00000031827	Cotl1	1784.35	1.45187	0.537916	0.140198	3.83682	0.000124637	0.00339522	coactosin-like 1 (Dictyostelium)
ENSMUSG00000031833	Mast3	8667.86	0.761652	-0.392796	0.0805176	-4.8784	1.06952e-06	6.86351e-05	microtubule associated serine/threonine kinase 3
ENSMUSG00000031837	Necab2	2132.81	0.6756	-0.565759	0.178131	-3.17609	0.00149274	0.0239036	N-terminal EF-hand calcium binding protein 2
ENSMUSG00000031838	Ifi30	117.378	1.94528	0.95998	0.300418	3.19548	0.00139599	0.0227396	interferon gamma inducible protein 30
ENSMUSG00000031934	Panx1	459.829	1.23998	0.310312	0.104024	2.98308	0.0028536	0.0381512	pannexin 1
ENSMUSG00000031937	Vstm5	380.228	0.663412	-0.592023	0.164499	-3.59894	0.000319514	0.007216	V-set and transmembrane domain containing 5
ENSMUSG00000031948	Kars	1462.57	1.22781	0.296088	0.073393	4.03428	5.47696e-05	0.00178432	lysyl-tRNA synthetase
ENSMUSG00000031952	Chst5	25.0106	3.0514	1.60947	0.414061	3.88703	0.000101477	0.00291999	carbohydrate (N-acetylglucosamine 6-O) sulfotransferase 5
ENSMUSG00000031974	Abcb10	833.292	1.26825	0.342834	0.107234	3.19707	0.00138832	0.0226471	ATP-binding cassette, sub-family B (MDR/TAP), member 10
ENSMUSG00000031997	Trpc6	550.511	0.4341	-1.2039	0.168112	-7.16133	7.99009e-13	2.09045e-10	transient receptor potential cation channel, subfamily C, member 6
ENSMUSG00000032024	Clmp	1005.09	1.41842	0.50428	0.121386	4.15437	3.26183e-05	0.00119846	CXADR-like membrane protein
ENSMUSG00000032036	Kirrel3	1394.99	0.731114	-0.451832	0.123112	-3.67009	0.000242468	0.00571109	kirre like nephrin family adhesion molecule 3
ENSMUSG00000032174	Icam5	6316.82	0.858904	-0.219431	0.065116	-3.36984	0.000752111	0.01404	intercellular adhesion molecule 5, telencephalin
ENSMUSG00000032202	Rab27a	302.674	1.42495	0.510914	0.176186	2.89986	0.00373324	0.0463504	RAB27A, member RAS oncogene family
ENSMUSG00000032231	Anxa2	350.708	2.16636	1.11527	0.223051	5.00008	5.73052e-07	3.91379e-05	annexin A2
ENSMUSG00000032238	Rora	1231.95	0.716156	-0.481655	0.115378	-4.1746	2.98512e-05	0.00111817	RAR-related orphan receptor alpha
ENSMUSG00000032239	Rp9	709.417	0.771877	-0.373557	0.11513	-3.24466	0.0011759	0.0199376	retinitis pigmentosa 9 (human)
ENSMUSG00000032252	Glce	805.726	1.53751	0.620596	0.153268	4.0491	5.14153e-05	0.00170442	glucuronyl C5-epimerase
ENSMUSG00000032280	Tle3	1114.4	1.39097	0.476088	0.113652	4.18899	2.80203e-05	0.00105918	transducin-like enhancer of split 3
ENSMUSG00000032332	Col12a1	351.03	0.59618	-0.74618	0.22536	-3.31106	0.000929425	0.0165154	collagen, type XII, alpha 1
ENSMUSG00000032334	Loxl1	101.764	1.56713	0.648126	0.192575	3.36558	0.000763835	0.0141501	lysyl oxidase-like 1
ENSMUSG00000032349	Elovl5	1607.4	1.1788	0.237316	0.0806464	2.94268	0.00325386	0.0419842	ELOVL family member 5, elongation of long chain fatty acids (yeast)
ENSMUSG00000032355	Mlip	706.907	0.523462	-0.933843	0.160312	-5.82516	5.70596e-09	6.88195e-07	muscular LMNA-interacting protein
ENSMUSG00000032356	Rasgrf1	14201.6	0.589384	-0.762719	0.14502	-5.2594	1.44528e-07	1.21076e-05	RAS protein-specific guanine nucleotide-releasing factor 1
ENSMUSG00000032359	Ctsh	306.713	1.43261	0.518641	0.180701	2.87017	0.00410253	0.0492361	cathepsin H
ENSMUSG00000032366	Tpm1	5018.76	1.42082	0.506724	0.113176	4.47733	7.55835e-06	0.000358428	tropomyosin 1, alpha
ENSMUSG00000032374	Plod2	426.442	1.40893	0.494598	0.13619	3.63167	0.000281591	0.0064888	procollagen lysine, 2-oxoglutarate 5-dioxygenase 2
ENSMUSG00000032376	Usp3	836.397	0.833018	-0.263581	0.0880079	-2.99497	0.00274474	0.0370159	ubiquitin specific peptidase 3
ENSMUSG00000032418	Me1	1429.57	1.29596	0.37402	0.0932883	4.0093	6.09001e-05	0.00193583	malic enzyme 1, NADP(+)-dependent, cytosolic
ENSMUSG00000032435	Dync1li1	2385.72	1.30695	0.386207	0.0737475	5.23689	1.63305e-07	1.35472e-05	dynein cytoplasmic 1 light intermediate chain 1
ENSMUSG00000032463	Faim	626.796	0.788246	-0.343283	0.109018	-3.14887	0.00163901	0.0254084	Fas apoptotic inhibitory molecule
ENSMUSG00000032482	Cspg5	4771.1	0.802038	-0.318258	0.100856	-3.15558	0.00160182	0.0249227	chondroitin sulfate proteoglycan 5
ENSMUSG00000032494	Tdgf1	16.4074	2.19237	1.13249	0.38847	2.91527	0.00355385	0.0446687	teratocarcinoma-derived growth factor 1
ENSMUSG00000032500	Dclk3	542.998	1.67843	0.747112	0.117898	6.33694	2.3438e-10	3.9464e-08	doublecortin-like kinase 3
ENSMUSG00000032558	Nphp3	283.942	0.753045	-0.409192	0.128515	-3.184	0.00145256	0.0234366	nephronophthisis 3 (adolescent)
ENSMUSG00000032561	Acpp	13.4775	4.38128	2.13135	0.553166	3.85301	0.000116675	0.00324212	acid phosphatase, prostate
ENSMUSG00000032572	Col6a4	166.727	0.379399	-1.39821	0.407064	-3.43487	0.000592833	0.0117503	collagen, type VI, alpha 4
ENSMUSG00000032578	Cish	127.253	1.66311	0.733887	0.212841	3.44804	0.000564664	0.0112575	cytokine inducible SH2-containing protein
ENSMUSG00000032584	Mst1r	68.9009	0.626443	-0.674746	0.20552	-3.28311	0.00102669	0.0178709	macrophage stimulating 1 receptor (c-met-related tyrosine kinase)
ENSMUSG00000032698	Lmo2	681.036	1.68991	0.756949	0.212923	3.55503	0.000377936	0.00821891	LIM domain only 2
ENSMUSG00000032705	Exd2	3146.45	0.820638	-0.285183	0.0985516	-2.89374	0.00380684	0.0467768	exonuclease 3'-5' domain containing 2
ENSMUSG00000032724	Abtb2	260.55	1.29469	0.372606	0.122151	3.05037	0.00228557	0.0325804	ankyrin repeat and BTB (POZ) domain containing 2
ENSMUSG00000032769	Trpa1	6.2798	0.0627501	-3.99424	0.985363	-4.05357	5.04415e-05	0.00168198	transient receptor potential cation channel, subfamily A, member 1
ENSMUSG00000032812	Arap1	461.73	1.30245	0.381226	0.100446	3.79533	0.000147444	0.00385755	ArfGAP with RhoGAP domain, ankyrin repeat and PH domain 1
ENSMUSG00000032849	Abcc4	427.609	1.34083	0.423129	0.144687	2.92444	0.00345081	0.0438927	ATP-binding cassette, sub-family C (CFTR/MRP), member 4
ENSMUSG00000032878	Ccdc85a	1806.55	0.538068	-0.89414	0.251361	-3.5572	0.000374831	0.00819234	coiled-coil domain containing 85A
ENSMUSG00000032902	Slc16a1	1214.28	1.3966	0.481914	0.132326	3.64186	0.000270672	0.00625413	solute carrier family 16 (monocarboxylic acid transporters), member 1
ENSMUSG00000032936	Camkv	13920.2	0.717639	-0.47867	0.075814	-6.31374	2.72373e-10	4.49706e-08	CaM kinase-like vesicle-associated
ENSMUSG00000032968	Inha	869.315	0.587895	-0.76637	0.193267	-3.96534	7.32921e-05	0.00222573	inhibin alpha
ENSMUSG00000032985	NA	647.656	0.597337	-0.743382	0.145679	-5.10288	3.34521e-07	2.53967e-05	NA
ENSMUSG00000033053	Cfap95	39.5191	1.78744	0.837893	0.275133	3.04541	0.00232362	0.032957	cilia and flagella associated protein 95
ENSMUSG00000033063	Cntnap3	221.931	0.527898	-0.921669	0.25954	-3.55116	0.00038354	0.00833012	contactin associated protein-like 3
ENSMUSG00000033082	Clec1a	34.8725	0.446403	-1.16358	0.330949	-3.51589	0.000438284	0.00921317	C-type lectin domain family 1, member a
ENSMUSG00000033083	Tbc1d4	341.725	1.41086	0.496576	0.173128	2.86825	0.00412749	0.0494659	TBC1 domain family, member 4
ENSMUSG00000033152	Podxl2	3761.73	1.45324	0.539273	0.159392	3.38332	0.000716149	0.0134871	podocalyxin-like 2
ENSMUSG00000033170	Card10	344.522	1.63151	0.706207	0.160752	4.39315	1.11722e-05	0.000489674	caspase recruitment domain family, member 10
ENSMUSG00000033207	Mamdc2	90.2786	1.6899	0.75694	0.197183	3.83876	0.000123658	0.0033809	MAM domain containing 2
ENSMUSG00000033249	Hsf4	231.005	0.556308	-0.846045	0.22664	-3.73299	0.000189223	0.00468403	heat shock transcription factor 4
ENSMUSG00000033295	Ptprf	2102.93	1.58013	0.660047	0.225028	2.93318	0.00335507	0.0429641	protein tyrosine phosphatase, receptor type, F
ENSMUSG00000033327	Tnxb	683.947	0.641109	-0.641359	0.17886	-3.58581	0.000336028	0.00751907	tenascin XB
ENSMUSG00000033487	Fndc3a	1684.87	1.39985	0.48527	0.154496	3.14099	0.00168379	0.0258246	fibronectin type III domain containing 3A
ENSMUSG00000033623	Pcgf3	1400.03	1.26949	0.34425	0.108636	3.16884	0.00153049	0.0242261	polycomb group ring finger 3
ENSMUSG00000033633	Clec18a	308.563	1.62633	0.701621	0.239019	2.93542	0.00333097	0.042701	C-type lectin domain family 18, member A
ENSMUSG00000033685	Ucp2	578.426	1.71727	0.780118	0.248262	3.14232	0.00167612	0.0257956	uncoupling protein 2 (mitochondrial, proton carrier)
ENSMUSG00000033726	Emx1	250.433	0.659234	-0.601137	0.15203	-3.95407	7.68331e-05	0.00230445	empty spiracles homeobox 1
ENSMUSG00000033770	Clcnka	11.2517	6.49661	2.69969	0.627075	4.30521	1.66831e-05	0.000682001	chloride channel, voltage-sensitive Ka
ENSMUSG00000033805	Ephx4	1073.98	0.747033	-0.420757	0.0967593	-4.34849	1.37077e-05	0.000584245	epoxide hydrolase 4
ENSMUSG00000033849	B3galt2	851.774	0.60097	-0.734636	0.239091	-3.07263	0.00212183	0.0309733	UDP-Gal:betaGlcNAc beta 1,3-galactosyltransferase, polypeptide 2
ENSMUSG00000033862	Cdk10	1464.32	0.716947	-0.480061	0.16694	-2.87565	0.00403195	0.048733	cyclin-dependent kinase 10
ENSMUSG00000033880	Lgals3bp	463.937	1.99175	0.994033	0.183217	5.42543	5.78159e-08	5.40229e-06	lectin, galactoside-binding, soluble, 3 binding protein
ENSMUSG00000033910	Gucy1a1	853.878	0.621054	-0.687209	0.192392	-3.57192	0.000354371	0.00785715	guanylate cyclase 1, soluble, alpha 1
ENSMUSG00000033966	Cdkl4	405.191	0.522082	-0.937652	0.17478	-5.36476	8.10589e-08	7.33238e-06	cyclin-dependent kinase-like 4
ENSMUSG00000033998	Kcnk1	2161.87	1.46869	0.554525	0.116979	4.7404	2.13298e-06	0.000121723	potassium channel, subfamily K, member 1
ENSMUSG00000034164	Emid1	286.197	1.49585	0.580961	0.139504	4.16449	3.12047e-05	0.00116375	EMI domain containing 1
ENSMUSG00000034220	Gpc1	3721.82	1.43689	0.522953	0.154194	3.39152	0.000695059	0.0131922	glypican 1
ENSMUSG00000034227	Foxj1	301.29	1.55957	0.64115	0.223277	2.87154	0.00408476	0.0491527	forkhead box J1
ENSMUSG00000034295	Fhod3	428.832	0.661799	-0.595535	0.198534	-2.99966	0.00270282	0.036595	formin homology 2 domain containing 3
ENSMUSG00000034336	Ina	4543.91	1.14257	0.192281	0.0658219	2.92123	0.00348656	0.0440508	internexin neuronal intermediate filament protein, alpha
ENSMUSG00000034427	Myo15b	43.4026	2.28098	1.18966	0.259195	4.5898	4.43665e-06	0.000223886	myosin XVB
ENSMUSG00000034472	Rasd2	917.72	0.469963	-1.08938	0.195541	-5.57111	2.53127e-08	2.67372e-06	RASD family, member 2
ENSMUSG00000034532	Fbxo16	261.501	0.775221	-0.367321	0.124528	-2.94969	0.00318089	0.0413754	F-box protein 16
ENSMUSG00000034533	Scn10a	44.8938	31.1309	4.96028	0.661413	7.49951	6.40563e-14	1.97444e-11	sodium channel, voltage-gated, type X, alpha
ENSMUSG00000034573	Ptpn13	570.998	1.31776	0.398092	0.120241	3.31078	0.000930363	0.0165154	protein tyrosine phosphatase, non-receptor type 13
ENSMUSG00000034595	Ppp1r18	249.725	1.6517	0.723949	0.157078	4.60884	4.04913e-06	0.000206785	protein phosphatase 1, regulatory subunit 18
ENSMUSG00000034634	Ly6d	19.3812	209.328	7.70962	1.98634	3.88132	0.000103892	0.0029651	lymphocyte antigen 6 complex, locus D
ENSMUSG00000034684	Sema3f	242.828	1.83373	0.874781	0.26742	3.27118	0.00107098	0.0184589	sema domain, immunoglobulin domain (Ig), short basic domain, secreted, (semaphorin) 3F
ENSMUSG00000034731	Dgkh	3772.8	0.604532	-0.726111	0.245922	-2.9526	0.00315107	0.0410944	diacylglycerol kinase, eta
ENSMUSG00000034845	Plvap	285.491	0.691208	-0.532807	0.140992	-3.779	0.000157459	0.00403882	plasmalemma vesicle associated protein
ENSMUSG00000034854	Mfsd12	1068.78	1.46956	0.555381	0.111215	4.99375	5.92165e-07	4.02815e-05	major facilitator superfamily domain containing 12
ENSMUSG00000034855	Cxcl10	16.7328	4.77846	2.25655	0.611311	3.69132	0.000223091	0.005336	chemokine (C-X-C motif) ligand 10
ENSMUSG00000034872	Gipc3	78.764	1.63713	0.71117	0.198849	3.57643	0.000348319	0.00778386	GIPC PDZ domain containing family, member 3
ENSMUSG00000034881	Tbxa2r	67.1891	2.62579	1.39275	0.293609	4.74356	2.0999e-06	0.000120239	thromboxane A2 receptor
ENSMUSG00000034891	Sncb	6558.39	0.653902	-0.612855	0.162416	-3.77336	0.000161062	0.00411265	synuclein, beta
ENSMUSG00000034902	Pip5k1c	10353.5	1.2815	0.357831	0.0711296	5.03069	4.88723e-07	3.46301e-05	phosphatidylinositol-4-phosphate 5-kinase, type 1 gamma
ENSMUSG00000034912	Mdga2	1328.59	0.760947	-0.394132	0.134482	-2.93073	0.00338162	0.043174	MAM domain containing glycosylphosphatidylinositol anchor 2
ENSMUSG00000034918	Cdhr2	61.01	4.42078	2.1443	0.365941	5.8597	4.63714e-09	5.67332e-07	cadherin-related family member 2
ENSMUSG00000034957	Cebpa	325.885	1.63775	0.711713	0.129096	5.51304	3.52691e-08	3.48713e-06	CCAAT/enhancer binding protein (C/EBP), alpha
ENSMUSG00000034981	Parm1	1341.32	0.521725	-0.938638	0.199399	-4.70735	2.50964e-06	0.000138568	prostate androgen-regulated mucin-like protein 1
ENSMUSG00000034993	Vat1	867.406	1.67876	0.7474	0.139688	5.35051	8.77082e-08	7.85035e-06	vesicle amine transport 1
ENSMUSG00000035000	Dpp4	57.4148	0.508353	-0.976098	0.325979	-2.99436	0.00275024	0.0370607	dipeptidylpeptidase 4
ENSMUSG00000035024	Ncapd3	987.576	0.826202	-0.275433	0.0793518	-3.47104	0.000518453	0.0104962	non-SMC condensin II complex, subunit D3
ENSMUSG00000035033	Tbr1	1979.89	2.62322	1.39134	0.161997	8.58868	8.79773e-18	5.15911e-15	T-box brain transcription factor 1
ENSMUSG00000035095	Fam167a	85.9039	1.72753	0.788709	0.266071	2.96428	0.00303388	0.0399046	family with sequence similarity 167, member A
ENSMUSG00000035105	Egln3	138.054	1.82489	0.867812	0.186755	4.6468	3.3713e-06	0.000176952	egl-9 family hypoxia-inducible factor 3
ENSMUSG00000035112	Wnk4	151.188	0.492954	-1.02047	0.182519	-5.59107	2.25676e-08	2.45038e-06	WNK lysine deficient protein kinase 4
ENSMUSG00000035125	Gcfc2	409.514	0.703323	-0.507741	0.104461	-4.86059	1.17034e-06	7.42642e-05	GC-rich sequence DNA binding factor 2
ENSMUSG00000035131	Brinp3	445.749	0.570064	-0.810804	0.190155	-4.26391	2.00883e-05	0.00080193	bone morphogenetic protein/retinoic acid inducible neural specific 3
ENSMUSG00000035150	Eif2s3x	1730.68	1.50792	0.592556	0.146758	4.03764	5.39918e-05	0.00177256	eukaryotic translation initiation factor 2, subunit 3, structural gene X-linked
ENSMUSG00000035228	Ccdc106	838.019	0.760093	-0.395753	0.115297	-3.43246	0.000598135	0.0117991	coiled-coil domain containing 106
ENSMUSG00000035237	Lcat	646.569	1.5403	0.623215	0.112768	5.52651	3.26668e-08	3.30673e-06	lecithin cholesterol acyltransferase
ENSMUSG00000035283	Adrb1	326.74	0.714146	-0.485709	0.158336	-3.06758	0.00215797	0.0313749	adrenergic receptor, beta 1
ENSMUSG00000035311	Gnptab	2365.07	1.39195	0.477112	0.0986491	4.83645	1.32178e-06	8.09046e-05	N-acetylglucosamine-1-phosphate transferase, alpha and beta subunits
ENSMUSG00000035314	Gdpd5	1042.01	2.09418	1.06639	0.194468	5.48361	4.16739e-08	4.04975e-06	glycerophosphodiester phosphodiesterase domain containing 5
ENSMUSG00000035355	Kcnh4	192.481	0.394033	-1.34361	0.354867	-3.78624	0.000152942	0.00394015	potassium voltage-gated channel, subfamily H (eag-related), member 4
ENSMUSG00000035357	Pdzrn3	364.555	0.578191	-0.790383	0.205507	-3.84602	0.000120054	0.00330897	PDZ domain containing RING finger 3
ENSMUSG00000035429	Ptprh	38.9671	0.47611	-1.07063	0.317369	-3.37346	0.000742303	0.0139027	protein tyrosine phosphatase, receptor type, H
ENSMUSG00000035545	Leng8	9009.18	0.8066	-0.310075	0.0876204	-3.53884	0.000401893	0.00861035	leukocyte receptor cluster (LRC) member 8
ENSMUSG00000035551	Igfbpl1	173.132	9.30991	3.21877	0.324283	9.92578	3.21567e-23	3.2168e-20	insulin-like growth factor binding protein-like 1
ENSMUSG00000035561	Aldh1b1	234.564	1.40539	0.490974	0.144997	3.38609	0.000708962	0.0133962	aldehyde dehydrogenase 1 family, member B1
ENSMUSG00000035576	L3mbtl1	617.47	0.556661	-0.84513	0.194531	-4.34445	1.39624e-05	0.000587732	L3MBTL1 histone methyl-lysine binding protein
ENSMUSG00000035637	Grhpr	428.783	0.708464	-0.497233	0.107849	-4.61046	4.01782e-06	0.000205804	glyoxylate reductase/hydroxypyruvate reductase
ENSMUSG00000035653	Lrfn5	1452.36	0.679116	-0.55827	0.172309	-3.23994	0.00119556	0.0202104	leucine rich repeat and fibronectin type III domain containing 5
ENSMUSG00000035745	Grin3b	10.9383	6.22537	2.63816	0.643196	4.10164	4.10228e-05	0.00141795	glutamate receptor, ionotropic, NMDA3B
ENSMUSG00000035765	Dym	1196.6	1.17287	0.230039	0.0725664	3.17005	0.00152414	0.0241787	dymeclin
ENSMUSG00000035778	Ggta1	161.513	1.43443	0.520478	0.180241	2.88767	0.00388103	0.0474492	glycoprotein galactosyltransferase alpha 1, 3
ENSMUSG00000035829	Ppp1r26	441.703	0.748011	-0.418869	0.126459	-3.31229	0.000925353	0.0164781	protein phosphatase 1, regulatory subunit 26
ENSMUSG00000035910	Dcdc2a	319.74	1.68606	0.753659	0.119112	6.3273	2.49484e-10	4.15954e-08	doublecortin domain containing 2a
ENSMUSG00000035914	Cd276	358.379	0.764069	-0.388226	0.13484	-2.87917	0.00398726	0.0482615	CD276 antigen
ENSMUSG00000035929	H2-Q4	133.361	1.56592	0.647008	0.214454	3.017	0.00255293	0.0350688	histocompatibility 2, Q region locus 4
ENSMUSG00000035934	Pknox2	1139.09	0.602516	-0.73093	0.154841	-4.72051	2.35259e-06	0.00013204	Pbx/knotted 1 homeobox 2
ENSMUSG00000035960	Apex1	733.196	1.19868	0.261447	0.0889671	2.93869	0.00329603	0.0423996	apurinic/apyrimidinic endonuclease 1
ENSMUSG00000035967	Ints6l	2579.04	0.843375	-0.245754	0.0851012	-2.88779	0.00387963	0.0474492	integrator complex subunit 6 like
ENSMUSG00000036040	Adamtsl2	287.608	2.41012	1.2691	0.34706	3.65672	0.000255461	0.00596533	ADAMTS-like 2
ENSMUSG00000036053	Fmnl2	1857.63	1.32886	0.410187	0.109913	3.73192	0.000190029	0.00469714	formin-like 2
ENSMUSG00000036067	Slc2a6	837.054	1.35855	0.442069	0.13372	3.30594	0.000946585	0.0167161	solute carrier family 2 (facilitated glucose transporter), member 6
ENSMUSG00000036123	Slc9a3	39.2272	0.486855	-1.03844	0.26795	-3.87548	0.000106414	0.0030111	solute carrier family 9 (sodium/hydrogen exchanger), member 3
ENSMUSG00000036158	Prickle1	2370.25	0.728721	-0.456562	0.117564	-3.8835	0.000102963	0.00295774	prickle planar cell polarity protein 1
ENSMUSG00000036180	Gatad2a	874.921	1.25991	0.333324	0.0853763	3.90417	9.45478e-05	0.00274382	GATA zinc finger domain containing 2A
ENSMUSG00000036196	Slc26a8	310.019	0.470117	-1.08891	0.220956	-4.92817	8.30053e-07	5.5307e-05	solute carrier family 26, member 8
ENSMUSG00000036251	Trpm8	34.6727	26.4735	4.72648	0.661337	7.14686	8.87884e-13	2.28778e-10	transient receptor potential cation channel, subfamily M, member 8
ENSMUSG00000036411	9530077C05Rik	380.839	1.25239	0.324688	0.109164	2.97432	0.00293643	0.0389458	RIKEN cDNA 9530077C05 gene
ENSMUSG00000036422	Pcdh8	1873.51	2.24082	1.16403	0.267755	4.34735	1.37792e-05	0.000584296	protocadherin 8
ENSMUSG00000036437	Npy1r	695.046	0.555638	-0.847782	0.16413	-5.16529	2.40063e-07	1.91667e-05	neuropeptide Y receptor Y1
ENSMUSG00000036466	Megf11	999.98	3.79013	1.92225	0.280159	6.86127	6.8251e-12	1.56848e-09	multiple EGF-like-domains 11
ENSMUSG00000036611	Eepd1	325.683	0.581684	-0.781691	0.110032	-7.10425	1.20978e-12	2.93906e-10	endonuclease/exonuclease/phosphatase family domain containing 1
ENSMUSG00000036752	Tubb4b	4739.06	1.42766	0.513656	0.138471	3.70947	0.00020769	0.00502415	tubulin, beta 4B class IVB
ENSMUSG00000036760	Kcnk9	2704.27	0.666677	-0.584939	0.139422	-4.19545	2.72332e-05	0.00103608	potassium channel, subfamily K, member 9
ENSMUSG00000036815	Dpp10	1797.56	0.504131	-0.988128	0.269497	-3.66657	0.000245826	0.00576623	dipeptidylpeptidase 10
ENSMUSG00000036820	Amdhd2	497.985	0.766084	-0.384425	0.125295	-3.06816	0.0021538	0.0313591	amidohydrolase domain containing 2
ENSMUSG00000036834	Plch1	250.555	0.579255	-0.78773	0.212453	-3.70778	0.000209087	0.00505076	phospholipase C, eta 1
ENSMUSG00000036887	C1qa	1023.07	1.76945	0.823302	0.205543	4.00549	6.18887e-05	0.00195993	complement component 1, q subcomponent, alpha polypeptide
ENSMUSG00000036890	Gtdc1	1020.07	0.799766	-0.322351	0.0799264	-4.03309	5.50477e-05	0.00178995	glycosyltransferase-like domain containing 1
ENSMUSG00000036896	C1qc	1005.54	1.64838	0.721047	0.183302	3.93366	8.3663e-05	0.00247439	complement component 1, q subcomponent, C chain
ENSMUSG00000036902	Neto2	1374.61	1.61431	0.69092	0.126158	5.47663	4.33514e-08	4.16517e-06	neuropilin (NRP) and tolloid (TLL)-like 2
ENSMUSG00000036905	C1qb	1063.65	1.67854	0.74721	0.212036	3.52398	0.000425124	0.00896979	complement component 1, q subcomponent, beta polypeptide
ENSMUSG00000036908	Unc93b1	444.156	1.40926	0.494938	0.112237	4.40975	1.03488e-05	0.000462133	unc-93 homolog B1, TLR signaling regulator
ENSMUSG00000036913	Trim67	176.228	1.69519	0.761445	0.223292	3.41008	0.000649433	0.0124862	tripartite motif-containing 67
ENSMUSG00000036918	Ttc7	354.886	0.70635	-0.501544	0.163717	-3.06348	0.00218778	0.0315032	tetratricopeptide repeat domain 7
ENSMUSG00000037013	Ss18	1070.35	1.40046	0.485905	0.103394	4.69953	2.60765e-06	0.000143051	SS18, nBAF chromatin remodeling complex subunit
ENSMUSG00000037022	Mmaa	1508.19	0.835027	-0.260106	0.0874561	-2.97413	0.00293822	0.0389458	methylmalonic aciduria (cobalamin deficiency) type A
ENSMUSG00000037110	Ralgapa2	1177.15	0.663139	-0.592617	0.179158	-3.30779	0.000940369	0.0166236	Ral GTPase activating protein, alpha subunit 2 (catalytic)
ENSMUSG00000037148	Arhgap10	396.409	1.43076	0.516785	0.176936	2.92075	0.00349187	0.0440851	Rho GTPase activating protein 10
ENSMUSG00000037172	Dennd11	2369.48	1.24804	0.319666	0.109385	2.9224	0.00347347	0.0440139	DENN domain containing 11
ENSMUSG00000037185	Krt80	175.937	9.95247	3.31505	0.388395	8.53526	1.39843e-17	7.92722e-15	keratin 80
ENSMUSG00000037188	Grhl3	63.2899	4.77936	2.25682	0.487158	4.63262	3.61068e-06	0.000187205	grainyhead like transcription factor 3
ENSMUSG00000037217	Syn1	14708.1	1.16872	0.224933	0.0580194	3.87686	0.000105811	0.00300405	synapsin I
ENSMUSG00000037257	Aagab	1893.01	0.794506	-0.331869	0.0805345	-4.12083	3.77506e-05	0.00132916	alpha- and gamma-adaptin binding protein
ENSMUSG00000037286	Stag1	1626.44	0.800301	-0.321385	0.0903576	-3.55681	0.00037538	0.00819234	stromal antigen 1
ENSMUSG00000037363	Letm2	570.312	0.77234	-0.372692	0.118243	-3.15192	0.001622	0.0251676	leucine zipper-EF-hand containing transmembrane protein 2
ENSMUSG00000037393	Nmur2	13.4017	25.3945	4.66644	0.931607	5.00903	5.47063e-07	3.78185e-05	neuromedin U receptor 2
ENSMUSG00000037405	Icam1	75.0953	1.51757	0.60176	0.188672	3.18946	0.00142541	0.0231303	intercellular adhesion molecule 1
ENSMUSG00000037406	Htra4	251.359	3.66932	1.87551	0.386732	4.84964	1.23684e-06	7.73299e-05	HtrA serine peptidase 4
ENSMUSG00000037465	Klf10	915.691	1.90037	0.926279	0.311122	2.97722	0.00290873	0.0386754	Kruppel-like factor 10
ENSMUSG00000037492	Zmat4	1198.18	0.717477	-0.478996	0.146433	-3.27109	0.00107133	0.0184589	zinc finger, matrin type 4
ENSMUSG00000037593	Rskr	144.469	0.249238	-2.0044	0.325532	-6.1573	7.39936e-10	1.12351e-07	ribosomal protein S6 kinase related
ENSMUSG00000037606	Osbpl5	694.86	1.52942	0.612988	0.140225	4.37145	1.23422e-05	0.000534075	oxysterol binding protein-like 5
ENSMUSG00000037613	Tnfrsf23	66.0345	2.61979	1.38945	0.25712	5.4039	6.52067e-08	6.02666e-06	tumor necrosis factor receptor superfamily, member 23
ENSMUSG00000037624	Kcnk2	1232.67	0.761429	-0.393218	0.124399	-3.16095	0.00157254	0.0246023	potassium channel, subfamily K, member 2
ENSMUSG00000037679	Inf2	4564.59	1.8304	0.872157	0.159682	5.46184	4.71229e-08	4.45207e-06	inverted formin, FH2 and WH2 domain containing
ENSMUSG00000037686	Aspg	231.53	3.33008	1.73556	0.304883	5.69252	1.25177e-08	1.38231e-06	asparaginase
ENSMUSG00000037703	Lzts3	4610.46	0.652007	-0.617041	0.0906136	-6.80959	9.78785e-12	2.19016e-09	leucine zipper, putative tumor suppressor family member 3
ENSMUSG00000037706	Cd81	7040.66	1.23188	0.300864	0.100105	3.00549	0.00265152	0.0360734	CD81 antigen
ENSMUSG00000037742	Eef1a1	24927.8	1.25898	0.332257	0.105412	3.152	0.00162158	0.0251676	eukaryotic translation elongation factor 1 alpha 1
ENSMUSG00000037818	Abhd18	917.544	0.797896	-0.325727	0.0960646	-3.39071	0.00069713	0.0132167	abhydrolase domain containing 18
ENSMUSG00000037833	Sh2d4b	85.4783	2.89082	1.53148	0.406928	3.76351	0.000167543	0.00425258	SH2 domain containing 4B
ENSMUSG00000037851	Iars	1689.2	1.20509	0.269137	0.0704915	3.81801	0.000134532	0.00358037	isoleucine-tRNA synthetase
ENSMUSG00000037868	Egr2	82.2557	0.288294	-1.79439	0.559937	-3.20463	0.00135237	0.0221992	early growth response 2
ENSMUSG00000037872	Ackr1	1431.42	1.86551	0.89957	0.175634	5.12186	3.02543e-07	2.34933e-05	atypical chemokine receptor 1 (Duffy blood group)
ENSMUSG00000037926	Ssh2	7911.92	1.1437	0.193711	0.0566976	3.41656	0.00063417	0.0123276	slingshot protein phosphatase 2
ENSMUSG00000037933	Bicd2	2582.95	1.21667	0.282941	0.0916817	3.08612	0.00202786	0.0298578	BICD cargo adaptor 2
ENSMUSG00000037992	Rara	579.133	1.88523	0.914743	0.287861	3.17773	0.00148432	0.0238586	retinoic acid receptor, alpha
ENSMUSG00000037994	Slc9b2	167.674	0.707422	-0.499358	0.142541	-3.50325	0.000459616	0.00953199	solute carrier family 9, subfamily B (NHA2, cation proton antiporter 2), member 2
ENSMUSG00000037995	Igsf9	268.311	3.01831	1.59374	0.256055	6.22422	4.83968e-10	7.41474e-08	immunoglobulin superfamily, member 9
ENSMUSG00000038026	Kcnj9	2642.56	0.591945	-0.756466	0.0990571	-7.63667	2.22913e-14	7.34898e-12	potassium inwardly-rectifying channel, subfamily J, member 9
ENSMUSG00000038059	Smim3	238.042	1.59611	0.674556	0.143641	4.69612	2.65144e-06	0.00014452	small integral membrane protein 3
ENSMUSG00000038064	Cldn22	23.2146	0.286184	-1.80498	0.456116	-3.95729	7.58064e-05	0.00228171	claudin 22
ENSMUSG00000038070	Cntln	600.35	0.789032	-0.341843	0.0958298	-3.56719	0.000360827	0.00795879	centlein, centrosomal protein
ENSMUSG00000038132	Rbm24	391.756	0.485659	-1.04198	0.217451	-4.7918	1.65288e-06	9.79403e-05	RNA binding motif protein 24
ENSMUSG00000038205	Prkab2	2076.38	1.41046	0.49617	0.171606	2.89134	0.00383605	0.0470338	protein kinase, AMP-activated, beta 2 non-catalytic subunit
ENSMUSG00000038216	Pnmt	143.295	160.892	7.32995	0.910523	8.05027	8.2611e-16	3.90245e-13	phenylethanolamine-N-methyltransferase
ENSMUSG00000038224	Serpinf2	47.7727	4.93068	2.30179	0.490397	4.69372	2.6828e-06	0.000145762	serine (or cysteine) peptidase inhibitor, clade F, member 2
ENSMUSG00000038235	F11r	254.768	1.46818	0.55403	0.145822	3.79936	0.000145072	0.00381313	F11 receptor
ENSMUSG00000038255	Neurod2	3253.89	1.50665	0.591349	0.155795	3.79568	0.000147237	0.00385755	neurogenic differentiation 2
ENSMUSG00000038298	Pdzk1	17.4085	5.02048	2.32783	0.556035	4.18647	2.83325e-05	0.00106598	PDZ domain containing 1
ENSMUSG00000038331	Satb2	329.758	0.433107	-1.20721	0.256086	-4.71407	2.42823e-06	0.000135391	special AT-rich sequence binding protein 2
ENSMUSG00000038375	Trp53inp2	4378.69	1.32731	0.408504	0.103863	3.93311	8.38546e-05	0.00247575	transformation related protein 53 inducible nuclear protein 2
ENSMUSG00000038400	Pmepa1	1276.32	2.09577	1.06748	0.285137	3.74375	0.00018129	0.00454054	prostate transmembrane protein, androgen induced 1
ENSMUSG00000038418	Egr1	2787.83	0.587257	-0.767937	0.241207	-3.18372	0.00145396	0.023437	early growth response 1
ENSMUSG00000038507	Parp12	410.73	1.34122	0.423541	0.105579	4.01162	6.03037e-05	0.00192768	poly (ADP-ribose) polymerase family, member 12
ENSMUSG00000038578	Susd1	344.851	0.672456	-0.572487	0.184173	-3.10841	0.00188095	0.0281332	sushi domain containing 1
ENSMUSG00000038587	Akap12	608.287	1.67125	0.740932	0.21801	3.39861	0.000677302	0.0129418	A kinase (PRKA) anchor protein (gravin) 12
ENSMUSG00000038600	Atp6v0a4	20.9927	2.5691	1.36126	0.40856	3.33186	0.000862668	0.015586	ATPase, H+ transporting, lysosomal V0 subunit A4
ENSMUSG00000038642	Ctss	1417.92	1.62188	0.69767	0.130666	5.33933	9.32897e-08	8.22013e-06	cathepsin S
ENSMUSG00000038650	Rnh1	1351.96	1.89929	0.925461	0.14088	6.56914	5.06079e-11	9.89039e-09	ribonuclease/angiogenin inhibitor 1
ENSMUSG00000038775	Vill	179.449	0.465198	-1.10408	0.356721	-3.09508	0.00196759	0.0291724	villin-like
ENSMUSG00000038784	Cnot4	1285.94	1.22777	0.296043	0.103052	2.87276	0.00406899	0.0490412	CCR4-NOT transcription complex, subunit 4
ENSMUSG00000038793	Lefty1	185.585	1.55749	0.639219	0.139436	4.58432	4.55463e-06	0.000227812	left right determination factor 1
ENSMUSG00000038811	Gngt2	91.2603	2.61971	1.38941	0.290706	4.77941	1.75809e-06	0.000103454	guanine nucleotide binding protein (G protein), gamma transducing activity polypeptide 2
ENSMUSG00000038822	Hace1	1465.04	0.772608	-0.372191	0.110799	-3.35917	0.000781782	0.0144354	HECT domain and ankyrin repeat containing, E3 ubiquitin protein ligase 1
ENSMUSG00000038843	Gcnt1	99.1836	1.6981	0.763919	0.179321	4.26006	2.04373e-05	0.000812049	glucosaminyl (N-acetyl) transferase 1, core 2
ENSMUSG00000038860	Garnl3	1289.67	0.560508	-0.835194	0.226364	-3.6896	0.000224608	0.00536449	GTPase activating RANGAP domain-like 3
ENSMUSG00000038886	Man2a2	5779.57	0.861031	-0.215862	0.0707291	-3.05196	0.00227354	0.032477	mannosidase 2, alpha 2
ENSMUSG00000038936	Sccpdh	1331.18	1.24281	0.313609	0.0975808	3.21384	0.00130974	0.0216493	saccharopine dehydrogenase (putative)
ENSMUSG00000038967	Pdk2	2586.19	1.23597	0.305641	0.0713167	4.28569	1.82176e-05	0.000735889	pyruvate dehydrogenase kinase, isoenzyme 2
ENSMUSG00000039018	Mtg1	588.772	0.825504	-0.276653	0.0894365	-3.09328	0.00197955	0.0292987	mitochondrial ribosome-associated GTPase 1
ENSMUSG00000039037	St6galnac5	5036.26	0.712295	-0.489453	0.143324	-3.41502	0.000637784	0.0123673	ST6 (alpha-N-acetyl-neuraminyl-2,3-beta-galactosyl-1,3)-N-acetylgalactosaminide alpha-2,6-sialyltransferase 5
ENSMUSG00000039047	Pigk	1671.24	0.858065	-0.220841	0.0720528	-3.06499	0.00217677	0.0314513	phosphatidylinositol glycan anchor biosynthesis, class K
ENSMUSG00000039059	Hrh3	1060.4	0.680876	-0.554537	0.164882	-3.36324	0.000770338	0.014255	histamine receptor H3
ENSMUSG00000039087	Rreb1	3052.02	0.552952	-0.854773	0.239439	-3.5699	0.000357118	0.00790776	ras responsive element binding protein 1
ENSMUSG00000039097	Rln1	26.3864	4.09063	2.03232	0.388396	5.23259	1.67147e-07	1.37382e-05	relaxin 1
ENSMUSG00000039154	Shd	371.056	0.628949	-0.668985	0.174449	-3.83484	0.000125646	0.00340787	src homology 2 domain-containing transforming protein D
ENSMUSG00000039167	Adgrl4	422.971	1.86569	0.899712	0.302107	2.97812	0.00290022	0.0385925	adhesion G protein-coupled receptor L4
ENSMUSG00000039202	Abhd2	3198.26	1.46907	0.554906	0.184144	3.01343	0.00258314	0.035341	abhydrolase domain containing 2
ENSMUSG00000039218	Srrm2	21792.9	0.809384	-0.305104	0.0933629	-3.26793	0.00108336	0.0186208	serine/arginine repetitive matrix 2
ENSMUSG00000039233	Tbce	2186.12	0.854219	-0.227322	0.0752501	-3.02089	0.00252033	0.0347051	tubulin-specific chaperone E
ENSMUSG00000039234	Sec24d	717.868	1.3857	0.470617	0.144794	3.25024	0.00115306	0.0195924	Sec24 related gene family, member D (S. cerevisiae)
ENSMUSG00000039286	Fndc3b	831.507	1.47143	0.557221	0.14747	3.77854	0.000157753	0.00404029	fibronectin type III domain containing 3B
ENSMUSG00000039316	Rftn1	570.89	1.36037	0.444001	0.127983	3.46922	0.00052198	0.0105551	raftlin lipid raft linker 1
ENSMUSG00000039405	Prss23	1656.61	7.95968	2.99271	0.259232	11.5445	7.86666e-31	1.67225e-27	protease, serine 23
ENSMUSG00000039419	Cntnap2	3145.8	0.730959	-0.452138	0.147536	-3.0646	0.00217963	0.0314658	contactin associated protein-like 2
ENSMUSG00000039457	Ppl	137.2	0.669007	-0.579907	0.186821	-3.10407	0.00190879	0.0284495	periplakin
ENSMUSG00000039474	Wfs1	4669.29	1.63074	0.70553	0.174852	4.03501	5.46009e-05	0.00178432	wolframin ER transmembrane glycoprotein
ENSMUSG00000039488	Cntn5	483.999	0.68533	-0.545129	0.185919	-2.93208	0.00336696	0.0430515	contactin 5
ENSMUSG00000039579	Grin3a	1390.65	1.57149	0.65213	0.141766	4.60003	4.22431e-06	0.000213805	glutamate receptor ionotropic, NMDA3A
ENSMUSG00000039616	Mocos	150.365	1.5578	0.63951	0.213625	2.99361	0.00275702	0.0371226	molybdenum cofactor sulfurase
ENSMUSG00000039620	Trmt9b	294.409	0.588153	-0.765736	0.214922	-3.56285	0.000366849	0.00806528	tRNA methyltransferase 9B
ENSMUSG00000039630	Hnrnpu	13491.3	0.892021	-0.164851	0.0561444	-2.93619	0.00332272	0.0426461	heterogeneous nuclear ribonucleoprotein U
ENSMUSG00000039633	Lonrf1	828.494	0.791279	-0.337743	0.109219	-3.09234	0.00198584	0.0293662	LON peptidase N-terminal domain and ring finger 1
ENSMUSG00000039648	Kyat1	598.256	1.28595	0.362839	0.12031	3.01587	0.00256246	0.0351298	kynurenine aminotransferase 1
ENSMUSG00000039683	Sdk1	262.01	1.57331	0.653804	0.154012	4.24515	2.18444e-05	0.000861917	sidekick cell adhesion molecule 1
ENSMUSG00000039706	Ldb2	810.76	0.602081	-0.73197	0.145412	-5.03375	4.80986e-07	3.45133e-05	LIM domain binding 2
ENSMUSG00000039717	Ralyl	1752.6	0.77784	-0.362455	0.0922417	-3.9294	8.51564e-05	0.00250983	RALY RNA binding protein-like
ENSMUSG00000039770	Ypel5	2419.49	1.24426	0.315286	0.0928066	3.39723	0.000680716	0.0129779	yippee like 5
ENSMUSG00000039831	Arhgap29	651.985	1.68852	0.75576	0.164926	4.58242	4.59635e-06	0.000228633	Rho GTPase activating protein 29
ENSMUSG00000039960	Rhou	1532.14	1.40259	0.488091	0.0992681	4.91689	8.79285e-07	5.79578e-05	ras homolog family member U
ENSMUSG00000039997	Ifi203	153.578	0.58637	-0.770118	0.239255	-3.21882	0.00128719	0.0214188	interferon activated gene 203
ENSMUSG00000040010	Slc7a5	1676.07	1.40267	0.488176	0.103897	4.69865	2.61885e-06	0.000143203	solute carrier family 7 (cationic amino acid transporter, y+ system), member 5
ENSMUSG00000040164	Kcns1	216.973	0.573714	-0.801596	0.226454	-3.53977	0.000400471	0.00859901	K+ voltage-gated channel, subfamily S, 1
ENSMUSG00000040212	Emp3	76.3405	3.84008	1.94114	0.254739	7.6201	2.53481e-14	7.98846e-12	epithelial membrane protein 3
ENSMUSG00000040247	Tbc1d10c	44.5205	0.518721	-0.946968	0.296861	-3.18994	0.00142304	0.0231138	TBC1 domain family, member 10c
ENSMUSG00000040364	Sec1	139.543	0.324054	-1.62569	0.280666	-5.79226	6.94439e-09	8.14457e-07	secretory blood group 1
ENSMUSG00000040387	Klhl32	561.294	0.734678	-0.444817	0.137422	-3.23687	0.00120849	0.0203682	kelch-like 32
ENSMUSG00000040441	Slc26a10	694.161	2.04217	1.0301	0.128087	8.04221	8.82336e-16	4.05541e-13	solute carrier family 26, member 10
ENSMUSG00000040452	Cdh12	448.458	0.663836	-0.591102	0.145642	-4.05861	4.93658e-05	0.00164934	cadherin 12
ENSMUSG00000040459	Arglu1	4327.54	0.780442	-0.357637	0.0992618	-3.60296	0.000314608	0.00712414	arginine and glutamate rich 1
ENSMUSG00000040479	Dgkz	12120.8	0.785011	-0.349215	0.0979768	-3.56426	0.000364883	0.00803782	diacylglycerol kinase zeta
ENSMUSG00000040483	Xaf1	274.935	2.01172	1.00843	0.164757	6.12067	9.31805e-10	1.36606e-07	XIAP associated factor 1
ENSMUSG00000040543	Pitpnm3	1849.67	0.667961	-0.582164	0.193281	-3.01201	0.00259524	0.0354781	PITPNM family member 3
ENSMUSG00000040586	Ofd1	347.919	0.801853	-0.31859	0.0961027	-3.3151	0.000916106	0.016382	OFD1, centriole and centriolar satellite protein
ENSMUSG00000040594	Ranbp17	530.201	0.836852	-0.256955	0.0854127	-3.0084	0.00262628	0.0358447	RAN binding protein 17
ENSMUSG00000040613	Apobec1	78.5508	1.64498	0.718074	0.236969	3.03024	0.00244358	0.0341178	apolipoprotein B mRNA editing enzyme, catalytic polypeptide 1
ENSMUSG00000040631	Dok4	491.907	1.33192	0.413512	0.136322	3.03335	0.00241857	0.0338799	docking protein 4
ENSMUSG00000040701	Ap1g2	292.328	0.558377	-0.840689	0.255605	-3.28901	0.00100539	0.0175902	adaptor protein complex AP-1, gamma 2 subunit
ENSMUSG00000040703	Cyp2s1	189.839	2.9795	1.57507	0.28214	5.58258	2.36981e-08	2.53465e-06	cytochrome P450, family 2, subfamily s, polypeptide 1
ENSMUSG00000040706	Agmat	30.3014	4.81737	2.26825	0.48629	4.66439	3.09532e-06	0.000163984	agmatine ureohydrolase (agmatinase)
ENSMUSG00000040714	Klc3	57.2391	1.72659	0.787928	0.221161	3.56269	0.000367078	0.00806528	kinesin light chain 3
ENSMUSG00000040721	Zfhx2	2363.39	0.713374	-0.48727	0.0740183	-6.5831	4.60736e-11	9.21797e-09	zinc finger homeobox 2
ENSMUSG00000040747	Cd53	201.821	1.5135	0.597889	0.17124	3.49153	0.000480264	0.00985208	CD53 antigen
ENSMUSG00000040794	C1qtnf4	2038.48	0.606738	-0.720855	0.179178	-4.02311	5.74339e-05	0.00185336	C1q and tumor necrosis factor related protein 4
ENSMUSG00000040852	Plekhh2	329.306	0.674461	-0.568194	0.143876	-3.94918	7.84194e-05	0.00234551	pleckstrin homology domain containing, family H (with MyTH4 domain) member 2
ENSMUSG00000040867	Begain	2919.19	0.690715	-0.533837	0.138734	-3.84792	0.000119124	0.00329401	brain-enriched guanylate kinase-associated
ENSMUSG00000040938	Slc16a11	443.866	0.579336	-0.787527	0.214355	-3.67394	0.000238835	0.00564115	solute carrier family 16 (monocarboxylic acid transporters), member 11
ENSMUSG00000040963	Asgr2	7.08007	7.01407	2.81025	0.736703	3.81464	0.000136384	0.00362397	asialoglycoprotein receptor 2
ENSMUSG00000040964	Arhgef10l	878.884	0.732605	-0.448893	0.142775	-3.14407	0.00166616	0.025708	Rho guanine nucleotide exchange factor (GEF) 10-like
ENSMUSG00000040990	Sh3kbp1	984.729	1.28871	0.365929	0.109263	3.34907	0.000810819	0.0148746	SH3-domain kinase binding protein 1
ENSMUSG00000040998	Npnt	493.513	0.664067	-0.590599	0.186342	-3.16944	0.00152731	0.0242064	nephronectin
ENSMUSG00000041046	Ramp3	87.1348	0.435368	-1.19969	0.279721	-4.28888	1.79575e-05	0.000727107	receptor (calcitonin) activity modifying protein 3
ENSMUSG00000041075	Fzd7	429.275	3.20659	1.68104	0.247548	6.79075	1.11554e-11	2.46376e-09	frizzled class receptor 7
ENSMUSG00000041120	Nbl1	1834.79	1.37245	0.456751	0.128237	3.56177	0.000368365	0.00808312	NBL1, DAN family BMP antagonist
ENSMUSG00000041135	Ripk2	333.128	0.674286	-0.568567	0.110058	-5.16606	2.39075e-07	1.91667e-05	receptor (TNFRSF)-interacting serine-threonine kinase 2
ENSMUSG00000041143	Tmco4	147.536	1.7979	0.846313	0.193176	4.38105	1.18109e-05	0.000513697	transmembrane and coiled-coil domains 4
ENSMUSG00000041199	Rpusd1	1070.45	0.75584	-0.403848	0.133422	-3.02686	0.00247112	0.0343052	RNA pseudouridylate synthase domain containing 1
ENSMUSG00000041272	Tox	289.374	0.607998	-0.717862	0.233355	-3.07627	0.00209609	0.0306765	thymocyte selection-associated high mobility group box
ENSMUSG00000041324	Inhba	419.901	4.2374	2.08318	0.504723	4.12737	3.66936e-05	0.00130516	inhibin beta-A
ENSMUSG00000041361	Myzap	66.3671	3.12632	1.64446	0.371401	4.42773	9.52318e-06	0.000435353	myocardial zonula adherens protein
ENSMUSG00000041417	Pik3r1	2357.23	1.30885	0.388299	0.124573	3.11703	0.00182681	0.0275903	phosphoinositide-3-kinase regulatory subunit 1
ENSMUSG00000041477	Dcp1b	904.438	0.855431	-0.225276	0.0709252	-3.17624	0.00149195	0.0239036	decapping mRNA 1B
ENSMUSG00000041481	Serpina3g	64.3252	3.41536	1.77204	0.421186	4.20726	2.58486e-05	0.000993617	serine (or cysteine) peptidase inhibitor, clade A, member 3G
ENSMUSG00000041488	Stx3	1439.8	0.844922	-0.24311	0.0820415	-2.96325	0.00304409	0.0399443	syntaxin 3
ENSMUSG00000041534	Rbp3	8.0711	4.86324	2.28192	0.735682	3.10177	0.00192366	0.0286209	retinol binding protein 3, interstitial
ENSMUSG00000041544	Disp3	1418.53	1.46132	0.547275	0.0937917	5.83501	5.37884e-09	6.53375e-07	dispatched RND transporter family member 3
ENSMUSG00000041552	Ptchd1	86.2479	0.582995	-0.778444	0.263905	-2.94971	0.0031807	0.0413754	patched domain containing 1
ENSMUSG00000041559	Fmod	222.281	0.495799	-1.01217	0.300513	-3.36815	0.000756747	0.0140934	fibromodulin
ENSMUSG00000041605	Inava	141.443	1.50364	0.588461	0.202595	2.90462	0.00367698	0.0457766	innate immunity activator
ENSMUSG00000041650	Pcca	949.293	0.773864	-0.369848	0.108348	-3.41353	0.000641272	0.0123785	propionyl-Coenzyme A carboxylase, alpha polypeptide
ENSMUSG00000041679	Lrrc29	145.143	0.671806	-0.573883	0.190296	-3.01574	0.00256357	0.0351298	leucine rich repeat containing 29
ENSMUSG00000041708	Mpped1	4772.06	0.66945	-0.578951	0.16074	-3.60178	0.000316041	0.00714708	metallophosphoesterase domain containing 1
ENSMUSG00000041750	Cd1d2	6.22516	11.3428	3.50371	1.16598	3.00495	0.00265621	0.0361084	CD1d2 antigen
ENSMUSG00000041794	Myrip	1975.09	1.25291	0.325282	0.0787731	4.12935	3.63783e-05	0.00129696	myosin VIIA and Rab interacting protein
ENSMUSG00000041798	Gck	52.7553	0.413021	-1.27571	0.422768	-3.01752	0.00254849	0.0350361	glucokinase
ENSMUSG00000041879	Ipo9	3989.18	0.832053	-0.265252	0.0870686	-3.04647	0.00231542	0.0329425	importin 9
ENSMUSG00000041959	S100a10	863.168	3.19957	1.67788	0.286328	5.85997	4.62948e-09	5.67332e-07	S100 calcium binding protein A10 (calpactin)
ENSMUSG00000042029	Ncapg2	112.23	0.528756	-0.919326	0.212342	-4.32947	1.49472e-05	0.000621495	non-SMC condensin II complex, subunit G2
ENSMUSG00000042050	Dync2i1	637.607	0.505123	-0.985292	0.083874	-11.7473	7.29231e-32	2.06688e-28	dynein 2 intermediate chain 1
ENSMUSG00000042116	Vwa1	641.519	1.47054	0.556348	0.145193	3.83177	0.000127226	0.00343429	von Willebrand factor A domain containing 1
ENSMUSG00000042155	Klhl23	1519.35	0.813793	-0.297266	0.0872	-3.40902	0.000651976	0.0125026	kelch-like 23
ENSMUSG00000042156	Dzip1	3395.14	0.858306	-0.220436	0.0731304	-3.01428	0.00257589	0.0352702	DAZ interacting protein 1
ENSMUSG00000042190	Cmklr1	80.2137	1.87713	0.90853	0.250792	3.62264	0.000291607	0.0066924	chemokine-like receptor 1
ENSMUSG00000042198	Chchd7	741.981	0.756153	-0.403249	0.123476	-3.26581	0.00109152	0.0187121	coiled-coil-helix-coiled-coil-helix domain containing 7
ENSMUSG00000042215	Bag2	231.575	0.743897	-0.426826	0.148038	-2.88321	0.00393648	0.0479178	BCL2-associated athanogene 2
ENSMUSG00000042216	Sgsm1	3220.73	1.5351	0.618331	0.154984	3.98966	6.61691e-05	0.00206851	small G protein signaling modulator 1
ENSMUSG00000042228	Lyn	205.487	1.3766	0.461106	0.146582	3.14572	0.00165681	0.0256142	LYN proto-oncogene, Src family tyrosine kinase
ENSMUSG00000042249	Grk3	4145.42	0.724953	-0.464041	0.111958	-4.14478	3.40133e-05	0.00122549	G protein-coupled receptor kinase 3
ENSMUSG00000042256	Ptchd4	93.7493	0.496409	-1.0104	0.20108	-5.02486	5.03789e-07	3.52569e-05	patched domain containing 4
ENSMUSG00000042292	Mrtfa	2428.49	1.33822	0.420312	0.121999	3.44521	0.000570623	0.011363	myocardin related transcription factor A
ENSMUSG00000042404	Dennd4b	1426.83	0.828566	-0.271312	0.0764528	-3.54876	0.000387053	0.00839569	DENN/MADD domain containing 4B
ENSMUSG00000042417	Ccno	43.4035	0.479842	-1.05937	0.359365	-2.94789	0.00319948	0.0415029	cyclin O
ENSMUSG00000042436	Mfap4	102.762	1.84923	0.886922	0.238251	3.72264	0.000197149	0.00483798	microfibrillar-associated protein 4
ENSMUSG00000042567	Nek10	162.362	0.421721	-1.24564	0.25289	-4.92561	8.40972e-07	5.56481e-05	NIMA (never in mitosis gene a)- related kinase 10
ENSMUSG00000042599	Kdm7a	2171.72	1.42168	0.507597	0.172349	2.94518	0.00322768	0.0417414	lysine (K)-specific demethylase 7A
ENSMUSG00000042631	Xkr7	51.1005	2.31204	1.20916	0.352163	3.43354	0.000595752	0.0117806	X-linked Kx blood group related 7
ENSMUSG00000042793	Lgr6	242.741	3.74017	1.9031	0.352745	5.39513	6.84746e-08	6.26064e-06	leucine-rich repeat-containing G protein-coupled receptor 6
ENSMUSG00000042846	Lrrtm3	383.163	0.653429	-0.613898	0.181977	-3.37348	0.000742232	0.0139027	leucine rich repeat transmembrane neuronal 3
ENSMUSG00000042942	Greb1l	391.487	0.669706	-0.578401	0.183357	-3.1545	0.00160773	0.0249919	growth regulation by estrogen in breast cancer-like
ENSMUSG00000043013	Onecut1	79.4371	3.92144	1.97139	0.521854	3.77765	0.000158313	0.00404852	one cut domain, family member 1
ENSMUSG00000043017	Ptgir	10.5863	9.46375	3.24241	0.667363	4.85855	1.1825e-06	7.47569e-05	prostaglandin I receptor (IP)
ENSMUSG00000043067	Dpy19l1	1647.96	0.725999	-0.46196	0.114364	-4.0394	5.35882e-05	0.00176613	dpy-19-like 1 (C. elegans)
ENSMUSG00000043091	Tuba1c	4223.28	1.41855	0.504415	0.125019	4.03471	5.46704e-05	0.00178432	tubulin, alpha 1C
ENSMUSG00000043251	Exoc3l	26.1985	2.2862	1.19295	0.348848	3.41968	0.000626952	0.012227	exocyst complex component 3-like
ENSMUSG00000043300	B3galnt1	932.428	0.845445	-0.242218	0.0817256	-2.96379	0.00303872	0.0399046	UDP-GalNAc:betaGlcNAc beta 1,3-galactosaminyltransferase, polypeptide 1
ENSMUSG00000043410	Hfm1	191.037	0.671215	-0.575153	0.163617	-3.51524	0.000439358	0.00922435	HFM1, ATP-dependent DNA helicase homolog
ENSMUSG00000043419	Rnf227	1736.15	0.754122	-0.407131	0.12459	-3.26776	0.00108401	0.0186208	ring finger protein 227
ENSMUSG00000043439	Epop	415.345	0.292546	-1.77326	0.306026	-5.79449	6.85298e-09	8.09318e-07	elongin BC and polycomb repressive complex 2 associated protein
ENSMUSG00000043659	Npsr1	29.9437	0.146882	-2.76728	0.372915	-7.42066	1.16536e-13	3.359e-11	neuropeptide S receptor 1
ENSMUSG00000043668	Tox3	162.358	0.50665	-0.980939	0.236423	-4.14908	3.33817e-05	0.00121301	TOX high mobility group box family member 3
ENSMUSG00000043670	Diras1	1997.81	0.844183	-0.244372	0.076693	-3.18636	0.00144073	0.0232899	DIRAS family, GTP-binding RAS-like 1
ENSMUSG00000043895	S1pr2	68.0691	1.64995	0.722426	0.22824	3.1652	0.00154977	0.0244171	sphingosine-1-phosphate receptor 2
ENSMUSG00000043913	Ccdc60	106.024	2.113	1.07929	0.3006	3.59047	0.000330084	0.00741533	coiled-coil domain containing 60
ENSMUSG00000043924	Ncmap	67.5338	3.57414	1.8376	0.508505	3.61373	0.000301828	0.00689904	noncompact myelin associated protein
ENSMUSG00000044041	Krt13	8.12294	87.6487	6.45366	1.23338	5.23251	1.67223e-07	1.37382e-05	keratin 13
ENSMUSG00000044042	Fmn1	526.947	0.616512	-0.697798	0.228753	-3.05044	0.00228505	0.0325804	formin 1
ENSMUSG00000044055	Otos	48.8936	6.4881	2.6978	0.499461	5.40141	6.61183e-08	6.07788e-06	otospiralin
ENSMUSG00000044176	Spink10	309.184	1.47829	0.563927	0.159019	3.54629	0.000390691	0.00846305	serine peptidase inhibitor, Kazal type 10
ENSMUSG00000044231	Nhlrc1	363.17	1.28775	0.364858	0.12419	2.93789	0.00330452	0.0424768	NHL repeat containing 1
ENSMUSG00000044312	Neurog3	2.24172	24.1919	4.59645	1.4995	3.06532	0.00217436	0.0314513	neurogenin 3
ENSMUSG00000044337	Ackr3	338.609	1.40348	0.489005	0.124696	3.92157	8.79736e-05	0.00258837	atypical chemokine receptor 3
ENSMUSG00000044338	Aplnr	17.2262	3.43378	1.7798	0.468528	3.7987	0.000145457	0.00381735	apelin receptor
ENSMUSG00000044352	Sowaha	2020.63	0.657575	-0.604773	0.0825024	-7.33036	2.29531e-13	6.29582e-11	sosondowah ankyrin repeat domain family member A
ENSMUSG00000044364	Tmem74b	100.869	0.594192	-0.751	0.227592	-3.29976	0.000967659	0.0170352	transmembrane protein 74B
ENSMUSG00000044456	Rin3	84.6214	1.78697	0.837519	0.237807	3.52185	0.000428554	0.00903096	Ras and Rab interactor 3
ENSMUSG00000044646	Zbtb7c	116.623	2.80477	1.48788	0.300526	4.95092	7.38626e-07	4.94531e-05	zinc finger and BTB domain containing 7C
ENSMUSG00000044708	Kcnj10	4412.65	1.51154	0.596018	0.188636	3.15962	0.00157975	0.0246873	potassium inwardly-rectifying channel, subfamily J, member 10
ENSMUSG00000044770	Scml4	271.179	2.19153	1.13194	0.159508	7.09644	1.28014e-12	3.06621e-10	Scm polycomb group protein like 4
ENSMUSG00000044912	Syt16	1773.48	0.718964	-0.476008	0.0832223	-5.71972	1.06697e-08	1.19375e-06	synaptotagmin XVI
ENSMUSG00000045053	Kcng3	36.1487	0.382196	-1.38762	0.457643	-3.03209	0.00242864	0.0339371	potassium voltage-gated channel, subfamily G, member 3
ENSMUSG00000045095	Magi1	1939.56	0.807856	-0.30783	0.10309	-2.98604	0.00282616	0.0378438	membrane associated guanylate kinase, WW and PDZ domain containing 1
ENSMUSG00000045136	Tubb2b	6863.99	1.38027	0.464956	0.151686	3.06525	0.00217485	0.0314513	tubulin, beta 2B class IIB
ENSMUSG00000045193	Cirbp	1255.28	0.68719	-0.54122	0.146108	-3.70425	0.000212015	0.00510698	cold inducible RNA binding protein
ENSMUSG00000045215	Asxl3	348.427	0.708082	-0.498011	0.115515	-4.31122	1.62356e-05	0.000665306	ASXL transcriptional regulator 3
ENSMUSG00000045288	Ush1g	26.5904	2.41548	1.27231	0.431381	2.94938	0.00318411	0.0413754	USH1 protein network component sans
ENSMUSG00000045314	Sowahb	92.0036	0.406315	-1.29933	0.289354	-4.49045	7.10738e-06	0.000339517	sosondowah ankyrin repeat domain family member B
ENSMUSG00000045348	Nyap1	2173.85	1.26477	0.33887	0.110336	3.07125	0.00213164	0.0310898	neuronal tyrosine-phosphorylated phosphoinositide 3-kinase adaptor 1
ENSMUSG00000045545	Krt14	76.1847	197.349	7.6246	1.1918	6.39754	1.57896e-10	2.76823e-08	keratin 14
ENSMUSG00000045648	Vwc2l	243.426	0.465984	-1.10165	0.380399	-2.89604	0.00377906	0.0466287	von Willebrand factor C domain-containing protein 2-like
ENSMUSG00000045671	Spred2	2600.93	1.41502	0.500825	0.165316	3.0295	0.00244957	0.0341603	sprouty-related EVH1 domain containing 2
ENSMUSG00000045672	Col27a1	401.383	1.92575	0.94542	0.285012	3.31713	0.000909483	0.0162807	collagen, type XXVII, alpha 1
ENSMUSG00000045679	Pqlc3	77.0267	3.2824	1.71475	0.249078	6.88438	5.80381e-12	1.35205e-09	PQ loop repeat containing
ENSMUSG00000045775	Slc16a5	7.58309	9.09494	3.18506	1.08005	2.94901	0.00318793	0.0413847	solute carrier family 16 (monocarboxylic acid transporters), member 5
ENSMUSG00000045790	Ccdc149	1562.21	0.842518	-0.24722	0.0828239	-2.98489	0.00283683	0.0379568	coiled-coil domain containing 149
ENSMUSG00000045903	Npas4	510.614	0.4197	-1.25257	0.357829	-3.50048	0.000464425	0.0095966	neuronal PAS domain protein 4
ENSMUSG00000045973	Slc25a51	2659.25	1.21658	0.282831	0.0786036	3.59819	0.000320434	0.00722719	solute carrier family 25, member 51
ENSMUSG00000045994	B3gat1	7098.68	0.604305	-0.72665	0.0925657	-7.8501	4.15698e-15	1.68318e-12	beta-1,3-glucuronyltransferase 1 (glucuronosyltransferase P)
ENSMUSG00000046056	Sbsn	448.323	1.57279	0.653324	0.224781	2.90649	0.00365512	0.0456045	suprabasin
ENSMUSG00000046167	Gldn	98.3641	2.87677	1.52445	0.349936	4.35637	1.32238e-05	0.000566457	gliomedin
ENSMUSG00000046207	Pik3r6	112.917	2.05359	1.03815	0.343645	3.02098	0.00251957	0.0347051	phosphoinositide-3-kinase regulatory subunit 5
ENSMUSG00000046314	Stxbp6	1648.68	0.45355	-1.14067	0.197546	-5.77417	7.73319e-09	9.00758e-07	syntaxin binding protein 6 (amisyn)
ENSMUSG00000046329	Slc25a23	9811.04	0.860642	-0.216515	0.0676145	-3.2022	0.00136381	0.0223654	solute carrier family 25 (mitochondrial carrier; phosphate carrier), member 23
ENSMUSG00000046410	Kcnk6	90.0323	1.63325	0.707743	0.184651	3.83287	0.000126656	0.00342434	potassium inwardly-rectifying channel, subfamily K, member 6
ENSMUSG00000046447	Camk2n1	15032.3	0.562241	-0.83074	0.213418	-3.89254	9.91997e-05	0.00285931	calcium/calmodulin-dependent protein kinase II inhibitor 1
ENSMUSG00000046546	Fam43a	310.68	2.59169	1.37389	0.27439	5.00708	5.52626e-07	3.80484e-05	family with sequence similarity 43, member A
ENSMUSG00000046585	Cfap58	28.2916	0.39774	-1.3301	0.366503	-3.62917	0.00028433	0.00654305	cilia and flagella associated protein 58
ENSMUSG00000046605	B3gntl1	297.478	0.775538	-0.366731	0.118712	-3.08926	0.00200654	0.0296208	UDP-GlcNAc:betaGal beta-1,3-N-acetylglucosaminyltransferase-like 1
ENSMUSG00000046607	Hrk	1733.84	1.79061	0.840448	0.0646994	12.99	1.39359e-38	2.36994e-34	harakiri, BCL2 interacting protein (contains only BH3 domain)
ENSMUSG00000046610	Oacyl	70.9034	0.509953	-0.971564	0.253239	-3.83655	0.000124773	0.00339522	O-acyltransferase like
ENSMUSG00000046667	Rbm12b1	583.077	0.829766	-0.269223	0.0930088	-2.8946	0.00379638	0.0467497	RNA binding motif protein 12 B1
ENSMUSG00000046711	Hmga1	481.708	0.703987	-0.506379	0.157416	-3.21683	0.00129614	0.0215255	high mobility group AT-hook 1
ENSMUSG00000046718	Bst2	131.353	2.10841	1.07616	0.216492	4.97089	6.66477e-07	4.47989e-05	bone marrow stromal cell antigen 2
ENSMUSG00000046719	Nxph3	363.792	0.401264	-1.31738	0.325957	-4.04156	5.30962e-05	0.00175331	neurexophilin 3
ENSMUSG00000046743	Fat4	654.056	0.261918	-1.93282	0.214093	-9.02794	1.74933e-19	1.35223e-16	FAT atypical cadherin 4
ENSMUSG00000046793	Gpr61	431.244	0.798113	-0.325335	0.11026	-2.95061	0.00317146	0.0413287	G protein-coupled receptor 61
ENSMUSG00000046818	Ddit4l	254.037	0.503863	-0.988898	0.196096	-5.04292	4.58479e-07	3.30377e-05	DNA-damage-inducible transcript 4-like
ENSMUSG00000046844	Vat1l	996.961	1.62243	0.698158	0.214621	3.25299	0.00114198	0.0194595	vesicle amine transport protein 1 like
ENSMUSG00000046879	Irgm1	267.638	1.64214	0.715575	0.202861	3.52742	0.000419637	0.00888711	immunity-related GTPase family M member 1
ENSMUSG00000046922	Gpr6	23.2794	0.305978	-1.7085	0.48746	-3.5049	0.000456775	0.00950786	G protein-coupled receptor 6
ENSMUSG00000047036	Zfp445	6597.05	0.860793	-0.216261	0.072879	-2.9674	0.0030033	0.039623	zinc finger protein 445
ENSMUSG00000047045	Tmem164	609.815	1.21827	0.284839	0.0902201	3.15715	0.00159317	0.0248336	transmembrane protein 164
ENSMUSG00000047117	Ankdd1b	19.5595	10.9214	3.44909	0.675696	5.1045	3.31665e-07	2.52949e-05	ankyrin repeat and death domain containing 1B
ENSMUSG00000047123	Ticam1	165.653	1.71352	0.776966	0.153618	5.05777	4.24196e-07	3.09609e-05	toll-like receptor adaptor molecule 1
ENSMUSG00000047139	Cd24a	219.234	1.46493	0.550831	0.157759	3.4916	0.000480134	0.00985208	CD24a antigen
ENSMUSG00000047161	Chst9	124.134	0.302531	-1.72484	0.366962	-4.70033	2.59737e-06	0.000142948	carbohydrate (N-acetylgalactosamine 4-0) sulfotransferase 9
ENSMUSG00000047205	Dusp18	1030.85	1.33495	0.416782	0.122136	3.41245	0.000643817	0.0124108	dual specificity phosphatase 18
ENSMUSG00000047250	Ptgs1	472.404	2.15478	1.10754	0.272749	4.06065	4.89368e-05	0.00163823	prostaglandin-endoperoxide synthase 1
ENSMUSG00000047259	Mc4r	131.626	2.2744	1.18549	0.212048	5.59065	2.2622e-08	2.45038e-06	melanocortin 4 receptor
ENSMUSG00000047342	Zfp286	584.303	0.73746	-0.439364	0.115229	-3.81296	0.000137313	0.00364286	zinc finger protein 286
ENSMUSG00000047363	Cstad	139.342	0.477174	-1.06741	0.246977	-4.32192	1.54678e-05	0.00063751	CSA-conditional, T cell activation-dependent protein
ENSMUSG00000047407	Tgif1	98.1054	3.25795	1.70396	0.312842	5.44673	5.13037e-08	4.82028e-06	TGFB-induced factor homeobox 1
ENSMUSG00000047415	Gpr68	595.814	1.49206	0.577309	0.159722	3.61447	0.000300966	0.0068886	G protein-coupled receptor 68
ENSMUSG00000047419	Cmya5	198.998	0.679377	-0.557716	0.168497	-3.30994	0.000933156	0.0165477	cardiomyopathy associated 5
ENSMUSG00000047502	Mroh7	390.881	0.690329	-0.534643	0.158233	-3.37884	0.000727936	0.0136637	maestro heat-like repeat family member 7
ENSMUSG00000047547	Cltb	4365.12	1.3889	0.473939	0.13524	3.50442	0.000457608	0.00950788	clathrin, light polypeptide (Lcb)
ENSMUSG00000047557	Lxn	902.821	1.26342	0.337339	0.105418	3.2	0.00137427	0.022472	latexin
ENSMUSG00000047686	Rtl3	44.3407	0.17233	-2.53676	0.432791	-5.86139	4.59004e-09	5.67332e-07	retrotransposon Gag like 3
ENSMUSG00000047731	Wbp1l	1291.1	1.38214	0.466904	0.0899277	5.192	2.08051e-07	1.69288e-05	WW domain binding protein 1 like
ENSMUSG00000047821	Trim16	64.927	2.03274	1.02343	0.316134	3.23732	0.00120657	0.0203561	tripartite motif-containing 16
ENSMUSG00000047904	Sstr2	508.435	3.0497	1.60867	0.302095	5.32504	1.00933e-07	8.8024e-06	somatostatin receptor 2
ENSMUSG00000047945	Marcksl1	1165.46	0.524775	-0.930229	0.254575	-3.65405	0.000258134	0.00600522	MARCKS-like 1
ENSMUSG00000048138	Dmrt2	22.8264	0.374311	-1.41769	0.408688	-3.46888	0.000522641	0.0105559	doublesex and mab-3 related transcription factor 2
ENSMUSG00000048163	Selplg	656.57	1.36648	0.450469	0.156403	2.88018	0.00397453	0.0482103	selectin, platelet (p-selectin) ligand
ENSMUSG00000048186	Bend7	71.3263	1.56553	0.646653	0.193639	3.33947	0.000839385	0.0153325	BEN domain containing 7
ENSMUSG00000048218	Amigo2	711.409	1.76696	0.821273	0.16156	5.08339	3.70763e-07	2.76544e-05	adhesion molecule with Ig like domain 2
ENSMUSG00000048332	Lhfp	491.854	1.67337	0.742752	0.192135	3.86579	0.000110731	0.00310741	lipoma HMGIC fusion partner
ENSMUSG00000048337	Npy4r	2.48182	26.7968	4.74399	1.37315	3.45483	0.000550635	0.0110321	neuropeptide Y receptor Y4
ENSMUSG00000048355	Arxes1	584.716	1.3651	0.449008	0.13148	3.41504	0.000637735	0.0123673	adipocyte-related X-chromosome expressed sequence 1
ENSMUSG00000048424	Ranbp3l	175.832	0.528489	-0.920055	0.201113	-4.57481	4.76657e-06	0.00023564	RAN binding protein 3-like
ENSMUSG00000048483	Zdhhc22	1149.19	2.17888	1.12358	0.277481	4.04923	5.13871e-05	0.00170442	zinc finger, DHHC-type containing 22
ENSMUSG00000048582	Gja3	76.3099	4.60402	2.20289	0.399768	5.51043	3.57964e-08	3.51881e-06	gap junction protein, alpha 3
ENSMUSG00000048612	Myof	283.921	1.65545	0.727227	0.229506	3.16867	0.0015314	0.0242261	myoferlin
ENSMUSG00000048677	Tpcn2	449.475	1.62602	0.701344	0.204709	3.42605	0.000612432	0.0120405	two pore segment channel 2
ENSMUSG00000048701	Ccdc6	1557.69	1.32405	0.404956	0.121546	3.33171	0.000863141	0.015586	coiled-coil domain containing 6
ENSMUSG00000048827	Pkd1l3	129.771	0.590584	-0.759786	0.248961	-3.05183	0.0022745	0.032477	polycystic kidney disease 1 like 3
ENSMUSG00000048905	Bnip5	100.009	0.547	-0.870386	0.259781	-3.35047	0.000806755	0.0148161	BCL2 interacting protein 5
ENSMUSG00000048978	Nrsn1	5539.81	0.785573	-0.348183	0.120762	-2.88322	0.00393634	0.0479178	neurensin 1
ENSMUSG00000049107	Ntf3	126.348	0.308123	-1.69842	0.322574	-5.26521	1.40026e-07	1.18472e-05	neurotrophin 3
ENSMUSG00000049119	Fam110b	687.206	0.770702	-0.375754	0.107728	-3.48798	0.000486688	0.00994785	family with sequence similarity 110, member B
ENSMUSG00000049327	Kmt5a	1260.47	1.27318	0.348438	0.108571	3.20929	0.00133061	0.0218843	lysine methyltransferase 5A
ENSMUSG00000049336	Tenm2	4587.12	0.625503	-0.676912	0.0987717	-6.8533	7.21669e-12	1.63636e-09	teneurin transmembrane protein 2
ENSMUSG00000049411	Tmem241	280.776	1.26277	0.336597	0.114535	2.9388	0.00329486	0.0423996	transmembrane protein 241
ENSMUSG00000049532	Sall2	1522.89	0.800928	-0.320256	0.0964024	-3.32207	0.000893513	0.0160286	spalt like transcription factor 2
ENSMUSG00000049630	C1ql3	1265.49	0.50973	-0.972195	0.151186	-6.43044	1.27238e-10	2.30192e-08	C1q-like 3
ENSMUSG00000049686	Orai1	182.292	1.69392	0.760367	0.197646	3.84711	0.000119519	0.00329958	ORAI calcium release-activated calcium modulator 1
ENSMUSG00000049744	Arhgap15	280.292	0.672102	-0.573249	0.129908	-4.41274	1.0207e-05	0.000457997	Rho GTPase activating protein 15
ENSMUSG00000049892	Rasd1	442.44	0.603762	-0.727947	0.185999	-3.91371	9.0889e-05	0.00265577	RAS, dexamethasone-induced 1
ENSMUSG00000049928	Glp2r	58.8322	0.339889	-1.55686	0.293293	-5.30823	1.10694e-07	9.55564e-06	glucagon-like peptide 2 receptor
ENSMUSG00000049946	BC030500	225.079	0.681843	-0.552488	0.137665	-4.01326	5.98852e-05	0.0019179	cDNA sequence BC030500
ENSMUSG00000050010	Shisa3	25.6476	6.01843	2.58939	0.530011	4.88553	1.03151e-06	6.67251e-05	shisa family member 3
ENSMUSG00000050201	Otop2	81.0494	8.42396	3.0745	0.362789	8.47461	2.35866e-17	1.25348e-14	otopetrin 2
ENSMUSG00000050272	Dscam	1690.4	0.72185	-0.47023	0.132215	-3.55655	0.000375751	0.00819234	DS cell adhesion molecule
ENSMUSG00000050335	Lgals3	58.6864	2.31978	1.21399	0.372754	3.25681	0.0011267	0.0192561	lectin, galactose binding, soluble 3
ENSMUSG00000050359	Sprr1a	4.51071	48.675	5.60511	1.49805	3.74162	0.00018284	0.0045659	small proline-rich protein 1A
ENSMUSG00000050587	Lrrc4c	2221.36	0.74925	-0.416482	0.10384	-4.01079	6.05147e-05	0.00193079	leucine rich repeat containing 4C
ENSMUSG00000050783	Htr1f	65.717	0.527139	-0.923743	0.234507	-3.93908	8.17932e-05	0.00242896	5-hydroxytryptamine (serotonin) receptor 1F
ENSMUSG00000050821	Fam131a	9214.29	0.767467	-0.381822	0.0781456	-4.88604	1.02883e-06	6.67251e-05	family with sequence similarity 131, member A
ENSMUSG00000050840	Cdh20	546.209	0.744895	-0.424891	0.145544	-2.91932	0.00350794	0.0442224	cadherin 20
ENSMUSG00000050908	Tvp23a	1201.72	1.19682	0.259208	0.082892	3.12706	0.00176566	0.0267898	trans-golgi network vesicle protein 23A
ENSMUSG00000050917	Fgf4	2.87027	17.9618	4.16686	1.39496	2.98709	0.00281647	0.0378034	fibroblast growth factor 4
ENSMUSG00000050919	Zfp366	141.806	1.42293	0.508865	0.172315	2.95311	0.00314594	0.0410589	zinc finger protein 366
ENSMUSG00000051022	Hs3st1	359.3	0.589324	-0.762867	0.252884	-3.01667	0.00255567	0.035078	heparan sulfate (glucosamine) 3-O-sulfotransferase 1
ENSMUSG00000051048	P4ha3	147.584	2.59926	1.3781	0.292591	4.70999	2.47731e-06	0.000137672	procollagen-proline, 2-oxoglutarate 4-dioxygenase (proline 4-hydroxylase), alpha polypeptide III
ENSMUSG00000051067	Lingo3	1124.68	1.40999	0.495681	0.140135	3.53718	0.000404419	0.00864014	leucine rich repeat and Ig domain containing 3
ENSMUSG00000051111	Sv2c	1476.49	2.90383	1.53796	0.139922	10.9916	4.19557e-28	5.48845e-25	synaptic vesicle glycoprotein 2c
ENSMUSG00000051146	Camk2n2	1162.92	0.611762	-0.708957	0.242651	-2.92172	0.00348105	0.0440139	calcium/calmodulin-dependent protein kinase II inhibitor 2
ENSMUSG00000051251	Nhlh1	144.284	8.61909	3.10754	0.390781	7.95211	1.83359e-15	7.99541e-13	nescient helix loop helix 1
ENSMUSG00000051323	Pcdh19	1477.85	0.620057	-0.689527	0.21327	-3.23313	0.00122444	0.020515	protocadherin 19
ENSMUSG00000051359	Ncald	11632.6	0.794538	-0.331812	0.104297	-3.1814	0.00146563	0.0236027	neurocalcin delta
ENSMUSG00000051391	Ywhag	27535.3	1.32191	0.402627	0.101726	3.95794	7.55998e-05	0.00228171	tyrosine 3-monooxygenase/tryptophan 5-monooxygenase activation protein, gamma polypeptide
ENSMUSG00000051435	Fhad1	311.915	1.63377	0.708203	0.238653	2.96751	0.00300227	0.039623	forkhead-associated (FHA) phosphopeptide binding domain 1
ENSMUSG00000051439	Cd14	46.8931	1.8724	0.904886	0.312674	2.89402	0.00380343	0.0467762	CD14 antigen
ENSMUSG00000051457	Spn	23.5981	3.58773	1.84307	0.419929	4.38901	1.13867e-05	0.000497797	sialophorin
ENSMUSG00000051504	Siglech	448.78	1.28398	0.360618	0.0908521	3.96928	7.20897e-05	0.00220496	sialic acid binding Ig-like lectin H
ENSMUSG00000051590	Map3k19	132.877	1.61429	0.690898	0.217585	3.1753	0.00149681	0.0239461	mitogen-activated protein kinase kinase kinase 19
ENSMUSG00000051596	Otop1	6.18676	23.6463	4.56354	1.51821	3.00587	0.00264825	0.0360577	otopetrin 1
ENSMUSG00000051726	Kcnf1	1437.45	0.597669	-0.742582	0.1532	-4.84715	1.25249e-06	7.77369e-05	potassium voltage-gated channel, subfamily F, member 1
ENSMUSG00000051747	Ttn	144.718	2.05552	1.0395	0.204193	5.0908	3.56564e-07	2.67124e-05	titin
ENSMUSG00000051817	Sox12	613.869	0.841971	-0.248157	0.0814783	-3.04569	0.00232148	0.0329542	SRY (sex determining region Y)-box 12
ENSMUSG00000051920	Rspo2	412.654	0.546382	-0.872018	0.195178	-4.46782	7.90207e-06	0.0003702	R-spondin 2
ENSMUSG00000052133	Sema5b	450.993	0.655329	-0.609708	0.192575	-3.16608	0.00154506	0.0243741	sema domain, seven thrombospondin repeats (type 1 and type 1-like), transmembrane domain (TM) and short cytoplasmic domain, (semaphorin) 5B
ENSMUSG00000052142	Rasal3	116.466	1.7644	0.819174	0.215156	3.80735	0.000140467	0.00370353	RAS protein activator like 3
ENSMUSG00000052155	Acvr2a	1312	0.676294	-0.564278	0.116222	-4.85517	1.20282e-06	7.54801e-05	activin receptor IIA
ENSMUSG00000052160	Pld4	237.288	1.53461	0.617868	0.177005	3.49069	0.000481781	0.00987129	phospholipase D family, member 4
ENSMUSG00000052336	Cx3cr1	1239.06	1.2461	0.317422	0.0938607	3.38184	0.000720011	0.0135448	chemokine (C-X3-C motif) receptor 1
ENSMUSG00000052353	Cemip	792.418	0.414524	-1.27047	0.195755	-6.4901	8.57793e-11	1.59068e-08	cell migration inducing protein, hyaluronan binding
ENSMUSG00000052372	Il1rapl1	536.543	0.693702	-0.527613	0.132035	-3.99601	6.44197e-05	0.00202499	interleukin 1 receptor accessory protein-like 1
ENSMUSG00000052581	Lrrtm4	1544.38	0.513405	-0.961832	0.159429	-6.03297	1.60969e-09	2.26234e-07	leucine rich repeat transmembrane neuronal 4
ENSMUSG00000052852	Reep1	3092.24	1.28338	0.359947	0.114593	3.14108	0.00168328	0.0258246	receptor accessory protein 1
ENSMUSG00000052921	Arhgef15	424.272	1.60999	0.687055	0.165404	4.1538	3.26994e-05	0.00119846	Rho guanine nucleotide exchange factor (GEF) 15
ENSMUSG00000052942	Glis3	490.948	0.527735	-0.922114	0.140406	-6.56746	5.11793e-11	9.89039e-09	GLIS family zinc finger 3
ENSMUSG00000052981	Ube2ql1	3813.8	0.791133	-0.338008	0.0920184	-3.67326	0.000239473	0.00564836	ubiquitin-conjugating enzyme E2Q family-like 1
ENSMUSG00000053198	Prx	41.2222	3.7666	1.91326	0.343042	5.57735	2.44207e-08	2.59562e-06	periaxin
ENSMUSG00000053279	Aldh1a1	1245.07	1.37443	0.458836	0.154801	2.96404	0.00303634	0.0399046	aldehyde dehydrogenase family 1, subfamily A1
ENSMUSG00000053399	Adamts18	72.6673	1.78526	0.836136	0.290702	2.87627	0.0040241	0.0486727	a disintegrin-like and metallopeptidase (reprolysin type) with thrombospondin type 1 motif, 18
ENSMUSG00000053465	Hs6st3	563.977	0.669728	-0.578352	0.170836	-3.38542	0.000710684	0.0134139	heparan sulfate 6-O-sulfotransferase 3
ENSMUSG00000053508	Gtsf2	149.034	0.505443	-0.984379	0.233124	-4.22256	2.41543e-05	0.000933565	gametocyte specific factor 2
ENSMUSG00000053522	Lgals7	9.24249	9.33405	3.2225	0.850779	3.78771	0.000152043	0.00392962	lectin, galactose binding, soluble 7
ENSMUSG00000053552	Ebf4	834.026	0.625544	-0.676816	0.126754	-5.33958	9.316e-08	8.22013e-06	early B cell factor 4
ENSMUSG00000053617	Sh3pxd2a	2073.36	1.35042	0.433405	0.111731	3.87899	0.000104892	0.00298292	SH3 and PX domains 2A
ENSMUSG00000054134	Umodl1	40.7194	0.483373	-1.04879	0.303136	-3.4598	0.000540571	0.0108792	uromodulin-like 1
ENSMUSG00000054196	Cthrc1	226.491	1.87926	0.910165	0.229819	3.96036	7.48378e-05	0.00226458	collagen triple helix repeat containing 1
ENSMUSG00000054277	Arfgap3	667.981	1.50379	0.588599	0.135763	4.3355	1.4543e-05	0.000607663	ADP-ribosylation factor GTPase activating protein 3
ENSMUSG00000054435	Gimap4	8.94937	3.76121	1.9112	0.598472	3.19346	0.00140579	0.0228556	GTPase, IMAP family member 4
ENSMUSG00000054520	Sh3bp2	162.093	1.38721	0.472189	0.164361	2.87288	0.00406746	0.0490412	SH3-domain binding protein 2
ENSMUSG00000054675	Tmem119	518.211	1.63714	0.711176	0.122312	5.81443	6.08406e-09	7.23535e-07	transmembrane protein 119
ENSMUSG00000054679	Srsf12	646.16	0.777656	-0.362795	0.107732	-3.36756	0.000758352	0.0140946	serine and arginine-rich splicing factor 12
ENSMUSG00000054702	Ap1s3	38.9209	0.559698	-0.83728	0.259545	-3.22596	0.00125552	0.0209945	adaptor-related protein complex AP-1, sigma 3
ENSMUSG00000054720	Lrrc8c	734.145	1.33554	0.417422	0.144312	2.89249	0.003822	0.0469292	leucine rich repeat containing 8 family, member C
ENSMUSG00000054728	Phactr1	7622.56	0.785176	-0.348911	0.0846317	-4.1227	3.74456e-05	0.00132391	phosphatase and actin regulator 1
ENSMUSG00000054733	Msra	1731.65	0.822379	-0.282125	0.0678343	-4.15904	3.19595e-05	0.00118153	methionine sulfoxide reductase A
ENSMUSG00000054808	Actn4	3351.17	1.19101	0.252186	0.0826226	3.05227	0.00227118	0.032477	actinin alpha 4
ENSMUSG00000054893	Zfp667	572.051	1.37071	0.454922	0.141297	3.21961	0.00128364	0.0214188	zinc finger protein 667
ENSMUSG00000055003	Lrtm2	1145.55	0.78655	-0.346389	0.112877	-3.06874	0.00214966	0.0313258	leucine-rich repeats and transmembrane domains 2
ENSMUSG00000055026	Gabrg3	573.009	0.673776	-0.569658	0.151545	-3.759	0.000170595	0.00429884	gamma-aminobutyric acid (GABA) A receptor, subunit gamma 3
ENSMUSG00000055078	Gabra5	3510.22	0.675444	-0.566092	0.159643	-3.54598	0.000391153	0.00846305	gamma-aminobutyric acid (GABA) A receptor, subunit alpha 5
ENSMUSG00000055116	Arntl	1087.01	0.748172	-0.418557	0.121984	-3.43126	0.000600791	0.0118253	aryl hydrocarbon receptor nuclear translocator-like
ENSMUSG00000055172	C1ra	70.0616	2.28057	1.1894	0.310314	3.83289	0.000126649	0.00342434	complement component 1, r subcomponent A
ENSMUSG00000055301	Adh7	4.82577	8.53084	3.09269	0.994011	3.11132	0.00186251	0.0279065	alcohol dehydrogenase 7 (class IV), mu or sigma polypeptide
ENSMUSG00000055333	Fat2	14.2916	3.35458	1.74613	0.550478	3.17203	0.00151377	0.0241266	FAT atypical cadherin 2
ENSMUSG00000055407	Map6	3800.05	1.28929	0.366574	0.0967077	3.79054	0.000150321	0.0039088	microtubule-associated protein 6
ENSMUSG00000055409	Nell1	927.036	0.731453	-0.451163	0.112564	-4.00805	6.12216e-05	0.00194241	NEL-like 1
ENSMUSG00000055632	Hmcn2	127.425	3.28446	1.71566	0.415721	4.12694	3.67618e-05	0.00130516	hemicentin 2
ENSMUSG00000055653	Gpc3	88.7966	0.451243	-1.14802	0.325672	-3.5251	0.00042333	0.00895417	glypican 3
ENSMUSG00000055692	Tmem191c	1917.4	0.661996	-0.595107	0.205168	-2.90059	0.00372462	0.0463018	transmembrane protein 191C
ENSMUSG00000055865	Tafa3	14.6022	18.2563	4.19033	0.765988	5.47049	4.48801e-08	4.28781e-06	TAFA chemokine like family member 3
ENSMUSG00000055926	Gm14137	11.8658	14.5583	3.86377	0.937799	4.12004	3.78812e-05	0.00132947	predicted gene 14137
ENSMUSG00000056073	Grik2	2698.18	0.634207	-0.656974	0.16639	-3.9484	7.8674e-05	0.00234725	glutamate receptor, ionotropic, kainate 2 (beta 2)
ENSMUSG00000056130	Ticam2	26.3593	3.19932	1.67776	0.372818	4.50022	6.78838e-06	0.000325192	toll-like receptor adaptor molecule 2
ENSMUSG00000056158	Car10	1225.7	0.663991	-0.590765	0.201261	-2.93532	0.00333202	0.042701	carbonic anhydrase 10
ENSMUSG00000056204	Pgpep1	487.221	1.76486	0.819551	0.159606	5.13485	2.82364e-07	2.20269e-05	pyroglutamyl-peptidase I
ENSMUSG00000056211	R3hdm1	8193.74	0.802424	-0.317563	0.101252	-3.13637	0.00171054	0.0261125	R3H domain containing 1
ENSMUSG00000056258	Kcnq3	4836.4	0.670492	-0.576708	0.160756	-3.58747	0.0003339	0.00749117	potassium voltage-gated channel, subfamily Q, member 3
ENSMUSG00000056316	NA	44.6242	0.554817	-0.849917	0.268533	-3.16503	0.00155066	0.0244171	NA
ENSMUSG00000056367	Actr3b	2867.61	0.84763	-0.238493	0.0789157	-3.02212	0.00251007	0.0346534	ARP3 actin-related protein 3B
ENSMUSG00000056427	Slit3	1658.44	0.716852	-0.480252	0.163496	-2.9374	0.00330978	0.0425122	slit guidance ligand 3
ENSMUSG00000056486	Chn1	21849.3	0.73511	-0.443968	0.0670281	-6.62361	3.50533e-11	7.18213e-09	chimerin 1
ENSMUSG00000056553	Ptprn2	3459.86	0.500853	-0.99754	0.215931	-4.61972	3.84263e-06	0.000197425	protein tyrosine phosphatase, receptor type, N polypeptide 2
ENSMUSG00000056737	Capg	79.957	2.10173	1.07158	0.350069	3.06104	0.00220571	0.0317078	capping protein (actin filament), gelsolin-like
ENSMUSG00000056880	Gadl1	38.9322	3.02641	1.59761	0.285958	5.58686	2.31219e-08	2.48867e-06	glutamate decarboxylase-like 1
ENSMUSG00000056917	Sipa1	482.822	1.41579	0.501603	0.167971	2.98625	0.00282424	0.0378438	signal-induced proliferation associated gene 1
ENSMUSG00000057058	Skap1	36.3418	0.478069	-1.06471	0.320073	-3.32646	0.000879578	0.0158287	src family associated phosphoprotein 1
ENSMUSG00000057191	AB124611	11.6387	3.20667	1.68108	0.552307	3.04373	0.00233661	0.0330841	cDNA sequence AB124611
ENSMUSG00000057219	Armc7	257.571	0.751913	-0.411363	0.114345	-3.59755	0.000321232	0.0072356	armadillo repeat containing 7
ENSMUSG00000057421	Las1l	1463.7	0.758866	-0.398084	0.1126	-3.53538	0.000407189	0.00868841	LAS1-like (S. cerevisiae)
ENSMUSG00000057615	Ldoc1	38.3328	0.481408	-1.05467	0.348426	-3.02695	0.00247033	0.0343052	regulator of NFKB signaling
ENSMUSG00000057649	Brd9	3925.33	0.699303	-0.516011	0.0840807	-6.1371	8.40439e-10	1.25373e-07	bromodomain containing 9
ENSMUSG00000057715	A830018L16Rik	1517	0.730508	-0.453028	0.147686	-3.0675	0.00215857	0.0313749	RIKEN cDNA A830018L16 gene
ENSMUSG00000057963	Itpk1	2016.68	1.65963	0.730865	0.149914	4.87525	1.08673e-06	6.94775e-05	inositol 1,3,4-triphosphate 5/6 kinase
ENSMUSG00000057967	Fgf18	38.6681	2.2845	1.19188	0.287127	4.15103	3.30976e-05	0.00120526	fibroblast growth factor 18
ENSMUSG00000058056	Palld	204.74	1.52075	0.604784	0.195801	3.08878	0.00200982	0.0296436	palladin, cytoskeletal associated protein
ENSMUSG00000058099	Nfam1	73.083	1.53007	0.613601	0.210552	2.91425	0.00356549	0.0447489	Nfat activating molecule with ITAM motif 1
ENSMUSG00000058174	Gm5148	165.182	0.53059	-0.91433	0.244856	-3.73415	0.000188352	0.00467418	predicted gene 5148
ENSMUSG00000058260	Serpina9	10.9523	5.52529	2.46605	0.856353	2.87971	0.00398039	0.0482469	serine (or cysteine) peptidase inhibitor, clade A (alpha-1 antiproteinase, antitrypsin), member 9
ENSMUSG00000058317	Ube2e2	1911.39	0.810122	-0.303789	0.0779816	-3.89565	9.79357e-05	0.00283148	ubiquitin-conjugating enzyme E2E 2
ENSMUSG00000058420	Syt17	2192.62	0.718057	-0.477829	0.157044	-3.04264	0.0023451	0.033151	synaptotagmin XVII
ENSMUSG00000058435	Btnl4	2.2209	24.0063	4.58534	1.50534	3.04605	0.00231872	0.0329425	butyrophilin-like 4
ENSMUSG00000058454	Dhcr7	1196.24	1.36704	0.451053	0.12785	3.52799	0.000418735	0.00887907	7-dehydrocholesterol reductase
ENSMUSG00000058672	Tubb2a	12065.2	1.35168	0.434757	0.126589	3.43441	0.000593855	0.0117568	tubulin, beta 2A class IIA
ENSMUSG00000058756	Thra	18830	0.827089	-0.273886	0.0953202	-2.87333	0.00406175	0.0490236	thyroid hormone receptor alpha
ENSMUSG00000058761	Rnf169	1315.66	0.779581	-0.359229	0.0950062	-3.78112	0.000156127	0.00401072	ring finger protein 169
ENSMUSG00000059187	Tafa1	1323.81	0.582337	-0.780073	0.136599	-5.71066	1.12537e-08	1.25086e-06	TAFA chemokine like family member 1
ENSMUSG00000059203	Il1rapl2	155.653	0.448808	-1.15583	0.258813	-4.4659	7.97326e-06	0.000372509	interleukin 1 receptor accessory protein-like 2
ENSMUSG00000059213	Ddn	26858.1	0.539315	-0.890801	0.133905	-6.65246	2.88228e-11	6.05136e-09	dendrin
ENSMUSG00000059336	Slc14a1	509.197	1.88706	0.916138	0.182067	5.03187	4.85731e-07	3.46301e-05	solute carrier family 14 (urea transporter), member 1
ENSMUSG00000059401	Mamld1	1177.02	0.675222	-0.566566	0.138292	-4.09689	4.18737e-05	0.00143893	mastermind-like domain containing 1
ENSMUSG00000059498	Fcgr3	270.119	1.50406	0.588859	0.170448	3.45477	0.000550763	0.0110321	Fc receptor, IgG, low affinity III
ENSMUSG00000059602	Syn3	345.857	1.64901	0.721602	0.188594	3.82623	0.000130121	0.00348218	synapsin III
ENSMUSG00000059674	Cdh24	570.759	0.666556	-0.585202	0.182931	-3.19903	0.0013789	0.022526	cadherin-like 24
ENSMUSG00000059852	Kcng2	381.862	0.66425	-0.590201	0.176627	-3.34151	0.000833244	0.0152531	potassium voltage-gated channel, subfamily G, member 2
ENSMUSG00000059857	Ntng1	1099.69	0.360769	-1.47085	0.17723	-8.29914	1.04869e-16	5.24531e-14	netrin G1
ENSMUSG00000059900	Tmem40	123.432	5.71042	2.5136	0.422466	5.94982	2.6844e-09	3.56648e-07	transmembrane protein 40
ENSMUSG00000060044	Tmem26	18.8391	6.74392	2.75359	0.798126	3.45006	0.000560454	0.0111999	transmembrane protein 26
ENSMUSG00000060257	Scrt2	447.067	1.36142	0.445109	0.13202	3.37152	0.000747534	0.0139699	scratch family zinc finger 2
ENSMUSG00000060470	Adgrg3	19.9617	6.94069	2.79508	0.525404	5.31987	1.03843e-07	9.01001e-06	adhesion G protein-coupled receptor G3
ENSMUSG00000060534	Dcc	1248.22	0.6412	-0.641153	0.172678	-3.713	0.000204818	0.0049688	deleted in colorectal carcinoma
ENSMUSG00000060679	Mrps9	1396.75	0.830431	-0.268068	0.0907574	-2.95368	0.00314011	0.0410144	mitochondrial ribosomal protein S9
ENSMUSG00000060780	Lrrtm1	1500.29	0.688695	-0.538063	0.127224	-4.22925	2.34471e-05	0.00091037	leucine rich repeat transmembrane neuronal 1
ENSMUSG00000060802	B2m	1744.49	1.44003	0.526103	0.131407	4.00361	6.23819e-05	0.00197187	beta-2 microglobulin
ENSMUSG00000060962	Dmkn	60.0472	3.84928	1.94459	0.506393	3.84008	0.000122994	0.00337361	dermokine
ENSMUSG00000061013	Mkx	444.432	0.611418	-0.709769	0.172532	-4.11384	3.89137e-05	0.00135331	mohawk homeobox
ENSMUSG00000061126	Cyp4f39	50.2092	65.6919	6.03764	0.674816	8.9471	3.64943e-19	2.48248e-16	cytochrome P450, family 4, subfamily f, polypeptide 39
ENSMUSG00000061132	Blnk	637.084	8.78136	3.13444	0.266775	11.7494	7.11256e-32	2.06688e-28	B cell linker
ENSMUSG00000061143	Maml3	367.771	1.74941	0.806869	0.240748	3.3515	0.000803741	0.0147767	mastermind like transcriptional coactivator 3
ENSMUSG00000061232	H2-K1	679.306	1.63218	0.706799	0.172523	4.09684	4.18834e-05	0.00143893	histocompatibility 2, K1, K region
ENSMUSG00000061298	Agbl4	694.334	0.724638	-0.464667	0.149165	-3.11512	0.00183867	0.0276957	ATP/GTP binding protein-like 4
ENSMUSG00000061353	Cxcl12	930.635	0.626995	-0.673475	0.168435	-3.99844	6.37621e-05	0.00200804	chemokine (C-X-C motif) ligand 12
ENSMUSG00000061397	Krt79	11.3078	3.75	1.90689	0.535891	3.55835	0.000373185	0.00816843	keratin 79
ENSMUSG00000061414	Cracr2a	125.66	0.576245	-0.795245	0.174178	-4.56571	4.97816e-06	0.000245387	calcium release activated channel regulator 2A
ENSMUSG00000061751	Kalrn	16573.2	0.748774	-0.417398	0.143032	-2.91822	0.00352032	0.0443235	kalirin, RhoGEF kinase
ENSMUSG00000061928	Dsg1b	13.1331	85.174	6.41234	1.26339	5.07552	3.86442e-07	2.85732e-05	desmoglein 1 beta
ENSMUSG00000061974	Cldn24	9.27675	0.189854	-2.39704	0.626388	-3.82676	0.000129839	0.00348218	claudin 24
ENSMUSG00000061981	Flot2	2082.76	0.810956	-0.302305	0.0945609	-3.19693	0.00138897	0.0226471	flotillin 2
ENSMUSG00000062209	Erbb4	1489.16	0.650242	-0.620951	0.20982	-2.95944	0.00308201	0.0403484	erb-b2 receptor tyrosine kinase 4
ENSMUSG00000062312	Erbb2	112.539	1.949	0.962734	0.218347	4.40919	1.03757e-05	0.000462133	erb-b2 receptor tyrosine kinase 2
ENSMUSG00000062380	Tubb3	6442.98	1.44487	0.530943	0.126434	4.19938	2.67646e-05	0.00102283	tubulin, beta 3 class III
ENSMUSG00000062444	Ap3b2	5491.71	1.1085	0.148608	0.0501962	2.96054	0.00307102	0.0402356	adaptor-related protein complex 3, beta 2 subunit
ENSMUSG00000062488	Ifit3b	142.005	2.3181	1.21294	0.262236	4.62538	3.73904e-06	0.000192685	interferon-induced protein with tetratricopeptide repeats 3B
ENSMUSG00000063160	Numbl	4264.26	1.44211	0.528182	0.126105	4.18843	2.80896e-05	0.00105918	numb-like
ENSMUSG00000063260	Syt10	78.259	0.4572	-1.1291	0.329653	-3.42512	0.000614521	0.0120613	synaptotagmin X
ENSMUSG00000063320	1190007I07Rik	249.119	0.747371	-0.420103	0.118929	-3.53239	0.000411817	0.00877614	RIKEN cDNA 1190007I07 gene
ENSMUSG00000063354	Slc39a4	53.141	2.47263	1.30605	0.373916	3.49289	0.000477825	0.00983786	solute carrier family 39 (zinc transporter), member 4
ENSMUSG00000063415	Cyp26b1	229.155	0.589795	-0.761714	0.22295	-3.41651	0.000634283	0.0123276	cytochrome P450, family 26, subfamily b, polypeptide 1
ENSMUSG00000063600	Egfem1	429.917	0.492251	-1.02253	0.174208	-5.86961	4.36831e-09	5.50278e-07	EGF-like and EMI domain containing 1
ENSMUSG00000063632	Sox11	709.675	2.32821	1.21922	0.159471	7.64542	2.08268e-14	7.08361e-12	SRY (sex determining region Y)-box 11
ENSMUSG00000063698	Sfxn4	586.969	0.775858	-0.366136	0.109764	-3.33565	0.000850989	0.0155112	sideroflexin 4
ENSMUSG00000063919	Srrm4	2266.41	1.30907	0.388544	0.114833	3.38354	0.000715574	0.0134871	serine/arginine repetitive matrix 4
ENSMUSG00000063935	Zar1	22.7879	44.2544	5.46775	0.842538	6.48962	8.60534e-11	1.59068e-08	zygote arrest 1
ENSMUSG00000064023	Klk8	371.027	1.6048	0.682396	0.156248	4.36738	1.25747e-05	0.000541383	kallikrein related-peptidase 8
ENSMUSG00000064043	Trerf1	1587.87	0.735945	-0.442331	0.0621642	-7.11553	1.11484e-12	2.74768e-10	transcriptional regulating factor 1
ENSMUSG00000064125	Prr36	903.167	0.672156	-0.573133	0.171938	-3.33337	0.000857993	0.015586	proline rich 36
ENSMUSG00000064201	Krt2	396.506	3.72322	1.89655	0.184043	10.3049	6.69314e-25	7.11398e-22	keratin 2
ENSMUSG00000064215	Ifi27	954.266	1.37636	0.460863	0.150783	3.05647	0.00223963	0.0320869	interferon, alpha-inducible protein 27
ENSMUSG00000064225	Paqr9	2225.48	1.50249	0.587351	0.197167	2.97896	0.00289228	0.0385229	progestin and adipoQ receptor family member IX
ENSMUSG00000064267	Hvcn1	103.352	2.24873	1.16911	0.233339	5.01034	5.43327e-07	3.78185e-05	hydrogen voltage-gated channel 1
ENSMUSG00000065954	Tacc1	4574.79	1.25931	0.332636	0.0975988	3.40819	0.000653947	0.0125096	transforming, acidic coiled-coil containing protein 1
ENSMUSG00000066152	Slc31a2	510.05	1.3001	0.378619	0.0950824	3.98201	6.83341e-05	0.00211677	solute carrier family 31, member 2
ENSMUSG00000066189	Cacng3	1715.49	0.662182	-0.594701	0.140329	-4.23792	2.25602e-05	0.000884006	calcium channel, voltage-dependent, gamma subunit 3
ENSMUSG00000066361	Serpina3c	22.7945	3.1277	1.6451	0.524807	3.13468	0.0017204	0.0261926	serine (or cysteine) peptidase inhibitor, clade A, member 3C
ENSMUSG00000066406	Akap13	3640.6	1.51164	0.596117	0.124385	4.79252	1.64703e-06	9.79349e-05	A kinase (PRKA) anchor protein 13
ENSMUSG00000066652	Lefty2	70.1909	2.03708	1.0265	0.279825	3.66838	0.000244094	0.00574145	left-right determination factor 2
ENSMUSG00000066829	Zfp810	635.801	0.790298	-0.339531	0.10531	-3.22412	0.00126362	0.0211092	zinc finger protein 810
ENSMUSG00000067006	Serpinb5	14.3041	17.8389	4.15695	0.822417	5.05456	4.31394e-07	3.13516e-05	serine (or cysteine) peptidase inhibitor, clade B, member 5
ENSMUSG00000067028	Cntnap5b	288.191	0.556068	-0.846667	0.174324	-4.85685	1.19266e-06	7.51197e-05	contactin associated protein-like 5B
ENSMUSG00000067578	Cbln4	297.134	0.560359	-0.835576	0.267407	-3.12474	0.00177962	0.0269495	cerebellin 4 precursor protein
ENSMUSG00000067597	Dgat2l6	64.3933	2.27077	1.18318	0.382016	3.09721	0.00195353	0.0289893	diacylglycerol O-acyltransferase 2-like 6
ENSMUSG00000067613	Krt83	11.5677	74.9214	6.22731	1.31958	4.71915	2.3683e-06	0.000132484	keratin 83
ENSMUSG00000067656	Slc22a27	1138.55	1.28156	0.357902	0.119253	3.00121	0.00268911	0.0364391	solute carrier family 22, member 27
ENSMUSG00000068037	Mas1	1034.28	0.751546	-0.412067	0.136299	-3.02326	0.00250068	0.0346534	MAS1 oncogene
ENSMUSG00000068115	Ninl	359.668	0.67334	-0.570592	0.142618	-4.00084	6.31176e-05	0.00199143	ninein-like
ENSMUSG00000068263	Efcc1	168.065	0.490295	-1.02828	0.212687	-4.8347	1.33349e-06	8.12807e-05	EF hand and coiled-coil domain containing 1
ENSMUSG00000068327	Tlx2	6.85149	73.9519	6.20851	1.24127	5.00175	5.68125e-07	3.89578e-05	T cell leukemia, homeobox 2
ENSMUSG00000068699	Flnc	94.426	1.67325	0.742653	0.242416	3.06355	0.00218729	0.0315032	filamin C, gamma
ENSMUSG00000068744	Psrc1	204.293	0.468106	-1.09509	0.181879	-6.02098	1.73363e-09	2.39691e-07	proline/serine-rich coiled-coil 1
ENSMUSG00000069072	Slc7a14	5640.84	1.50081	0.585737	0.164165	3.56798	0.000359741	0.00795094	solute carrier family 7 (cationic amino acid transporter, y+ system), member 14
ENSMUSG00000069227	Gprin1	3303.96	0.846078	-0.241137	0.0819815	-2.94135	0.00326781	0.0421003	G protein-regulated inducer of neurite outgrowth 1
ENSMUSG00000069307	H2bc23	60.5417	1.69901	0.764697	0.233675	3.27248	0.00106609	0.0184247	H2B clustered histone 23
ENSMUSG00000069516	Lyz2	146.531	1.60741	0.684734	0.213072	3.21363	0.00131068	0.0216493	lysozyme 2
ENSMUSG00000069518	NA	40.4997	3.15564	1.65793	0.427163	3.88126	0.000103916	0.0029651	NA
ENSMUSG00000069670	Nkain2	2599.7	0.68452	-0.546835	0.135424	-4.03794	5.39227e-05	0.00177256	Na+/K+ transporting ATPase interacting 2
ENSMUSG00000069833	Ahnak	1792.46	2.5746	1.36435	0.14979	9.10842	8.35898e-20	6.76918e-17	AHNAK nucleoprotein (desmoyokin)
ENSMUSG00000070327	Rnf213	559.626	1.70906	0.773206	0.207669	3.72326	0.000196666	0.00483308	ring finger protein 213
ENSMUSG00000070348	Ccnd1	1223.28	1.51463	0.598963	0.144034	4.15847	3.20388e-05	0.00118189	cyclin D1
ENSMUSG00000070473	Cldn3	22.6126	4.45717	2.15613	0.577081	3.73627	0.000186773	0.00465045	claudin 3
ENSMUSG00000070501	Ifi214	2.83776	17.7534	4.15002	1.35533	3.062	0.0021986	0.0316323	interferon activated gene 214
ENSMUSG00000070695	Cntnap5a	1103.08	0.670372	-0.576966	0.174849	-3.2998	0.000967538	0.0170352	contactin associated protein-like 5A
ENSMUSG00000070803	Cited4	20.6918	0.274831	-1.86338	0.499531	-3.73026	0.000191281	0.00471439	Cbp/p300-interacting transactivator, with Glu/Asp-rich carboxy-terminal domain, 4
ENSMUSG00000070867	Trabd2b	86.3631	0.367871	-1.44273	0.346553	-4.16309	3.13976e-05	0.0011652	TraB domain containing 2B
ENSMUSG00000070871	Ccnyl1	481.068	0.762374	-0.39143	0.112416	-3.48197	0.000497737	0.0101372	cyclin Y-like 1
ENSMUSG00000071104	Ccdc110	17.3087	0.387116	-1.36916	0.413168	-3.31381	0.000920326	0.0164402	coiled-coil domain containing 110
ENSMUSG00000071537	Klrg2	22.1354	2.74118	1.4548	0.417425	3.48517	0.000491821	0.0100407	killer cell lectin-like receptor subfamily G, member 2
ENSMUSG00000071714	Csf2rb2	117.011	0.631256	-0.663702	0.226543	-2.92969	0.00339298	0.0432241	colony stimulating factor 2 receptor, beta 2, low-affinity (granulocyte-macrophage)
ENSMUSG00000072082	Ccnf	165.032	1.86569	0.899712	0.229747	3.91611	8.99906e-05	0.00263859	cyclin F
ENSMUSG00000072437	Nanos1	468.741	0.751262	-0.412612	0.1342	-3.0746	0.00210786	0.0308222	nanos C2HC-type zinc finger 1
ENSMUSG00000072568	Lratd2	332.517	0.468063	-1.09522	0.313273	-3.49607	0.000472168	0.00974477	LRAT domain containing 1
ENSMUSG00000072763	5430403G16Rik	96.0742	0.64538	-0.631779	0.200172	-3.15618	0.00159852	0.0248942	RIKEN cDNA 5430403G16 gene
ENSMUSG00000072849	Serpina1e	2.98973	18.7081	4.22559	1.32703	3.18424	0.00145137	0.0234366	serine (or cysteine) peptidase inhibitor, clade A, member 1E
ENSMUSG00000073295	Nudt11	747.958	1.25439	0.326985	0.0882275	3.70615	0.00021043	0.00507599	nudix (nucleoside diphosphate linked moiety X)-type motif 11
ENSMUSG00000073411	H2-D1	771.328	1.46582	0.551705	0.150691	3.66118	0.00025106	0.0058809	histocompatibility 2, D region locus 1
ENSMUSG00000073418	C4b	1885.8	3.26772	1.70829	0.194249	8.7943	1.43945e-18	9.0664e-16	complement component 4B (Chido blood group)
ENSMUSG00000073489	Ifi204	13.8598	2.95091	1.56116	0.54094	2.88601	0.00390154	0.047578	interferon activated gene 204
ENSMUSG00000073755	5730409E04Rik	1934.48	0.828407	-0.271588	0.0893714	-3.03886	0.00237472	0.0334863	RIKEN cDNA 5730409E04Rik gene
ENSMUSG00000073791	Efcab7	138.429	0.699828	-0.514927	0.162403	-3.17068	0.00152081	0.0241483	EF-hand calcium binding domain 7
ENSMUSG00000073877	Gm13306	454.624	0.590311	-0.760452	0.244217	-3.11384	0.00184668	0.0277671	predicted gene 13306
ENSMUSG00000074151	Nlrc5	55.7092	1.93877	0.955145	0.249318	3.83103	0.00012761	0.00343921	NLR family, CARD domain containing 5
ENSMUSG00000074199	Krtdap	2.99504	32.3104	5.01393	1.40353	3.57238	0.000353751	0.00785365	keratinocyte differentiation associated protein
ENSMUSG00000074364	Ehd2	289.065	1.39367	0.478893	0.138366	3.46105	0.000538064	0.0108416	EH-domain containing 2
ENSMUSG00000074480	Mex3a	131.722	1.50332	0.588151	0.193627	3.03754	0.00238515	0.0335824	mex3 RNA binding family member A
ENSMUSG00000074570	Cass4	40.7795	6.20162	2.63265	0.351134	7.49756	6.50174e-14	1.97444e-11	Cas scaffolding protein family member 4
ENSMUSG00000074575	Kcng1	771.034	0.416414	-1.26391	0.206818	-6.11121	9.88813e-10	1.42506e-07	potassium voltage-gated channel, subfamily G, member 1
ENSMUSG00000074604	Mgst2	19.5912	3.41683	1.77266	0.55486	3.19478	0.00139937	0.0227729	microsomal glutathione S-transferase 2
ENSMUSG00000074627	Mroh8	76.7919	0.560187	-0.836019	0.244097	-3.42495	0.000614909	0.0120613	maestro heat-like repeat family member 8
ENSMUSG00000074733	Zfp950	2299.99	0.824301	-0.278756	0.0644706	-4.32378	1.53382e-05	0.00063465	zinc finger protein 950
ENSMUSG00000074736	Syndig1	974.36	2.14006	1.09765	0.153908	7.13187	9.90109e-13	2.5131e-10	synapse differentiation inducing 1
ENSMUSG00000074796	Slc4a11	49.731	2.52089	1.33393	0.435204	3.06507	0.00217617	0.0314513	solute carrier family 4, sodium bicarbonate transporter-like, member 11
ENSMUSG00000074818	Pdzd7	323.183	1.99135	0.993748	0.227118	4.37548	1.21167e-05	0.000525656	PDZ domain containing 7
ENSMUSG00000074863	Platr25	279.451	0.760842	-0.394331	0.117086	-3.36789	0.00075746	0.0140934	pluripotency associated transcript 25
ENSMUSG00000074896	Ifit3	174.801	1.99979	0.999846	0.289352	3.45546	0.00054935	0.0110298	interferon-induced protein with tetratricopeptide repeats 3
ENSMUSG00000074923	Pak6	1781.93	0.794212	-0.332403	0.095202	-3.49156	0.000480213	0.00985208	p21 (RAC1) activated kinase 6
ENSMUSG00000074968	Ano3	2573.94	0.68015	-0.556075	0.179418	-3.09933	0.00193958	0.0288075	anoctamin 3
ENSMUSG00000075217	Fads2b	13.3361	6.09502	2.60763	0.57563	4.53005	5.89709e-06	0.000287352	fatty acid desaturase 2B
ENSMUSG00000075224	Lrrc55	678.54	1.55654	0.638344	0.143801	4.43908	9.03455e-06	0.000414128	leucine rich repeat containing 55
ENSMUSG00000075225	Ccdc162	207.906	1.42076	0.506662	0.143896	3.52102	0.000429889	0.0090479	coiled-coil domain containing 162
ENSMUSG00000075410	Prcd	171.919	1.49447	0.579631	0.142051	4.08046	4.49475e-05	0.0015257	photoreceptor disc component
ENSMUSG00000076431	Sox4	398.222	1.46141	0.547362	0.185747	2.94681	0.00321071	0.0416168	SRY (sex determining region Y)-box 4
ENSMUSG00000078137	Ankrd63	288.865	0.26145	-1.93539	0.329283	-5.8776	4.1626e-09	5.28278e-07	ankyrin repeat domain 63
ENSMUSG00000078235	Fam43b	731.381	1.90656	0.93097	0.20613	4.51642	6.2895e-06	0.000304727	family with sequence similarity 43, member B
ENSMUSG00000078249	Hmga1b	408.651	0.741951	-0.430604	0.148672	-2.89633	0.00377554	0.0466281	high mobility group AT-hook 1B
ENSMUSG00000078307	AI593442	2961.15	0.737984	-0.438339	0.146233	-2.99755	0.00272163	0.0367733	expressed sequence AI593442
ENSMUSG00000078532	Nkain1	584.679	1.38266	0.467451	0.127203	3.67483	0.000238006	0.00564115	Na+/K+ transporting ATPase interacting 1
ENSMUSG00000078612	Fyb2	163.42	0.407961	-1.2935	0.16597	-7.79356	6.51447e-15	2.51784e-12	FYN binding protein 2
ENSMUSG00000078619	Smarcd2	831.119	1.37897	0.463589	0.149851	3.09366	0.00197706	0.0292873	SWI/SNF related, matrix associated, actin dependent regulator of chromatin, subfamily d, member 2
ENSMUSG00000078670	Fam174b	739.984	1.31595	0.396108	0.109638	3.61286	0.000302844	0.00690541	family with sequence similarity 174, member B
ENSMUSG00000079022	Col22a1	151.379	0.615327	-0.700575	0.187748	-3.73145	0.000190378	0.00469894	collagen, type XXII, alpha 1
ENSMUSG00000079084	Ccdc82	686.505	0.734807	-0.444564	0.150734	-2.94932	0.00318478	0.0413754	coiled-coil domain containing 82
ENSMUSG00000079227	Ccr5	124.921	1.40623	0.49183	0.154979	3.17352	0.00150601	0.0240255	chemokine (C-C motif) receptor 5
ENSMUSG00000079283	2310009B15Rik	164.836	0.731004	-0.452048	0.132073	-3.42272	0.000619988	0.0121329	RIKEN cDNA 2310009B15 gene
ENSMUSG00000079330	Lemd1	64.6551	5.72138	2.51636	0.400471	6.28351	3.31002e-10	5.26077e-08	LEM domain containing 1
ENSMUSG00000079388	2610042L04Rik	22.9102	0.420016	-1.25148	0.421305	-2.9705	0.00297319	0.0393478	RIKEN cDNA 2610042L04 gene
ENSMUSG00000079442	St6galnac4	850.904	1.43697	0.523027	0.135148	3.87003	0.000108821	0.00306902	ST6 (alpha-N-acetyl-neuraminyl-2,3-beta-galactosyl-1,3)-N-acetylgalactosaminide alpha-2,6-sialyltransferase 4
ENSMUSG00000079550	Mpp4	130.177	1.54522	0.627813	0.185787	3.37921	0.00072695	0.0136602	membrane protein, palmitoylated 4 (MAGUK p55 subfamily member 4)
ENSMUSG00000079685	Ulbp1	25.6208	5.54764	2.47187	0.388018	6.37051	1.88399e-10	3.2693e-08	UL16 binding protein 1
ENSMUSG00000081058	H3c15	52.557	1.7615	0.816804	0.254214	3.21306	0.00131329	0.0216623	H3 clustered histone 15
ENSMUSG00000085683	Tmem238l	4.40331	47.4749	5.56909	1.39521	3.99158	6.5634e-05	0.00205556	transmembrane protein 238 like
ENSMUSG00000086022	Rad51ap2	22.1986	0.452459	-1.14414	0.381179	-3.00158	0.00268585	0.0364239	RAD51 associated protein 2
ENSMUSG00000086040	Wipf3	12818.1	1.65276	0.724874	0.161929	4.4765	7.58757e-06	0.000358428	WAS/WASL interacting protein family, member 3
ENSMUSG00000086316	Nbdy	661.207	0.816897	-0.291774	0.101061	-2.88711	0.00388798	0.0474993	negative regulator of P-body association
ENSMUSG00000086564	Cd101	7.96654	3.85968	1.94848	0.621377	3.13575	0.00171416	0.026134	CD101 antigen
ENSMUSG00000089704	Galnt2	1792.3	1.20028	0.263367	0.0799645	3.29355	0.000989305	0.0173624	polypeptide N-acetylgalactosaminyltransferase 2
ENSMUSG00000089997	1810020O05Rik	97.9144	0.487075	-1.03779	0.27031	-3.83924	0.000123415	0.00337971	Riken cDNA 1810020O05 gene
ENSMUSG00000090061	Nwd2	851.919	0.46664	-1.09962	0.13152	-8.36086	6.22633e-17	3.20863e-14	NACHT and WD repeat domain containing 2
ENSMUSG00000090122	Kcne1l	128.378	2.8175	1.49441	0.252739	5.91288	3.36179e-09	4.39774e-07	potassium voltage-gated channel, Isk-related family, member 1-like, pseudogene
ENSMUSG00000090213	Peds1	189.63	0.56265	-0.829691	0.210101	-3.949	7.84779e-05	0.00234551	plasmanylethanolamine desaturase 1
ENSMUSG00000090691	Gm3667	28.5266	0.411976	-1.27937	0.332768	-3.84462	0.000120737	0.00331705	predicted gene 3667
ENSMUSG00000090877	Hspa1b	503.952	2.39632	1.26082	0.171814	7.33827	2.16367e-13	6.03202e-11	heat shock protein 1B
ENSMUSG00000090946	Ccdc71l	707.108	1.72308	0.784993	0.20461	3.83654	0.00012478	0.00339522	coiled-coil domain containing 71 like
ENSMUSG00000091472	NA	35.7519	0.369257	-1.4373	0.356653	-4.02997	5.57829e-05	0.00181039	NA
ENSMUSG00000091604	NA	40.0202	0.399964	-1.32206	0.296979	-4.4517	8.51933e-06	0.000394768	NA
ENSMUSG00000091618	H60c	14.0342	17.5964	4.13721	0.858706	4.81796	1.45035e-06	8.71544e-05	histocompatibility 60c
ENSMUSG00000091971	Hspa1a	440.941	1.90853	0.932461	0.190336	4.89901	9.63198e-07	6.32438e-05	heat shock protein 1A
ENSMUSG00000092083	Kcnb2	727.082	0.620101	-0.689424	0.187485	-3.67722	0.000235791	0.00561604	potassium voltage gated channel, Shab-related subfamily, member 2
ENSMUSG00000092094	Zfp804b	94.859	0.332897	-1.58685	0.371952	-4.26627	1.98765e-05	0.000795341	zinc finger protein 804B
ENSMUSG00000092310	NA	70.7153	2.2688	1.18193	0.297053	3.97886	6.92477e-05	0.00213338	NA
ENSMUSG00000093979	Gm2237	39.796	0.511852	-0.966202	0.294324	-3.28279	0.00102786	0.017873	predicted gene 2237
ENSMUSG00000093985	Gm10406	25.4031	0.424059	-1.23766	0.346247	-3.57451	0.000350882	0.00782239	predicted gene 10406
ENSMUSG00000094296	NA	18.4386	0.240154	-2.05797	0.54865	-3.75097	0.000176154	0.0044184	NA
ENSMUSG00000094628	Gm3252	25.9748	0.272993	-1.87306	0.391525	-4.78402	1.71822e-06	0.000101459	predicted gene 3252
ENSMUSG00000094634	NA	35.1418	0.472757	-1.08083	0.283071	-3.81824	0.000134409	0.00358037	NA
ENSMUSG00000095115	Itpripl2	168.881	1.51239	0.596827	0.156556	3.81223	0.00013772	0.00364286	inositol 1,4,5-triphosphate receptor interacting protein-like 2
ENSMUSG00000095195	Gm3005	10.2449	0.338201	-1.56405	0.533389	-2.93228	0.00336486	0.0430515	predicted gene 3005
ENSMUSG00000096039	D830030K20Rik	13.6092	0.39237	-1.34971	0.44479	-3.0345	0.00240937	0.0338347	RIKEN cDNA D830030K20 gene
ENSMUSG00000096795	Zfp433	202.503	0.723726	-0.466485	0.135746	-3.43647	0.000589356	0.0117086	zinc finger protein 433
ENSMUSG00000096847	Tmem151b	3746.49	1.28411	0.36077	0.0959406	3.76035	0.000169679	0.00429361	transmembrane protein 151B
ENSMUSG00000096883	Shisa8	112.122	4.40524	2.13922	0.400229	5.34499	9.04234e-08	8.05099e-06	shisa family member 8
ENSMUSG00000096914	Galntl6	876.065	0.584096	-0.775724	0.101801	-7.62001	2.53661e-14	7.98846e-12	UDP-N-acetyl-alpha-D-galactosamine:polypeptide N-acetylgalactosaminyltransferase-like 6
ENSMUSG00000098470	C1rb	22.7675	2.86475	1.51841	0.426719	3.55833	0.000373214	0.00816843	complement component 1, r subcomponent B
ENSMUSG00000099583	H3c4	10.0807	3.21634	1.68542	0.541391	3.11313	0.00185115	0.0277853	H3 clustered histone 4
ENSMUSG00000102439	NA	182.349	1.57582	0.656102	0.18892	3.47291	0.000514843	0.010448	NA
ENSMUSG00000103183	NA	290.011	0.704406	-0.505522	0.131338	-3.84902	0.00011859	0.0032846	NA
ENSMUSG00000103378	NA	40.0937	0.420271	-1.25061	0.38533	-3.24555	0.00117224	0.0198953	NA
ENSMUSG00000104869	NA	16.9221	4.64245	2.21489	0.583667	3.79477	0.000147778	0.00385755	NA
ENSMUSG00000108943	NA	82.1107	0.606159	-0.722232	0.219942	-3.28375	0.00102437	0.0178489	NA
ENSMUSG00000109179	Gm35339	456.547	0.553547	-0.853223	0.154425	-5.52515	3.29208e-08	3.31273e-06	predicted gene, 35339
ENSMUSG00000110540	NA	63.9544	0.59061	-0.759723	0.250548	-3.03224	0.00242746	0.0339371	NA
ENSMUSG00000112640	Gm32687	176.501	0.651945	-0.617179	0.134515	-4.58818	4.4712e-06	0.000224962	predicted gene, 32687
ENSMUSG00000114019	NA	325.725	0.682096	-0.551954	0.139541	-3.9555	7.63762e-05	0.00229479	NA
ENSMUSG00000118667	Ahnak2	158.295	9.87424	3.30367	0.320265	10.3154	6.00095e-25	6.80347e-22	AHNAK nucleoprotein 2

## Sheet: GO q<0.05
	ONTOLOGY		ID	Description	GeneRatio	BgRatio	pvalue	p.adjust	qvalue	geneID	Count
	GO:0045785	BP	GO:0045785	positive regulation of cell adhesion	73/1362	482/28814	1.16826e-18	6.6135e-15	4.47504e-15	Itgb2/Lgals9/Jup/Tgfb1/Efnb3/Cd44/Cav1/Piezo1/Itga2/Cd274/Sdc4/Ikzf1/Xbp1/Net1/Hsp90aa1/Nedd9/Olfm4/Nckap1l/Emp2/Ccdc80/Smoc2/Lims2/Anxa1/Zap70/Cd55/Itga4/Fermt1/Il6ra/Npy2r/Zbtb7b/Cd1d1/Nr4a3/Ptpru/Hsph1/Npy/Ephb6/Ret/Iqgap1/Calca/Il4ra/Pycard/Plekha2/Adgrg1/Jak3/Tpm1/Cspg5/Tdgf1/Dpp4/Cd276/Icam1/Cd81/Rara/F11r/Rreb1/Npnt/Ripk2/Stx3/S100a10/Fmn1/Magi1/Pik3r6/Cd24a/Spn/Sox12/Rasal3/Skap1/B2m/Cxcl…	73
	GO:1903706	BP	GO:1903706	regulation of hemopoiesis	63/1362	402/28814	5.17157e-17	1.46381e-13	9.90493e-14	Tcf7/Mmp14/Lgals9/Tgfb1/Stat3/Cd44/Twist2/Dll1/Hmgb3/Ikzf1/Xbp1/Hsp90aa1/Myc/Nckap1l/Prkdc/Hcls1/Thpo/Il15ra/Tmem176a/Tmem178/Csf1r/Anxa1/Zap70/Inpp5d/Fbn1/Notch2/Zbtb7b/Cd1d1/Fbxw7/Csf3r/Dtx1/Tmem176b/Calca/Il4ra/Pou4f2/Jak3/Abcb10/Lmo2/Foxj1/L3mbtl1/C1qc/Klf10/Rara/Slc9b2/Cnot4/Ripk2/Tox/Inhba/Pik3r1/Lyn/Pik3r6/Cd24a/Gpr68/Sox12/Acvr2a/Nfam1/B2m/Erbb2/Cyp26b1/Sox4/Cd101/Hspa1b/Hspa1a	63
	GO:0050808	BP	GO:0050808	synapse organization	70/1362	494/28814	2.17261e-16	4.09972e-13	2.77409e-13	Drp2/Cttnbp2/Tubb5/Ncan/Neurl1a/Hspa8/Pmp22/Sparc/Htr1a/Nefl/Wnt7b/Ache/C3/St8sia2/Myo5b/Snca/Ppfia4/Chrna1/Efna1/Tlr2/Ptprd/Lrp8/Ephb2/Wnt7a/Plxnd1/Col4a1/Arhgef7/Vstm5/Kirrel3/Camkv/Ptprf/Sema3f/Sncb/Mdga2/Pdzrn3/Lrfn5/Pcdh8/C1qa/C1qc/C1qb/Syn1/Lzts3/Igsf9/Neurod2/Cntnap2/Cntn5/Sdk1/Dgkz/Pik3r1/Lrrtm3/Npas4/Amigo2/C1ql3/Lrrc4c/Cx3cr1/Il1rapl1/Lrrtm4/Arhgef15/Lrtm2/Palld/Il1rapl2/Ntng1/Lrrtm1/Ka…	70
	GO:0007159	BP	GO:0007159	leukocyte cell-cell adhesion	59/1362	383/28814	1.1427e-15	1.6172e-12	1.09428e-12	Itgb2/Lgals9/Itgb7/Tgfb1/Klf4/Efnb3/Cd44/Cav1/Cd274/Sdc4/Ikzf1/Tnip1/Xbp1/Hsp90aa1/Nckap1l/Anxa1/Fermt3/Zap70/Cd55/Itga4/Zbtb7b/Cd1d1/Nr4a3/Laptm5/Pla2g2f/Dtx1/Hsph1/Gpnmb/Ephb6/Calca/Il4ra/Pycard/Msn/Jak3/Podxl2/Foxj1/Dpp4/Cd276/Icam1/Cd81/Rara/F11r/Gcnt1/Ripk2/Pik3r6/Cd24a/Selplg/Lgals3/Spn/Sox12/Rasal3/Cx3cr1/Lgals7/Skap1/B2m/Cxcl12/Flot2/Erbb2/Sox4	59
	GO:0022407	BP	GO:0022407	regulation of cell-cell adhesion	62/1362	468/28814	2.52255e-13	2.85603e-10	1.93254e-10	Itgb2/Lgals9/Tgfb1/Klf4/Efnb3/Cd44/Cav1/Piezo1/Cd274/Sdc4/Ikzf1/Xbp1/Hsp90aa1/Nckap1l/Anxa1/Fermt3/Zap70/Cd55/Itga4/Il6ra/Zbtb7b/Cd1d1/Nr4a3/Laptm5/Pla2g2f/Ptpru/Dtx1/Hsph1/Gpnmb/Ephb6/Cd9/Il4ra/Pycard/Jak3/Foxj1/Mdga2/Dpp4/Cd276/Pcdh8/Icam1/Cd81/Rara/F11r/Ripk2/Pik3r1/Lyn/Magi1/Pik3r6/Cd24a/Lgals3/Spn/Sox12/Rasal3/Adamts18/Lgals7/Skap1/B2m/Cxcl12/Flot2/Erbb2/Sox4/Ccr5	62
	GO:0098742	BP	GO:0098742	cell-cell adhesion via plasma-membrane adhesion molecules	39/1362	214/28814	3.70477e-13	3.49545e-10	2.3652e-10	Lgals9/Klf4/Cadm3/Tenm1/Mypn/Alcam/Cdh7/Acvr1/Itga4/Ptprd/Dab1/Cntn6/Ret/Kirrel3/Ptprf/Mdga2/Cdhr2/Lrfn5/Pcdh8/Igsf9/Cntn5/Sdk1/Cdh12/Fat4/Cd24a/Amigo2/Tenm2/Dscam/Lrrc4c/Cdh20/Pcdh19/Il1rapl1/Lgals7/Fat2/Palld/Cdh24/Ntng1/Dsg1b/Cldn3	39
	GO:1902105	BP	GO:1902105	regulation of leukocyte differentiation	49/1362	323/28814	5.46712e-13	4.42134e-10	2.99171e-10	Tcf7/Mmp14/Lgals9/Tgfb1/Cd44/Hmgb3/Ikzf1/Xbp1/Hsp90aa1/Myc/Nckap1l/Prkdc/Hcls1/Il15ra/Tmem176a/Tmem178/Csf1r/Anxa1/Zap70/Inpp5d/Fbn1/Notch2/Zbtb7b/Cd1d1/Fbxw7/Dtx1/Tmem176b/Calca/Il4ra/Pou4f2/Jak3/Foxj1/C1qc/Klf10/Rara/Slc9b2/Ripk2/Tox/Pik3r1/Lyn/Pik3r6/Cd24a/Gpr68/Sox12/Nfam1/Erbb2/Cyp26b1/Sox4/Cd101	49
	GO:0030198	BP	GO:0030198	extracellular matrix organization	48/1362	315/28814	7.97647e-13	5.08547e-10	3.44109e-10	Mmp14/Col18a1/Col1a1/Tgfb1/Ddr1/Has1/Col5a3/Cav1/Adamtsl4/Pmp22/P4ha1/Gfap/Ccdc80/Smoc2/Cyp1b1/Cflar/Col3a1/Lamc1/Itga8/Creb3l1/Spint1/Fermt1/Col15a1/Tnfrsf1b/Hspg2/Mmp17/Tnfrsf1a/Acan/Col4a1/Anxa2/Loxl1/Nphp3/Col6a4/Tnxb/Dpp4/Adamtsl2/Serpinf2/Ctss/Npnt/Vwa1/Mfap4/Col27a1/Lgals3/Adamts18/Ntng1/Mkx/Serpinb5/Col22a1	48
	GO:0022604	BP	GO:0022604	regulation of cell morphogenesis	50/1362	338/28814	8.41582e-13	5.08547e-10	3.44109e-10	Hck/Arhgef18/Cd44/Sparc/Sgk1/Cdkl3/Akap5/Net1/Nedd9/Olfm4/Rhobtb2/Cpne6/Myh9/Prkdc/St6gal1/Ache/Prkn/Lims2/Csf1r/Anxa1/Myo5b/Ptprd/Lrp8/Mfsd2a/Ephb2/Epb41/Plxnd1/Cpne9/Msn/Tpm1/Cspg5/Arap1/Ptprf/Fmnl2/Icam1/F11r/Rreb1/Rhou/Sh3kbp1/S100a10/Arhgap15/Il1rapl1/Actn4/Gm14137/Syt17/Ntng1/Kalrn/Numbl/Cldn3/Cass4	50
	GO:0043062	BP	GO:0043062	extracellular structure organization	48/1362	316/28814	8.98335e-13	5.08547e-10	3.44109e-10	Mmp14/Col18a1/Col1a1/Tgfb1/Ddr1/Has1/Col5a3/Cav1/Adamtsl4/Pmp22/P4ha1/Gfap/Ccdc80/Smoc2/Cyp1b1/Cflar/Col3a1/Lamc1/Itga8/Creb3l1/Spint1/Fermt1/Col15a1/Tnfrsf1b/Hspg2/Mmp17/Tnfrsf1a/Acan/Col4a1/Anxa2/Loxl1/Nphp3/Col6a4/Tnxb/Dpp4/Adamtsl2/Serpinf2/Ctss/Npnt/Vwa1/Mfap4/Col27a1/Lgals3/Adamts18/Ntng1/Mkx/Serpinb5/Col22a1	48
	GO:0045229	BP	GO:0045229	external encapsulating structure organization	48/1362	317/28814	1.01116e-12	5.2038e-10	3.52116e-10	Mmp14/Col18a1/Col1a1/Tgfb1/Ddr1/Has1/Col5a3/Cav1/Adamtsl4/Pmp22/P4ha1/Gfap/Ccdc80/Smoc2/Cyp1b1/Cflar/Col3a1/Lamc1/Itga8/Creb3l1/Spint1/Fermt1/Col15a1/Tnfrsf1b/Hspg2/Mmp17/Tnfrsf1a/Acan/Col4a1/Anxa2/Loxl1/Nphp3/Col6a4/Tnxb/Dpp4/Adamtsl2/Serpinf2/Ctss/Npnt/Vwa1/Mfap4/Col27a1/Lgals3/Adamts18/Ntng1/Mkx/Serpinb5/Col22a1	48
	GO:0002683	BP	GO:0002683	negative regulation of immune system process	59/1362	448/28814	1.23446e-12	5.82358e-10	3.94053e-10	Lgals9/Tgfb1/Cd44/Hmgb3/Cd274/Sdc4/Cd68/Olfm4/Myc/Nckap1l/Prkdc/Masp1/Parp3/Tmem176a/Tmem178/Anxa1/Gal/Col3a1/Inpp5d/Cd55/Fbn1/Zbtb7b/Fbxw7/Laptm5/Pla2g2f/Dtx1/Tmem176b/Gpnmb/Npy/A2m/Calca/Il4ra/Jak3/Foxj1/Dpp4/Lrfn5/Cd276/C1qc/Rara/Tbc1d10c/Dgkz/Nbl1/Pik3r1/Lyn/Rin3/Bst2/Cd24a/Gpr68/Lgals3/Spn/Otop1/Cx3cr1/Lgals7/Tafa3/Cxcl12/Erbb2/Sox11/Ifi204/Nlrc5	59
	GO:1903037	BP	GO:1903037	regulation of leukocyte cell-cell adhesion	49/1362	343/28814	5.24815e-12	2.28537e-09	1.5464e-09	Itgb2/Lgals9/Tgfb1/Klf4/Efnb3/Cd44/Cav1/Cd274/Sdc4/Ikzf1/Xbp1/Hsp90aa1/Nckap1l/Anxa1/Zap70/Cd55/Itga4/Zbtb7b/Cd1d1/Nr4a3/Laptm5/Pla2g2f/Dtx1/Hsph1/Gpnmb/Ephb6/Il4ra/Pycard/Jak3/Foxj1/Dpp4/Cd276/Icam1/Cd81/Rara/Ripk2/Pik3r6/Cd24a/Lgals3/Spn/Sox12/Rasal3/Lgals7/Skap1/B2m/Cxcl12/Flot2/Erbb2/Sox4	49
	GO:0007409	BP	GO:0007409	axonogenesis	61/1362	493/28814	7.60285e-12	3.07427e-09	2.08021e-09	Lhx2/Efnb3/Crabp2/Pmp22/Mypn/Cdkl3/Adcy1/Atl1/Hsp90aa1/Arhgef28/Nefm/Nefl/Wnt7b/Alcam/Ache/Hsp90ab1/Csf1r/Ablim1/Myo5b/Trak2/Nr4a2/Itga4/Efna1/Nr4a3/Dab1/Epha8/Ephb2/Sema3c/Dpysl5/Uchl1/Ephb6/Cntn6/Wnt7a/Ret/Plxnd1/Pou4f2/Sema3f/Pip5k1c/Tbr1/Egr2/Tbce/Cntnap2/Cntn5/Tubb2b/Ntf3/Tenm2/Dscam/Lrrc4c/Sema5b/Lrtm2/Map6/Slit3/Chn1/Ntng1/Dcc/Cxcl12/Kalrn/Erbb2/Tubb3/Numbl/Ccr5	61
	GO:0033674	BP	GO:0033674	positive regulation of kinase activity	56/1362	435/28814	1.15274e-11	4.35043e-09	2.94372e-09	Axin2/Tpd52l1/Tgfb1/Ddr1/Neurl1a/Vav2/Tenm1/Eef1a2/Sdc4/Hsp90aa1/Nedd9/Adcy8/Emp2/Cdkn1a/Hsp90ab1/Pim1/Csf1r/Snca/Atp2b4/Fbn1/Ltk/Il6ra/Efna1/Fbxw7/Lmo4/Dab1/Lrp8/Epha8/Ephb2/Hsph1/Ephb6/Ret/Iqgap1/Calca/Fgfr1/Tdgf1/Mst1r/Card10/Cd81/Egr1/Dgkz/Lyn/Nek10/Pik3r6/Irgm1/Cd24a/Ntf3/Cemip/Fgf18/Erbb4/Erbb2/Akap13/Mas1/Psrc1/Ccnd1/Cass4	56
	GO:0001667	BP	GO:0001667	ameboidal-type cell migration	57/1362	452/28814	1.73643e-11	6.14371e-09	4.15715e-09	Itgb2/Acvrl1/Serpinf1/Itgb7/Jup/Tgfb1/Prkd1/Klf4/Has1/Itga2/Wnt11/Stard13/Sdc4/Pmp22/Sparc/Appl2/Cygb/Myh9/Emp2/Fstl1/Nr4a1/Smoc2/Cyp1b1/Fbn2/Anxa1/Atp2b4/Acvr1c/Acvr1/Itga4/Fermt1/Efna1/Fbxw7/Cap1/Sema3c/Wnt7a/Ret/Plxnd1/Arhgdib/Iqgap1/Calca/Fgfr1/Ctsh/Card10/Sema3f/Tbxa2r/Dpp4/Akap12/Lefty1/Rreb1/Fgf4/Sema5b/Fat2/Fgf18/Cxcl12/Erbb4/Krt2/Nanos1	57
	GO:0022409	BP	GO:0022409	positive regulation of cell-cell adhesion	44/1362	298/28814	2.09531e-11	6.93277e-09	4.69107e-09	Itgb2/Lgals9/Tgfb1/Efnb3/Cd44/Cav1/Piezo1/Cd274/Ikzf1/Xbp1/Hsp90aa1/Nckap1l/Anxa1/Zap70/Cd55/Itga4/Il6ra/Zbtb7b/Cd1d1/Nr4a3/Ptpru/Hsph1/Ephb6/Il4ra/Pycard/Jak3/Dpp4/Cd276/Icam1/Cd81/Rara/F11r/Ripk2/Magi1/Pik3r6/Cd24a/Spn/Sox12/Rasal3/Skap1/B2m/Flot2/Sox4/Ccr5	44
	GO:0050767	BP	GO:0050767	regulation of neurogenesis	57/1362	455/28814	2.26296e-11	6.93277e-09	4.69107e-09	Lhx2/Serpinf1/Tgfb1/Efnb3/Crabp2/Neurl1a/Wnt2/Dll1/Sgk1/Appl2/Jade2/Cdkl3/Gfap/Akap5/Nefl/Myc/Wnt7b/Ache/Myo5b/Trak2/Gpr37l1/Spint1/Tlr2/Ptprd/Dab1/Tnfrsf1b/Lrp8/Ephb2/Sema3c/Trp73/Wnt7a/Plxnd1/Bhlhe41/Pou4f2/Trpc6/Anxa2/Faim/Ptprf/Sema3f/Egr2/S100a10/Lyn/Cd24a/Ntf3/Dscam/Sema5b/Cx3cr1/Il1rapl1/Arntl/Map6/B2m/Cxcl12/Kalrn/Numbl/Sox11/Tlx2/Ccr5	57
	GO:0045637	BP	GO:0045637	regulation of myeloid cell differentiation	37/1362	222/28814	2.32684e-11	6.93277e-09	4.69107e-09	Tgfb1/Stat3/Twist2/Dll1/Hmgb3/Ikzf1/Myc/Nckap1l/Prkdc/Hcls1/Thpo/Tmem178/Csf1r/Inpp5d/Fbn1/Notch2/Fbxw7/Csf3r/Calca/Pou4f2/Abcb10/Lmo2/L3mbtl1/C1qc/Klf10/Rara/Slc9b2/Cnot4/Inhba/Pik3r1/Lyn/Gpr68/Acvr2a/B2m/Cd101/Hspa1b/Hspa1a	37
	GO:0042692	BP	GO:0042692	muscle cell differentiation	55/1362	438/28814	4.63579e-11	1.31216e-08	8.87877e-09	Mmp14/Tgfb1/Piezo1/Dll1/Pmp22/Popdc3/Mypn/Xbp1/Asb2/Wnt7b/Myh9/Rcan1/Pi16/C3/Tmem204/Cflar/Igfbp5/Capn2/Itga8/Acvr1/Ptgfrn/Sypl2/Uchl1/Bhlhe41/Cd9/Il4ra/G6pdx/Mylk3/Rora/Tpm1/Tdgf1/Fhod3/Cxcl10/Adrb1/Cd81/Rara/Rbm24/Cntnap2/Hnrnpu/Cd53/Npnt/Fzd7/Mrtfa/Aplnr/Myof/Ntf3/Ttn/Tmem119/Actn4/Thra/Cxcl12/Cyp26b1/Akap13/Flnc/Ehd2	55
	GO:0010720	BP	GO:0010720	positive regulation of cell development	50/1362	378/28814	5.50282e-11	1.4834e-08	1.00375e-08	Serpinf1/Tgfb1/Crabp2/Neurl1a/Wnt2/Sgk1/Jade2/Cdkl3/Gfap/Akap5/Net1/Nedd9/Olfm4/Nefl/Myc/Prkdc/Ache/Lims2/Myo5b/Spint1/Tlr2/Ptprd/Tnfrsf1b/Lrp8/Ephb2/Trp73/Ret/Plxnd1/Pou4f2/Faim/Cspg5/Ptprf/Egr2/Slc9b2/F11r/Rreb1/S100a10/Lyn/S1pr2/Gpr68/Ntf3/Dscam/Cx3cr1/Il1rapl1/Map6/Cxcl12/Kalrn/Numbl/Sox11/Cass4	50
	GO:1903131	BP	GO:1903131	mononuclear cell differentiation	59/1362	495/28814	7.64353e-11	1.96682e-08	1.33085e-08	Tcf7/Mmp14/Lgals9/Tgfb1/Jag2/Stat3/Cd44/St3gal1/Dll1/Hmgb3/Mfng/Ikzf1/Dock2/Xbp1/Hsp90aa1/Myc/Nckap1l/Prkdc/Il15ra/Tmem176a/Anxa1/Il18r1/Zap70/Inpp5d/Batf3/Notch2/Il6ra/Zbtb7b/Cd1d1/Laptm5/Dtx1/Tmem176b/Il4ra/Jak3/Rora/Foxj1/Ly6d/Dpp4/Rara/Egr1/Fzd7/Ripk2/Tox/Pik3r1/Lyn/Onecut1/Pik3r6/Cd24a/Gpr68/Spn/Sox12/Nfam1/Adgrg3/B2m/Cracr2a/Erbb2/Cyp26b1/Ifi204/Sox4	59
	GO:0033627	BP	GO:0033627	cell adhesion mediated by integrin	22/1362	89/28814	1.1292e-10	2.7793e-08	1.88062e-08	Itgb2/Itgb7/Piezo1/Itga2/Nckap1l/Itgb5/Cyp1b1/Fermt3/Itga8/Itga4/Fbn1/Fermt1/Efna1/Epha8/Ret/Dpp4/Icam1/Npnt/Lyn/Cd24a/Skap1/Fyb2	22
	GO:1903039	BP	GO:1903039	positive regulation of leukocyte cell-cell adhesion	38/1362	248/28814	1.61719e-10	3.81456e-08	2.58113e-08	Itgb2/Lgals9/Tgfb1/Efnb3/Cd44/Cav1/Cd274/Ikzf1/Xbp1/Hsp90aa1/Nckap1l/Anxa1/Zap70/Cd55/Itga4/Zbtb7b/Cd1d1/Nr4a3/Hsph1/Ephb6/Il4ra/Pycard/Jak3/Dpp4/Cd276/Icam1/Cd81/Rara/Ripk2/Pik3r6/Cd24a/Spn/Sox12/Rasal3/Skap1/B2m/Flot2/Sox4	38
	GO:0007188	BP	GO:0007188	adenylate cyclase-modulating G protein-coupled receptor signaling pathway	36/1362	227/28814	1.82875e-10	4.14101e-08	2.80202e-08	Vipr2/Crhr1/Ptger1/Adcy1/Akap5/Chga/Htr1a/Adcy8/Adcy5/Pth2r/Gpr37l1/Atp2b4/Npy2r/Pde4b/Cort/Adcyap1r1/Calca/Adcy7/Adgrg1/Cxcl10/Tbxa2r/Adrb1/Akap12/Hrh3/Rln1/Adgrl4/Ramp3/Ptgir/S1pr2/Gpr6/Mc4r/Sstr2/Glp2r/Htr1f/Adgrg3/Akap13	36
	GO:0032103	BP	GO:0032103	positive regulation of response to external stimulus	55/1362	458/28814	2.53596e-10	5.52156e-08	3.73617e-08	Lgals9/Tgfb1/Prkd1/Pgf/Ifi35/Itga2/Tnip1/Hsp90aa1/Thbs4/Nckap1l/Prkdc/Masp1/Smoc2/C3/Sting1/Csf1r/Snca/Il18rap/Fbn1/Tlr2/Npy/Zc3hav1/Tnfrsf1a/Ctsc/Klk7/Pycard/Trim30a/Fgfr1/Kars/Cxcl10/Cebpa/Dpp4/Cd81/Serpinf2/Ctss/Ifi203/Ripk2/Stx3/Cmklr1/Camk2n1/Irgm1/Cd24a/Ntf3/Dscam/Cx3cr1/Tafa3/Fgf18/Fcgr3/Cxcl12/Ifi214/Ifi204/Nlrc5/Ccr5/Ulbp1/H60c	55
	GO:0050863	BP	GO:0050863	regulation of T cell activation	46/1362	348/28814	3.29471e-10	6.90791e-08	4.67425e-08	Tcf7/Lgals9/Tgfb1/Efnb3/Cd44/Cav1/Cd274/Sdc4/Ikzf1/Xbp1/Hsp90aa1/Nckap1l/Anxa1/Zap70/Cd55/Zbtb7b/Cd1d1/Laptm5/Tnfrsf1b/Pla2g2f/Dtx1/Hsph1/Gpnmb/Ephb6/Il4ra/Pycard/Jak3/Foxj1/Dpp4/Cd276/Cd81/Rara/Ripk2/Tox/Pik3r6/Cd24a/Lgals3/Spn/Sox12/Rasal3/Lgals7/B2m/Flot2/Erbb2/Cyp26b1/Sox4	46
	GO:0001655	BP	GO:0001655	urogenital system development	49/1362	387/28814	3.96086e-10	8.00801e-08	5.41863e-08	Serpinf1/Tgfb1/Pgf/Cd44/Odc1/Aldh1a2/Bicc1/Dll1/Wnt11/Myc/Wnt7b/Anxa1/Plce1/Cflar/Cenpf/Itga8/Acvr1/Cat/Fbn1/Wnt2b/Notch2/Il6ra/Calb1/Ephb2/Mmp17/Anxa4/Ret/Plxnd1/Col4a1/Fgfr1/Kirrel3/Nphp3/Clcnka/Wnk4/Rara/Egr1/Gcnt1/Rln1/Wfs1/Npnt/Greb1l/Fmn1/Fat4/Cd24a/Gpc3/Erbb4/Serpinb5/Zfp950/Sox4	49
	GO:0050803	BP	GO:0050803	regulation of synapse structure or activity	39/1362	271/28814	6.15274e-10	1.20106e-07	8.12698e-08	Cttnbp2/Tubb5/Ncan/Neurl1a/Hspa8/Sparc/St8sia2/Myo5b/Snca/Efna1/Tlr2/Ptprd/Lrp8/Ephb2/Wnt7a/Vstm5/Camkv/Ptprf/Sema3f/Mdga2/Lrfn5/Pcdh8/Lzts3/Igsf9/Neurod2/Pik3r1/Lrrtm3/Amigo2/C1ql3/Il1rapl1/Lrrtm4/Arhgef15/Lrtm2/Il1rapl2/Lrrtm1/Kalrn/Klk8/Syndig1/2610042L04Rik	39
	GO:0050807	BP	GO:0050807	regulation of synapse organization	38/1362	263/28814	9.06895e-10	1.67999e-07	1.13677e-07	Cttnbp2/Tubb5/Ncan/Neurl1a/Hspa8/Sparc/St8sia2/Myo5b/Snca/Efna1/Tlr2/Ptprd/Lrp8/Ephb2/Wnt7a/Vstm5/Camkv/Ptprf/Sema3f/Mdga2/Lrfn5/Pcdh8/Lzts3/Igsf9/Neurod2/Pik3r1/Lrrtm3/Amigo2/C1ql3/Il1rapl1/Lrrtm4/Arhgef15/Lrtm2/Il1rapl2/Lrrtm1/Kalrn/Klk8/Syndig1	38
	GO:0051962	BP	GO:0051962	positive regulation of nervous system development	46/1362	359/28814	9.19972e-10	1.67999e-07	1.13677e-07	Serpinf1/Tgfb1/Crabp2/Neurl1a/Wnt2/Sgk1/Jade2/Cdkl3/Gfap/Akap5/Nefl/Myc/Ache/St8sia2/Myo5b/Spint1/Tlr2/Ptprd/Tnfrsf1b/Lrp8/Ephb2/Trp73/Wnt7a/Plxnd1/Pou4f2/Vstm5/Faim/Ptprf/Egr2/Pik3r1/Lyn/Lrrtm3/Amigo2/Ntf3/Dscam/Cx3cr1/Il1rapl1/Lrrtm4/Lrtm2/Map6/Lrrtm1/Cxcl12/Kalrn/Numbl/Sox11/Syndig1	46
	GO:0046631	BP	GO:0046631	alpha-beta T cell activation	31/1362	186/28814	9.51562e-10	1.68337e-07	1.13906e-07	Tcf7/Lgals9/Tgfb1/Stat3/Cd44/Cd274/Ikzf1/Dock2/Myc/Nckap1l/Anxa1/Il18r1/Zap70/Cd55/Il6ra/Zbtb7b/Cd1d1/Hsph1/Il4ra/Elf4/Jak3/Rora/Cd81/Rara/Ripk2/Tox/Cd24a/Spn/Rasal3/Lgals7/Cracr2a	31
	GO:0033555	BP	GO:0033555	multicellular organismal response to stress	23/1362	108/28814	1.04402e-09	1.79096e-07	1.21186e-07	Comt/Dbh/Crhr1/Thbs4/Htr1a/Npas2/Lypd1/Capn2/Nr4a2/Npy2r/Ephb2/Ret/Calca/Trpa1/Dpp4/Adrb1/Nmur2/Neurod2/Cntnap2/Vwa1/Gabra5/Grik2/Kalrn	23
	GO:0070371	BP	GO:0070371	ERK1 and ERK2 cascade	45/1362	349/28814	1.14363e-09	1.90415e-07	1.28845e-07	Tgfb1/Klf4/Cd44/Epor/Cav1/Tnip1/Xbp1/Myc/Thpo/C3/Csf1r/Cflar/Slc30a10/Notch2/Tlr2/Fbxw7/Ephb2/Errfi1/Gpnmb/Npy/Pycard/Denn2b/Necab2/Kars/Ctsh/Icam1/Rara/Serpinf2/Akap12/Cntnap2/Tbc1d10c/Npnt/Ramp3/Ripk2/Lyn/Nek10/Npsr1/Ackr3/Spred2/Fgf4/Fgf18/Dcc/Cxcl12/Erbb4/Erbb2	45
	GO:0034329	BP	GO:0034329	cell junction assembly	52/1362	441/28814	1.48438e-09	2.40087e-07	1.62456e-07	Acvrl1/Mmp14/Jup/Cav1/Itga2/Wnt11/Sdc4/Pmp22/Ache/St8sia2/Snca/Cdh7/Pkp1/Lamc1/Tlr2/Ptprd/Ephb2/Wnt7a/Plxnd1/Cd9/Iqgap1/Vstm5/Kirrel3/Mdga2/Lrfn5/Cldn22/F11r/Cntnap2/Cntn5/Sdk1/Cdh12/Pik3r1/S100a10/Lrrtm3/Fmn1/Aplnr/Npas4/Amigo2/Cdh20/Il1rapl1/Lrrtm4/Actn4/Lrtm2/Il1rapl2/Cdh24/Lrrtm1/Cldn24/Erbb4/Cbln4/Cldn3/Syndig1/2610042L04Rik	52
	GO:0051146	BP	GO:0051146	striated muscle cell differentiation	43/1362	328/28814	1.59729e-09	2.51174e-07	1.69957e-07	Mmp14/Tgfb1/Piezo1/Dll1/Pmp22/Popdc3/Mypn/Xbp1/Asb2/Myh9/Rcan1/Pi16/Cflar/Igfbp5/Capn2/Acvr1/Ptgfrn/Bhlhe41/Cd9/Il4ra/G6pdx/Mylk3/Tpm1/Tdgf1/Fhod3/Cxcl10/Adrb1/Cd81/Rara/Rbm24/Cntnap2/Hnrnpu/Cd53/Fzd7/Myof/Ttn/Tmem119/Thra/Cxcl12/Cyp26b1/Akap13/Flnc/Ehd2	43
	GO:0030098	BP	GO:0030098	lymphocyte differentiation	52/1362	447/28814	2.37789e-09	3.55704e-07	2.40688e-07	Tcf7/Mmp14/Lgals9/Tgfb1/Jag2/Stat3/Cd44/St3gal1/Dll1/Hmgb3/Mfng/Ikzf1/Dock2/Xbp1/Hsp90aa1/Nckap1l/Prkdc/Il15ra/Anxa1/Il18r1/Zap70/Inpp5d/Notch2/Il6ra/Zbtb7b/Cd1d1/Laptm5/Dtx1/Il4ra/Jak3/Rora/Foxj1/Ly6d/Dpp4/Rara/Egr1/Fzd7/Ripk2/Tox/Pik3r1/Onecut1/Pik3r6/Cd24a/Spn/Sox12/Nfam1/Adgrg3/B2m/Cracr2a/Erbb2/Cyp26b1/Sox4	52
	GO:0042098	BP	GO:0042098	T cell proliferation	34/1362	226/28814	2.3877e-09	3.55704e-07	2.40688e-07	Itgb2/Lgals9/Tgfb1/Cd44/Cd274/Sdc4/Dock2/Myc/Nckap1l/Anxa1/Zap70/Cd55/Zbtb7b/Cd1d1/Laptm5/Tnfrsf1b/Pla2g2f/Gpnmb/Ephb6/Pycard/Elf4/Msn/Jak3/Foxj1/Cd276/Cd81/Ripk2/Cd24a/Lgals3/Spn/Rasal3/Lgals7/Cxcl12/Erbb2	34
	GO:0032944	BP	GO:0032944	regulation of mononuclear cell proliferation	36/1362	249/28814	2.4528e-09	3.56033e-07	2.40911e-07	Lgals9/Tgfb1/Cd44/Cd274/Sdc4/Nckap1l/St6gal1/Cdkn1a/Csf1r/Anxa1/Gal/Zap70/Inpp5d/Cd55/Zbtb7b/Cd1d1/Laptm5/Tnfrsf1b/Ephb2/Pla2g2f/Gpnmb/Pycard/Jak3/Foxj1/Cd276/Cd81/Ripk2/Lyn/Ticam1/Cd24a/Lgals3/Spn/Rasal3/Lgals7/Erbb2/Sox11	36
	GO:0002697	BP	GO:0002697	regulation of immune effector process	51/1362	436/28814	2.80498e-09	3.96975e-07	2.68614e-07	Itgb2/Lgals9/Tgfb1/Hspa8/Cd5l/Ncf1/Crhr1/Appl2/Xbp1/Nckap1l/Prkdc/Masp1/Parp3/C3/Anxa1/Il18rap/Il18r1/Cd55/Tlr2/Zbtb7b/Cd1d1/Nr4a3/Laptm5/Tnfrsf1b/Ephb2/A2m/Klk7/Il4ra/Jak3/Foxj1/Dpp4/H2-Q4/Cd81/Rara/Ripk2/Inava/Cd1d2/Lyn/Pik3r6/Bst2/Ticam1/Cd24a/Lgals3/Spn/Cx3cr1/Fcgr3/B2m/H2-K1/H2-D1/Ulbp1/H60c	51
	GO:0031589	BP	GO:0031589	cell-substrate adhesion	46/1362	373/28814	3.16616e-09	4.37162e-07	2.95807e-07	Itgb2/Acvrl1/Mmp14/Itgb7/Col1a1/Jup/Ddr1/Col5a3/Itga2/Sdc4/Net1/Nedd9/Olfm4/Emp2/Ccdc80/Itgb5/St6gal1/Smoc2/Lims2/Fermt3/Col3a1/Lamc1/Itga8/Itga4/Fermt1/Efna1/Npy2r/Npy/Iqgap1/Plekha2/Cspg5/Tdgf1/Tnxb/Rreb1/Fndc3b/Npnt/Fzd7/Pik3r1/S100a10/Onecut1/Fmn1/Actn4/Fat2/Skap1/Ntng1/Cass4	46
	GO:0032970	BP	GO:0032970	regulation of actin filament-based process	49/1362	414/28814	3.87991e-09	5.22956e-07	3.53859e-07	Jup/Tgfb1/Hck/Arhgef18/Cav1/Wnt11/Tenm1/Sdc4/Baiap2l2/Iqgap2/Rhobtb2/Carmil3/Myh9/Nckap1l/Hcls1/Prkn/Csf1r/Avil/Notch2/Tlr2/Pde4b/Arpc1b/Arhgdib/Iqgap1/Pycard/Mylk3/Cotl1/Tpm1/Arap1/Cdk10/Fhod3/Adrb1/Grhl3/Icam1/Ssh2/Serpinf2/F11r/Vill/Plekhh2/Arhgef10l/Pik3r1/S100a10/Fmn1/Bst2/Ntf3/Arhgef15/Gm14137/Capg/Akap13	49
	GO:0015844	BP	GO:0015844	monoamine transport	22/1362	106/28814	3.99484e-09	5.25925e-07	3.55868e-07	Rab3b/Plcd1/Crhr1/Xbp1/Slc6a4/Chga/Htr1a/Prkn/Syt7/Slc18a2/Snca/Syt13/Chrna4/Npy2r/Hrh3/Gck/Ptgs1/Lgals3/Syt17/Fcgr3/Cxcl12/Syt10	22
	GO:0032943	BP	GO:0032943	mononuclear cell proliferation	43/1362	339/28814	4.39444e-09	5.65385e-07	3.82569e-07	Itgb2/Lgals9/Tgfb1/Cd44/Cd274/Sdc4/Dock2/Myc/Nckap1l/St6gal1/Cdkn1a/Csf1r/Anxa1/Gal/Zap70/Inpp5d/Cd55/Zbtb7b/Cd1d1/Laptm5/Tnfrsf1b/Ephb2/Pla2g2f/Gpnmb/Ephb6/Pycard/Elf4/Msn/Jak3/Foxj1/Cd276/Cd81/Ripk2/Lyn/Ticam1/Cd24a/Lgals3/Spn/Rasal3/Lgals7/Cxcl12/Erbb2/Sox11	43
	GO:0031346	BP	GO:0031346	positive regulation of cell projection organization	51/1362	443/28814	4.81948e-09	5.9311e-07	4.01329e-07	Serpinf1/Prkd1/Crabp2/Epor/Neurl1a/Itga2/Tenm1/Sgk1/Cdkl3/Akap5/Plek2/Nefl/Ache/Dpysl3/Plce1/Avil/Myo5b/Cflar/Hspa5/Ltk/Prom2/Stmn2/Serpini1/Ptprd/Lrp8/Ephb2/Espn/Ret/Plxnd1/Mark4/Iqgap1/Fgfr1/Pou4f2/Arap1/Ptprf/Trim67/Eef1a1/Rreb1/Tox/Pik3r1/Dzip1/Lyn/Cd24a/Dscam/Il1rapl1/Map6/Gm14137/Dcc/Cxcl12/Kalrn/Numbl	51
	GO:0052547	BP	GO:0052547	regulation of peptidase activity	51/1362	443/28814	4.81948e-09	5.9311e-07	4.01329e-07	Wnt9a/Serpinf1/Klf4/Stat3/Cd44/Cav1/Ctsd/Birc5/Apaf1/Atp2a3/Serpina3n/Tmed10/Cast/Ctsb/Myc/Fetub/Slc11a2/Nr4a1/Pi16/Xdh/Psmb8/Pmaip1/Snca/Cflar/Serpinb8/Acvr1c/Spint1/Serpini1/Efna1/Ecm1/Laptm5/Ret/A2m/Pycard/Ctsh/Tnfrsf23/Serpinf2/Ripk2/Serpina3g/Lyn/Mrtfa/Spink10/Lxn/Gpc3/Serpina9/Serpina3c/Serpinb5/Cldn3/Serpina1e/Ifi204/Hspa1b	51
	GO:1902107	BP	GO:1902107	positive regulation of leukocyte differentiation	30/1362	189/28814	5.76174e-09	6.79525e-07	4.59802e-07	Mmp14/Lgals9/Tgfb1/Ikzf1/Xbp1/Hsp90aa1/Nckap1l/Prkdc/Hcls1/Il15ra/Csf1r/Anxa1/Zap70/Inpp5d/Notch2/Zbtb7b/Cd1d1/Calca/Il4ra/Pou4f2/Klf10/Rara/Slc9b2/Ripk2/Tox/Pik3r6/Gpr68/Sox12/Sox4/Cd101	30
	GO:1903708	BP	GO:1903708	positive regulation of hemopoiesis	30/1362	189/28814	5.76174e-09	6.79525e-07	4.59802e-07	Mmp14/Lgals9/Tgfb1/Ikzf1/Xbp1/Hsp90aa1/Nckap1l/Prkdc/Hcls1/Il15ra/Csf1r/Anxa1/Zap70/Inpp5d/Notch2/Zbtb7b/Cd1d1/Calca/Il4ra/Pou4f2/Klf10/Rara/Slc9b2/Ripk2/Tox/Pik3r6/Gpr68/Sox12/Sox4/Cd101	30
	GO:0070663	BP	GO:0070663	regulation of leukocyte proliferation	37/1362	269/28814	5.9087e-09	6.82636e-07	4.61907e-07	Lgals9/Tgfb1/Cd44/Cd274/Sdc4/Nckap1l/St6gal1/Cdkn1a/Csf1r/Anxa1/Gal/Zap70/Inpp5d/Cd55/Zbtb7b/Cd1d1/Laptm5/Tnfrsf1b/Ephb2/Pla2g2f/Gpnmb/Pycard/Jak3/Foxj1/Cd276/Cd81/Ripk2/Lyn/Ticam1/Cd24a/Lgals3/Spn/Rasal3/Lgals7/Erbb2/Sox11/Csf2rb2	37
	GO:1901652	BP	GO:1901652	response to peptide	49/1362	420/28814	6.23202e-09	7.05589e-07	4.77438e-07	Serpinf1/Stat3/Cav1/Plcd1/Crhr1/Sgk1/Appl2/Xbp1/Lpin1/Serpina3n/Adcy8/Prkdc/Nr4a1/Ache/C1qtnf12/Lpin2/Anxa1/Col3a1/Scly/Slc30a10/Nr4a2/Acvr1c/Itga4/Lpin3/Zbtb7b/Nr4a3/Slc2a1/Atp2a1/Pou4f2/Jak3/Tbc1d4/Ptprf/Icam1/Egr2/Egr1/Pdk2/Ramp3/Ripk2/Pik3r1/Serpina3g/Inava/Gck/Mc4r/Ywhag/Otop1/Umodl1/Ldoc1/Serpina3c/Serpina1e	49
	GO:0045619	BP	GO:0045619	regulation of lymphocyte differentiation	31/1362	201/28814	6.54645e-09	7.26656e-07	4.91693e-07	Tcf7/Mmp14/Lgals9/Tgfb1/Cd44/Hmgb3/Ikzf1/Xbp1/Hsp90aa1/Nckap1l/Prkdc/Il15ra/Anxa1/Zap70/Inpp5d/Zbtb7b/Cd1d1/Dtx1/Il4ra/Jak3/Foxj1/Rara/Ripk2/Tox/Pik3r6/Cd24a/Sox12/Nfam1/Erbb2/Cyp26b1/Sox4	31
	GO:0019221	BP	GO:0019221	cytokine-mediated signaling pathway	49/1362	421/28814	6.73673e-09	7.33397e-07	4.96255e-07	Stat3/Epor/Cav1/Card14/Il13ra1/Appl2/Osmr/Thpo/Il15ra/Prkn/Sting1/Csf1r/Ifitm3/Il18rap/Il18r1/Ptprn/Il6ra/Ecm1/Laptm5/Csf3r/Oasl2/Tnfrsf1a/Il4ra/Pycard/Jak3/Ptprf/Plvap/Cxcl10/Cebpa/Ackr1/Egr1/C1qtnf4/Ripk2/Ackr3/Irgm1/Cd24a/Wbp1l/Otop1/Cx3cr1/Actn4/Ticam2/Slit3/Cxcl12/Numbl/Ifi27/Csf2rb2/Nlrc5/Hspa1b/Hspa1a	49
	GO:0072001	BP	GO:0072001	renal system development	43/1362	345/28814	7.46607e-09	7.97461e-07	5.39604e-07	Tgfb1/Pgf/Cd44/Odc1/Aldh1a2/Bicc1/Dll1/Wnt11/Myc/Wnt7b/Plce1/Cflar/Cenpf/Itga8/Cat/Fbn1/Wnt2b/Notch2/Il6ra/Calb1/Mmp17/Anxa4/Ret/Plxnd1/Col4a1/Fgfr1/Kirrel3/Nphp3/Clcnka/Wnk4/Rara/Egr1/Gcnt1/Wfs1/Npnt/Greb1l/Fmn1/Fat4/Cd24a/Gpc3/Erbb4/Zfp950/Sox4	43
	GO:0050866	BP	GO:0050866	negative regulation of cell activation	33/1362	225/28814	7.80971e-09	8.18718e-07	5.53987e-07	Lgals9/Tgfb1/Cd44/Hmgb3/Cd274/Sdc4/Cygb/Nckap1l/Parp3/Anxa1/Gal/Inpp5d/Zbtb7b/Laptm5/Pla2g2f/Dtx1/Gpnmb/Cd9/Il4ra/Jak3/Foxj1/Lrfn5/Cd276/Tbc1d10c/Lyn/Cd24a/Lgals3/Spn/Adamts18/Lgals7/Tafa3/Erbb2/Sox11	33
	GO:0051250	BP	GO:0051250	negative regulation of lymphocyte activation	28/1362	170/28814	7.97762e-09	8.21114e-07	5.55609e-07	Lgals9/Tgfb1/Cd44/Hmgb3/Cd274/Sdc4/Nckap1l/Parp3/Anxa1/Gal/Inpp5d/Zbtb7b/Laptm5/Pla2g2f/Dtx1/Gpnmb/Il4ra/Jak3/Foxj1/Cd276/Tbc1d10c/Lyn/Cd24a/Lgals3/Spn/Lgals7/Erbb2/Sox11	28
	GO:0030099	BP	GO:0030099	myeloid cell differentiation	50/1362	439/28814	9.70461e-09	9.76993e-07	6.61084e-07	Tgfb1/Stat3/Twist2/Dll1/Hmgb3/Ikzf1/Myc/Myh9/Nckap1l/Prkdc/Hcls1/Thpo/Slc11a2/Tmem178/Csf1r/Inpp5d/Batf3/Fbn1/Notch2/Tlr2/Fbxw7/Csf3r/Calca/G6pdx/Pou4f2/Jak3/Abcb10/Lmo2/Cebpa/L3mbtl1/C1qc/Klf10/Cd81/Rara/Slc9b2/Cnot4/Inhba/Pik3r1/Ncapg2/Lyn/Gpr68/Acvr2a/Sh3pxd2a/Gpc3/Thra/B2m/Ifi204/Cd101/Hspa1b/Hspa1a	50
	GO:1902106	BP	GO:1902106	negative regulation of leukocyte differentiation	22/1362	111/28814	9.83724e-09	9.76993e-07	6.61084e-07	Cd44/Hmgb3/Myc/Tmem176a/Tmem178/Anxa1/Inpp5d/Fbn1/Zbtb7b/Fbxw7/Dtx1/Tmem176b/Calca/Il4ra/Jak3/Foxj1/C1qc/Rara/Pik3r1/Lyn/Gpr68/Erbb2	22
	GO:0042060	BP	GO:0042060	wound healing	45/1362	374/28814	1.00564e-08	9.81538e-07	6.6416e-07	Acvrl1/Col1a1/Tgfb1/Ddr1/Cd44/Cav1/Elk3/Sdc4/Xbp1/F2rl2/Myh9/Pros1/Cdkn1a/Smoc2/C3/Anxa1/Syt7/Fermt3/Cflar/Col3a1/Fermt1/Notch2/Il6ra/Ephb2/Wnt7a/Cd9/Sytl4/Rab27a/Anxa2/Tpm1/Tbxa2r/Pip5k1c/Adrb1/Grhl3/Serpinf2/F11r/Rreb1/Ppl/Fzd7/Lyn/Mrtfa/Myof/Adamts18/Erbb2/Cldn3	45
	GO:0090287	BP	GO:0090287	regulation of cellular response to growth factor stimulus	39/1362	300/28814	1.14989e-08	1.10331e-06	7.46555e-07	Acvrl1/Sost/Ltbp1/Tgfb1/Cav1/Dll1/Xbp1/Fstl1/Smoc2/Hsp90ab1/Xdh/Tmem204/Fbn2/Cflar/Atp2b4/Itga8/Hspa5/Fbn1/Creb3l1/Fermt1/Notch2/Chrdl2/Fgfr1/Tdgf1/Ptprf/Gpc1/Adamtsl2/Pmepa1/Ofd1/Npnt/Nbl1/Onecut1/Vwc2l/Spred2/Myof/Fgf4/Gpc3/Fgf18/Sox11	39
	GO:0007156	BP	GO:0007156	homophilic cell adhesion via plasma membrane adhesion molecules	22/1362	112/28814	1.17004e-08	1.10393e-06	7.46979e-07	Cadm3/Mypn/Cdh7/Cntn6/Ret/Kirrel3/Ptprf/Cdhr2/Pcdh8/Igsf9/Cntn5/Sdk1/Cdh12/Fat4/Amigo2/Dscam/Cdh20/Pcdh19/Fat2/Palld/Cdh24/Dsg1b	22
	GO:0043254	BP	GO:0043254	regulation of protein-containing complex assembly	49/1362	429/28814	1.24223e-08	1.1373e-06	7.69558e-07	Sost/Tgfb1/Hck/Cdt1/Cav1/Piezo1/Tenm1/Baiap2l2/Ikzf1/Sgk1/Hsp90aa1/Nckap1l/Hcls1/Avil/Snca/Fermt1/Mapre1/Stmn2/Tlr2/Lmo4/Arpc1b/Pycard/Trim30a/Msn/Arhgef7/Cotl1/Tpm1/Fhod3/Lcat/Icam1/Ssh2/Pmepa1/Vill/Lefty1/Fmn1/Stxbp6/Hrk/Irgm1/Ticam1/Cd24a/Lgals3/Gm14137/Capg/Skap1/Thra/Psrc1/Trabd2b/Hspa1b/Hspa1a	49
	GO:0010769	BP	GO:0010769	regulation of cell morphogenesis involved in differentiation	23/1362	122/28814	1.24559e-08	1.1373e-06	7.69558e-07	Sgk1/Cdkl3/Akap5/Net1/Nedd9/Olfm4/Prkdc/St6gal1/Ache/Lims2/Myo5b/Ptprd/Lrp8/Ephb2/Cspg5/Ptprf/Rreb1/S100a10/Il1rapl1/Actn4/Kalrn/Numbl/Cass4	23
	GO:0070372	BP	GO:0070372	regulation of ERK1 and ERK2 cascade	41/1362	326/28814	1.27937e-08	1.1496e-06	7.77881e-07	Tgfb1/Klf4/Cd44/Epor/Cav1/Tnip1/Xbp1/Thpo/C3/Csf1r/Cflar/Slc30a10/Notch2/Tlr2/Fbxw7/Ephb2/Errfi1/Gpnmb/Npy/Pycard/Denn2b/Necab2/Icam1/Rara/Serpinf2/Akap12/Tbc1d10c/Npnt/Ramp3/Ripk2/Lyn/Nek10/Npsr1/Ackr3/Spred2/Fgf4/Fgf18/Dcc/Cxcl12/Erbb4/Erbb2	41
	GO:0072659	BP	GO:0072659	protein localization to plasma membrane	39/1362	302/28814	1.38426e-08	1.20941e-06	8.18346e-07	Mmp14/Jup/Tgfb1/Rab3b/Abi3/Akap5/Amn/Camk2g/Emp2/Pkdcc/Myo5b/Lypd1/Atp2b4/Tspan5/Ephb2/Fam126a/Kcnip4/Rilpl1/Tnfrsf1a/Sytl2/Anxa2/Dpp10/Ttc7/Cd81/F11r/Pdzk1/Ramp3/Pik3r1/Stx3/S100a10/Nhlrc1/Zdhhc22/Lgals3/Skap1/Kalrn/Flot2/Ehd2/Fyb2/Kcnb2	39
	GO:1903707	BP	GO:1903707	negative regulation of hemopoiesis	22/1362	113/28814	1.38865e-08	1.20941e-06	8.18346e-07	Cd44/Hmgb3/Myc/Tmem176a/Tmem178/Anxa1/Inpp5d/Fbn1/Zbtb7b/Fbxw7/Dtx1/Tmem176b/Calca/Il4ra/Jak3/Foxj1/C1qc/Rara/Pik3r1/Lyn/Gpr68/Erbb2	22
	GO:0006898	BP	GO:0006898	receptor-mediated endocytosis	36/1362	266/28814	1.45217e-08	1.24556e-06	8.42813e-07	Itgb2/Ap2a2/Ankrd13d/Cav1/Dll1/Canx/Akap5/Amn/Ache/C3/Ifitm3/Snca/Itga4/Cap1/Hspg2/Cd9/Calca/Necab2/Anxa2/Pip5k1c/Slc9a3/Cd81/Slc9b2/Ap1g2/Ramp3/Grk3/Ackr3/Rin3/Cltb/Tpcn2/Ntf3/Cd14/Siglech/Lrrtm1/B2m/Cacng3	36
	GO:0010770	BP	GO:0010770	positive regulation of cell morphogenesis involved in differentiation	21/1362	104/28814	1.50019e-08	1.24935e-06	8.45374e-07	Sgk1/Cdkl3/Akap5/Net1/Nedd9/Olfm4/Prkdc/Ache/Lims2/Myo5b/Ptprd/Lrp8/Ephb2/Cspg5/Ptprf/Rreb1/S100a10/Il1rapl1/Kalrn/Numbl/Cass4	21
	GO:0032956	BP	GO:0032956	regulation of actin cytoskeleton organization	44/1362	366/28814	1.50072e-08	1.24935e-06	8.45374e-07	Tgfb1/Hck/Arhgef18/Wnt11/Tenm1/Sdc4/Baiap2l2/Iqgap2/Rhobtb2/Carmil3/Nckap1l/Hcls1/Prkn/Csf1r/Avil/Notch2/Tlr2/Arpc1b/Arhgdib/Iqgap1/Pycard/Mylk3/Cotl1/Tpm1/Arap1/Cdk10/Fhod3/Grhl3/Icam1/Ssh2/Serpinf2/F11r/Vill/Plekhh2/Arhgef10l/Pik3r1/S100a10/Fmn1/Bst2/Ntf3/Arhgef15/Gm14137/Capg/Akap13	44
	GO:0006874	BP	GO:0006874	cellular calcium ion homeostasis	54/1362	500/28814	1.59397e-08	1.30438e-06	8.82615e-07	Tgfb1/Prkd1/Epor/Cav1/Plcd1/Crhr1/Ptger1/Micu1/Atp2a3/Akap5/Chga/F2rl2/Adcy8/Cacna1i/Adcy5/Tmem178/Gsto1/Snca/Cd55/Atp2b4/Sypl2/Mcub/Npy2r/Calb1/Adcyap1r1/Calca/Atp2a1/Jak3/Trpc6/Trpa1/Cxcl10/Tbxa2r/Adrb1/Trpm8/Npy1r/Nmur2/Hrh3/Wfs1/Ramp3/Gck/Cmklr1/Lyn/Ptgir/Npsr1/Ackr3/Aplnr/Slc25a23/Gpr6/Cd24a/Tpcn2/Cx3cr1/Cemip/Grik2/Ccr5	54
	GO:0009914	BP	GO:0009914	hormone transport	45/1362	380/28814	1.63595e-08	1.30438e-06	8.82615e-07	Birc5/Crhr1/Tacr2/Rasl10b/Rph3al/Doc2b/Chga/Htr1a/Adcy8/Adcy5/C1qtnf12/Prkn/Anxa1/Syt7/Gal/Slc18a2/Ptprn/Mpc2/Niban2/Acvr1c/Fbn1/Sytl4/Arhgef7/Fgfr1/Trpa1/Slc16a1/Inha/Ucp2/Npy1r/Slc9b2/Slc7a5/Inhba/Myrip/Gck/Lyn/Exoc3l/Camk2n1/Mc4r/Gpr68/Acvr2a/Arntl/Ptprn2/Kalrn/Sox11/Sox4	45
	GO:0050900	BP	GO:0050900	leukocyte migration	45/1362	380/28814	1.63595e-08	1.30438e-06	8.82615e-07	Itgb2/Dbh/Mmp14/Lgals9/Itgb7/Tgfb1/Pgf/Itga2/Chga/Asb2/Thbs4/Nckap1l/Csf1r/Anxa1/Itga4/Tlr2/Ecm1/Pde4b/Csf3r/Il17rc/Cd9/Calca/Pycard/Msn/Podxl2/Foxj1/Plvap/Cxcl10/Dpp4/Icam1/Cd81/F11r/Gcnt1/Nbl1/Cmklr1/Lyn/Rin3/Cd24a/Selplg/Lgals3/Spn/Cx3cr1/Umodl1/Fcgr3/Cxcl12	45
	GO:0070661	BP	GO:0070661	leukocyte proliferation	44/1362	368/28814	1.76711e-08	1.38939e-06	9.40136e-07	Itgb2/Lgals9/Tgfb1/Cd44/Cd274/Sdc4/Dock2/Myc/Nckap1l/St6gal1/Cdkn1a/Csf1r/Anxa1/Gal/Zap70/Inpp5d/Cd55/Zbtb7b/Cd1d1/Laptm5/Tnfrsf1b/Ephb2/Pla2g2f/Gpnmb/Ephb6/Pycard/Elf4/Msn/Jak3/Foxj1/Cd276/Cd81/Ripk2/Lyn/Ticam1/Cd24a/Lgals3/Spn/Rasal3/Lgals7/Cxcl12/Erbb2/Sox11/Csf2rb2	44
	GO:0001822	BP	GO:0001822	kidney development	41/1362	330/28814	1.81568e-08	1.40802e-06	9.5274e-07	Tgfb1/Pgf/Cd44/Odc1/Bicc1/Dll1/Wnt11/Myc/Wnt7b/Plce1/Cflar/Cenpf/Itga8/Cat/Fbn1/Wnt2b/Notch2/Il6ra/Calb1/Mmp17/Anxa4/Ret/Plxnd1/Fgfr1/Kirrel3/Nphp3/Clcnka/Wnk4/Rara/Egr1/Gcnt1/Wfs1/Npnt/Greb1l/Fmn1/Fat4/Cd24a/Gpc3/Erbb4/Zfp950/Sox4	41
	GO:0050670	BP	GO:0050670	regulation of lymphocyte proliferation	34/1362	245/28814	1.92929e-08	1.47591e-06	9.98677e-07	Lgals9/Tgfb1/Cd44/Cd274/Sdc4/Nckap1l/Cdkn1a/Anxa1/Gal/Zap70/Inpp5d/Cd55/Zbtb7b/Cd1d1/Laptm5/Tnfrsf1b/Ephb2/Pla2g2f/Gpnmb/Pycard/Jak3/Foxj1/Cd276/Cd81/Ripk2/Lyn/Ticam1/Cd24a/Lgals3/Spn/Rasal3/Lgals7/Erbb2/Sox11	34
	GO:0050673	BP	GO:0050673	epithelial cell proliferation	52/1362	476/28814	2.00841e-08	1.51595e-06	1.02577e-06	Acvrl1/Serpinf1/Tgfb1/Prkd1/Stat3/Pgf/Cav1/Twist2/Wnt2/Ehf/Aldh1a2/Igfbp4/Birc5/Sparc/Xbp1/Thbs4/Tgm1/Myc/Slurp1/Prkdc/Nr4a1/Xdh/Lims2/Cflar/Igfbp5/Ptprn/Itga4/Fermt1/Notch2/Ecm1/Nr4a3/Errfi1/Gkn3/Wnt7a/Calca/Fgfr1/Hrh3/Rreb1/Fzd7/Aplnr/Acvr2a/Gpc3/Fgf18/B2m/Cxcl12/Erbb4/Erbb2/Sox11/Klk8/Krt2/Serpinb5/Ccnd1	52
	GO:0050870	BP	GO:0050870	positive regulation of T cell activation	32/1362	223/28814	2.23424e-08	1.64634e-06	1.114e-06	Lgals9/Tgfb1/Efnb3/Cav1/Cd274/Ikzf1/Xbp1/Hsp90aa1/Nckap1l/Anxa1/Zap70/Cd55/Zbtb7b/Cd1d1/Hsph1/Ephb6/Il4ra/Pycard/Jak3/Dpp4/Cd276/Cd81/Rara/Ripk2/Pik3r6/Cd24a/Spn/Sox12/Rasal3/B2m/Flot2/Sox4	32
	GO:0045860	BP	GO:0045860	positive regulation of protein kinase activity	43/1362	358/28814	2.23932e-08	1.64634e-06	1.114e-06	Axin2/Tpd52l1/Tgfb1/Neurl1a/Tenm1/Sdc4/Hsp90aa1/Nedd9/Adcy8/Emp2/Cdkn1a/Hsp90ab1/Pim1/Csf1r/Snca/Atp2b4/Fbn1/Il6ra/Efna1/Fbxw7/Dab1/Lrp8/Hsph1/Iqgap1/Calca/Fgfr1/Tdgf1/Mst1r/Card10/Egr1/Nek10/Pik3r6/Irgm1/Cd24a/Ntf3/Cemip/Fgf18/Erbb2/Akap13/Mas1/Psrc1/Ccnd1/Cass4	43
	GO:0046879	BP	GO:0046879	hormone secretion	44/1362	372/28814	2.43943e-08	1.77047e-06	1.19799e-06	Birc5/Crhr1/Tacr2/Rasl10b/Rph3al/Doc2b/Chga/Htr1a/Adcy8/Adcy5/C1qtnf12/Prkn/Anxa1/Syt7/Gal/Slc18a2/Ptprn/Mpc2/Niban2/Acvr1c/Fbn1/Sytl4/Arhgef7/Fgfr1/Trpa1/Slc16a1/Inha/Ucp2/Npy1r/Slc9b2/Inhba/Myrip/Gck/Lyn/Exoc3l/Camk2n1/Mc4r/Gpr68/Acvr2a/Arntl/Ptprn2/Kalrn/Sox11/Sox4	44
	GO:0060537	BP	GO:0060537	muscle tissue development	53/1362	493/28814	2.52078e-08	1.80635e-06	1.22227e-06	Tgfb1/Hlf/Epor/Cav1/Wnt2/Aldh1a2/Pax5/Dll1/Eya2/Pmp22/Popdc3/Nprl3/Asb2/Myc/Rcan1/Nr4a1/Pi16/Pim1/Flnb/Cflar/Col3a1/Igfbp5/Cenpf/Itga8/Acvr1/Chrna1/Hspg2/Sema3c/Trp73/Fgf3/G6pdx/Fgfr1/Mylk3/Tpm1/Tdgf1/Gpc1/Fhod3/Adrb1/Kcnk2/Egr2/Rara/Rbm24/Egr1/Cntnap2/Hnrnpu/Fzd7/Ttn/Arntl/Erbb4/Cyp26b1/Sox11/Akap13/Zfp950	53
	GO:0002695	BP	GO:0002695	negative regulation of leukocyte activation	30/1362	202/28814	2.76388e-08	1.94685e-06	1.31734e-06	Lgals9/Tgfb1/Cd44/Hmgb3/Cd274/Sdc4/Nckap1l/Parp3/Anxa1/Gal/Inpp5d/Zbtb7b/Laptm5/Pla2g2f/Dtx1/Gpnmb/Il4ra/Jak3/Foxj1/Lrfn5/Cd276/Tbc1d10c/Lyn/Cd24a/Lgals3/Spn/Lgals7/Tafa3/Erbb2/Sox11	30
	GO:0046651	BP	GO:0046651	lymphocyte proliferation	41/1362	335/28814	2.78563e-08	1.94685e-06	1.31734e-06	Itgb2/Lgals9/Tgfb1/Cd44/Cd274/Sdc4/Dock2/Myc/Nckap1l/Cdkn1a/Anxa1/Gal/Zap70/Inpp5d/Cd55/Zbtb7b/Cd1d1/Laptm5/Tnfrsf1b/Ephb2/Pla2g2f/Gpnmb/Ephb6/Pycard/Elf4/Msn/Jak3/Foxj1/Cd276/Cd81/Ripk2/Lyn/Ticam1/Cd24a/Lgals3/Spn/Rasal3/Lgals7/Cxcl12/Erbb2/Sox11	41
	GO:1902903	BP	GO:1902903	regulation of supramolecular fiber organization	45/1362	388/28814	3.06914e-08	2.11883e-06	1.43371e-06	Arhgef18/Cav1/Hspa8/Wnt11/Tenm1/Sdc4/Baiap2l2/Sgk1/Htr1a/Carmil3/Nckap1l/Hcls1/Prkn/Avil/Snca/Mapre1/Stmn2/Tlr2/Hspg2/Arpc1b/Pycard/Arhgef7/Mylk3/Cotl1/Tpm1/Arap1/Tnxb/Fhod3/Icam1/Ssh2/Serpinf2/F11r/Vill/Plekhh2/Arhgef10l/Pik3r1/S100a10/Fmn1/Arhgef15/Gm14137/Capg/Akap13/Psrc1/Hspa1b/Hspa1a	45
	GO:0046633	BP	GO:0046633	alpha-beta T cell proliferation	14/1362	49/28814	3.70639e-08	2.52794e-06	1.71053e-06	Lgals9/Cd44/Cd274/Dock2/Myc/Zap70/Cd55/Zbtb7b/Elf4/Cd81/Ripk2/Cd24a/Rasal3/Lgals7	14
	GO:0007178	BP	GO:0007178	transmembrane receptor protein serine/threonine kinase signaling pathway	45/1362	391/28814	3.86413e-08	2.60414e-06	1.7621e-06	Acvrl1/Lgals9/Sost/Ltbp1/Tgfb1/Stat3/Cav1/Mtmr4/Appl2/Jade2/Xbp1/Fut8/Gdf10/Fstl1/Itgb5/Hsp90ab1/Fbn2/Col3a1/Ucma/Itga8/Acvr1c/Acvr1/Hspa5/Fbn1/Fermt1/Notch2/Chrdl2/Hpgd/Tdgf1/Inha/Adamtsl2/Pmepa1/Egr1/Lefty1/Npnt/Nbl1/Inhba/Onecut1/Vwc2l/Spred2/Tgif1/Acvr2a/Gpc3/Sox11/Lefty2	45
	GO:0051271	BP	GO:0051271	negative regulation of cellular component movement	39/1362	314/28814	4.04751e-08	2.69564e-06	1.82401e-06	Acvrl1/Serpinf1/Jup/Tgfb1/Klf4/Has1/Stat3/Wnt11/Stard13/Cygb/Slurp1/Cyp1b1/Dpysl3/Col3a1/Igfbp5/Atp2b4/Acvr1c/Ptpru/Arhgdib/Cd9/Acan/Stk26/Adgrg1/Tpm1/Card10/Tbxa2r/Dpp4/Apex1/Abhd2/Nbl1/S1pr2/Rin3/Bst2/Cx3cr1/Actn4/Cxcl12/Erbb4/Cldn3/Ccr5	39
	GO:0050679	BP	GO:0050679	positive regulation of epithelial cell proliferation	31/1362	217/28814	4.09693e-08	2.69683e-06	1.82481e-06	Acvrl1/Tgfb1/Prkd1/Stat3/Pgf/Cav1/Twist2/Wnt2/Xbp1/Thbs4/Tgm1/Myc/Nr4a1/Cflar/Ptprn/Itga4/Notch2/Ecm1/Nr4a3/Wnt7a/Fgfr1/Hrh3/Rreb1/Fzd7/Aplnr/Fgf18/Cxcl12/Erbb4/Erbb2/Sox11/Ccnd1	31
	GO:0040013	BP	GO:0040013	negative regulation of locomotion	41/1362	340/28814	4.22975e-08	2.75226e-06	1.86232e-06	Acvrl1/Serpinf1/Jup/Tgfb1/Klf4/Has1/Stat3/Wnt11/Stard13/Cygb/Slurp1/St6gal1/Cyp1b1/Dpysl3/Col3a1/Igfbp5/Atp2b4/Acvr1c/Sema3c/Ptpru/Arhgdib/Acan/Stk26/Adgrg1/Tpm1/Card10/Sema3f/Tbxa2r/Dpp4/Apex1/Abhd2/Nbl1/S1pr2/Rin3/Bst2/Sema5b/Cx3cr1/Cxcl12/Erbb4/Cldn3/Ccr5	41
	GO:0010959	BP	GO:0010959	regulation of metal ion transport	49/1362	446/28814	4.28239e-08	2.75484e-06	1.86407e-06	Tgfb1/Prkd1/Cav1/Sgk1/Akap5/Jph4/Gal/Gsto1/Snca/Atp2b4/Rgs7/Slc30a10/Nkain4/Pde4b/Epb41/Kcnip4/Adcyap1r1/Calca/G6pdx/Jak3/Trpc6/Cxcl10/Wnk4/Adrb1/Grin3b/Slc9a3/Dpp10/Neto2/Icam1/Wfs1/Kcns1/Ramp3/Gck/Lyn/Npsr1/Aplnr/Orai1/Lgals3/Cemip/B2m/Cxcl12/Cracr2a/Slc31a2/Nkain2/Ahnak/Kcng1/Lrrc55/Nkain1/Kcne1l	49
	GO:0071805	BP	GO:0071805	potassium ion transmembrane transport	30/1362	206/28814	4.34477e-08	2.76356e-06	1.86997e-06	Cav1/Slc9a5/Slc12a5/Atp12a/Kcnv1/Gal/Kcnk4/Slc9a2/Rgs7/Kcnip4/Kcnk1/Wnk4/Kcnh4/Slc9a3/Kcnk9/Dpp10/Neto2/Kcnk2/Kcnj9/Kcns1/Kcnj10/Kcng3/Kcnk6/Kcnf1/Kcnq3/Kcng2/Kcng1/Lrrc55/Kcne1l/Kcnb2	30
	GO:0050672	BP	GO:0050672	negative regulation of lymphocyte proliferation	19/1362	92/28814	4.92416e-08	3.0973e-06	2.09579e-06	Lgals9/Tgfb1/Cd44/Cd274/Sdc4/Gal/Inpp5d/Zbtb7b/Laptm5/Pla2g2f/Gpnmb/Foxj1/Cd276/Lyn/Cd24a/Spn/Lgals7/Erbb2/Sox11	19
	GO:0060562	BP	GO:0060562	epithelial tube morphogenesis	45/1362	395/28814	5.22903e-08	3.23788e-06	2.19092e-06	Lhx2/Acvrl1/Mmp14/Tgfb1/Ddr1/Pgf/Cd44/Wnt2/Aldh1a2/Cluap1/Dll1/Stard13/Sdc4/Apaf1/Asb2/Myc/Acvr1/Spint1/Wnt2b/Notch2/Lmo4/Ret/Plxnd1/Fgf3/Col4a1/Ctsh/Nphp3/Cxcl10/Wnk4/Prickle1/Gatad2a/Grhl3/Rara/Npnt/Greb1l/Fmn1/Aplnr/Fat4/Tgif1/Rspo2/Cthrc1/Gpc3/Cxcl12/Sox11/Sox4	45
	GO:0006813	BP	GO:0006813	potassium ion transport	33/1362	243/28814	5.27281e-08	3.23788e-06	2.19092e-06	Scn4a/Cav1/Slc9a5/Slc12a5/Akap5/Atp12a/Kcnv1/Gal/Kcnk4/Slc9a2/Rgs7/Kcnip4/Kcnk1/Wnk4/Kcnh4/Slc9a3/Kcnk9/Dpp10/Neto2/Kcnk2/Kcnj9/Kcns1/Gck/Kcnj10/Kcng3/Kcnk6/Kcnf1/Kcnq3/Kcng2/Kcng1/Lrrc55/Kcne1l/Kcnb2	33
	GO:0030336	BP	GO:0030336	negative regulation of cell migration	37/1362	292/28814	5.31925e-08	3.23788e-06	2.19092e-06	Acvrl1/Serpinf1/Jup/Tgfb1/Klf4/Has1/Stat3/Wnt11/Stard13/Cygb/Slurp1/Cyp1b1/Dpysl3/Col3a1/Igfbp5/Atp2b4/Acvr1c/Ptpru/Arhgdib/Acan/Stk26/Adgrg1/Tpm1/Card10/Tbxa2r/Dpp4/Apex1/Abhd2/Nbl1/S1pr2/Rin3/Bst2/Cx3cr1/Cxcl12/Erbb4/Cldn3/Ccr5	37
	GO:0090092	BP	GO:0090092	regulation of transmembrane receptor protein serine/threonine kinase signaling pathway	34/1362	256/28814	5.79047e-08	3.43788e-06	2.32625e-06	Acvrl1/Lgals9/Sost/Ltbp1/Tgfb1/Cav1/Xbp1/Gdf10/Fstl1/Hsp90ab1/Fbn2/Ucma/Itga8/Acvr1/Hspa5/Fbn1/Fermt1/Notch2/Chrdl2/Tdgf1/Inha/Adamtsl2/Pmepa1/Lefty1/Npnt/Nbl1/Inhba/Onecut1/Vwc2l/Spred2/Acvr2a/Gpc3/Sox11/Lefty2	34
	GO:0090257	BP	GO:0090257	regulation of muscle system process	34/1362	256/28814	5.79047e-08	3.43788e-06	2.32625e-06	Scn4a/Jup/Klf4/Cav1/Itga2/Ncf1/Tacr2/Chga/Camk2g/Fbxo32/Nr4a1/Pi16/Igfbp5/Atp2b4/Npy2r/Tacr3/Nr4a3/Pde4b/Tnfrsf1b/Errfi1/Tnfrsf1a/Calca/Atp2a1/G6pdx/Mlip/Gucy1a1/Scn10a/Tbxa2r/Adrb1/Npnt/Ptgs1/Cmya5/Sstr2/Ttn	34
	GO:1990778	BP	GO:1990778	protein localization to cell periphery	43/1362	370/28814	5.83001e-08	3.43788e-06	2.32625e-06	Mmp14/Jup/Tgfb1/Rab3b/Lin7b/Abi3/Akap5/Amn/Camk2g/Emp2/Pkdcc/Myo5b/Lypd1/Atp2b4/Tspan5/Ephb2/Epb41/Fam126a/Kcnip4/Rilpl1/Tnfrsf1a/Sytl2/Anxa2/Dpp10/Ttc7/Cd81/F11r/Pdzk1/Ramp3/Pik3r1/Stx3/S100a10/Nhlrc1/Zdhhc22/Lgals3/Skap1/Kalrn/Flot2/Cacng3/Efcab7/Ehd2/Fyb2/Kcnb2	43
	GO:0032945	BP	GO:0032945	negative regulation of mononuclear cell proliferation	19/1362	93/28814	5.91634e-08	3.45282e-06	2.33636e-06	Lgals9/Tgfb1/Cd44/Cd274/Sdc4/Gal/Inpp5d/Zbtb7b/Laptm5/Pla2g2f/Gpnmb/Foxj1/Cd276/Lyn/Cd24a/Spn/Lgals7/Erbb2/Sox11	19
	GO:0051480	BP	GO:0051480	regulation of cytosolic calcium ion concentration	45/1362	397/28814	6.07098e-08	3.50692e-06	2.37297e-06	Tgfb1/Prkd1/Epor/Cav1/Plcd1/Crhr1/Ptger1/Akap5/Chga/F2rl2/Adcy8/Cacna1i/Adcy5/Tmem178/Gsto1/Snca/Cd55/Atp2b4/Npy2r/Calb1/Adcyap1r1/Calca/Jak3/Trpc6/Trpa1/Cxcl10/Tbxa2r/Adrb1/Npy1r/Nmur2/Hrh3/Ramp3/Gck/Cmklr1/Lyn/Ptgir/Npsr1/Ackr3/Aplnr/Gpr6/Cd24a/Tpcn2/Cx3cr1/Cemip/Ccr5	45
	GO:0045639	BP	GO:0045639	positive regulation of myeloid cell differentiation	21/1362	113/28814	6.86711e-08	3.8519e-06	2.6064e-06	Tgfb1/Stat3/Ikzf1/Nckap1l/Prkdc/Hcls1/Thpo/Csf1r/Inpp5d/Notch2/Calca/Pou4f2/Abcb10/Klf10/Slc9b2/Inhba/Gpr68/Acvr2a/Cd101/Hspa1b/Hspa1a	21
	GO:0043434	BP	GO:0043434	response to peptide hormone	42/1362	359/28814	6.87232e-08	3.8519e-06	2.6064e-06	Stat3/Cav1/Plcd1/Crhr1/Sgk1/Appl2/Xbp1/Lpin1/Serpina3n/Adcy8/Prkdc/Nr4a1/Ache/C1qtnf12/Lpin2/Anxa1/Col3a1/Scly/Slc30a10/Nr4a2/Acvr1c/Lpin3/Zbtb7b/Nr4a3/Slc2a1/Atp2a1/Pou4f2/Jak3/Tbc1d4/Ptprf/Egr2/Egr1/Pdk2/Pik3r1/Serpina3g/Gck/Mc4r/Ywhag/Otop1/Umodl1/Serpina3c/Serpina1e	42
	GO:0050890	BP	GO:0050890	cognition	42/1362	359/28814	6.87232e-08	3.8519e-06	2.6064e-06	Comt/Gm2a/Serpinf1/Dbh/Slc12a5/Crhr1/Sgk1/Tacr2/Adcy1/Slc6a4/Jph4/Adcy8/Rcan1/Slc11a2/Prkn/Itga8/Nr4a2/Chrna4/Tlr2/Calb1/Mfsd2a/Ephb2/Rp9/Tbr1/Adrb1/Dcdc2a/Neurod2/Egr1/Hrh3/Cntnap2/Ptchd1/Npas4/Camk2n1/Ptgs1/Ntf3/Cx3cr1/Gabra5/Thra/B2m/Kalrn/Klk8/Pak6	42
	GO:0007411	BP	GO:0007411	axon guidance	34/1362	258/28814	7.01548e-08	3.89359e-06	2.6346e-06	Lhx2/Efnb3/Mypn/Wnt7b/Alcam/Csf1r/Ablim1/Efna1/Nr4a3/Epha8/Ephb2/Sema3c/Dpysl5/Ephb6/Cntn6/Plxnd1/Pou4f2/Sema3f/Tbr1/Egr2/Cntn5/Tubb2b/Ntf3/Tenm2/Dscam/Sema5b/Lrtm2/Slit3/Chn1/Dcc/Cxcl12/Kalrn/Erbb2/Tubb3	34
	GO:0006816	BP	GO:0006816	calcium ion transport	48/1362	440/28814	7.29113e-08	4.00729e-06	2.71154e-06	Tgfb1/Prkd1/Cav1/Micu1/Atp2a3/Akap5/Camk2g/Jph4/Cacna1i/Gsto1/Snca/Atp2b4/Chrna4/Mcub/Pde4b/Epb41/Adcyap1r1/Calca/Atp2a1/G6pdx/Jak3/Panx1/Trpc6/Trpa1/Cxcl10/Adrb1/Grin3b/Trpm8/Nmur2/Icam1/Wfs1/Grin3a/Ramp3/Gck/Lyn/Npsr1/Aplnr/Slc25a23/Tpcn2/Pkd1l3/Orai1/Lgals3/Cemip/Cxcl12/Cracr2a/Cacng3/Ahnak/Ccr5	48
	GO:0097485	BP	GO:0097485	neuron projection guidance	34/1362	259/28814	7.71521e-08	4.19959e-06	2.84166e-06	Lhx2/Efnb3/Mypn/Wnt7b/Alcam/Csf1r/Ablim1/Efna1/Nr4a3/Epha8/Ephb2/Sema3c/Dpysl5/Ephb6/Cntn6/Plxnd1/Pou4f2/Sema3f/Tbr1/Egr2/Cntn5/Tubb2b/Ntf3/Tenm2/Dscam/Sema5b/Lrtm2/Slit3/Chn1/Dcc/Cxcl12/Kalrn/Erbb2/Tubb3	34
	GO:0007611	BP	GO:0007611	learning or memory	39/1362	322/28814	7.98157e-08	4.30321e-06	2.91177e-06	Comt/Gm2a/Serpinf1/Dbh/Slc12a5/Crhr1/Sgk1/Tacr2/Adcy1/Slc6a4/Jph4/Adcy8/Rcan1/Slc11a2/Prkn/Itga8/Nr4a2/Tlr2/Calb1/Ephb2/Tbr1/Adrb1/Dcdc2a/Neurod2/Egr1/Hrh3/Cntnap2/Ptchd1/Npas4/Camk2n1/Ptgs1/Ntf3/Cx3cr1/Gabra5/Thra/B2m/Kalrn/Klk8/Pak6	39
	GO:0034765	BP	GO:0034765	regulation of ion transmembrane transport	52/1362	498/28814	8.76032e-08	4.6785e-06	3.16572e-06	Scn4a/Tgfb1/Prkd1/Clic1/Cav1/Rasgrf2/Kcnv1/Clcn2/Gal/Kcnk4/Gsto1/Snca/Atp2b4/Rgs7/Chrna4/Pde4b/Ephb2/Kcnip4/G6pdx/Trpc6/Rasgrf1/Clcnka/Scn10a/Cxcl10/Wnk4/Adrb1/Dpp10/Neto2/Kcnj9/Pdzk1/Ctss/Kcns1/Ramp3/Lyn/Npsr1/Aplnr/Kcnj10/Kcng3/Tpcn2/Kcnf1/Cemip/Kcnq3/Cracr2a/Hvcn1/Slc31a2/Cacng3/Ahnak/Kcng1/Lrrc55/Kcne1l/Kcnb2/Shisa8	52
	GO:0035710	BP	GO:0035710	CD4-positive, alpha-beta T cell activation	21/1362	116/28814	1.0983e-07	5.81072e-06	3.93184e-06	Lgals9/Tgfb1/Stat3/Cd44/Cd274/Nckap1l/Anxa1/Il18r1/Cd55/Il6ra/Zbtb7b/Il4ra/Jak3/Rora/Cd81/Rara/Ripk2/Tox/Spn/Lgals7/Cracr2a	21
	GO:0010810	BP	GO:0010810	regulation of cell-substrate adhesion	31/1362	227/28814	1.1648e-07	6.10548e-06	4.13128e-06	Acvrl1/Mmp14/Col1a1/Jup/Ddr1/Sdc4/Net1/Nedd9/Olfm4/Emp2/Ccdc80/St6gal1/Smoc2/Lims2/Fermt1/Npy2r/Npy/Iqgap1/Plekha2/Cspg5/Tdgf1/Rreb1/Npnt/Fzd7/Pik3r1/S100a10/Onecut1/Fmn1/Actn4/Skap1/Cass4	31
	GO:0031349	BP	GO:0031349	positive regulation of defense response	37/1362	302/28814	1.27112e-07	6.60165e-06	4.46702e-06	Lgals9/Ifi35/Itga2/Tnip1/Hsp90aa1/Prkdc/Masp1/C3/Sting1/Snca/Il18rap/Npas2/Tlr2/Tnfrsf1a/Ctsc/Klk7/Pycard/Trim30a/Fgfr1/Kars/Cebpa/Dpp4/Cd81/Ctss/Ifi203/Ripk2/Camk2n1/Irgm1/Cd24a/Tafa3/Fcgr3/Ifi214/Ifi204/Nlrc5/Ccr5/Ulbp1/H60c	37
	GO:0001503	BP	GO:0001503	ossification	46/1362	421/28814	1.29521e-07	6.66564e-06	4.51032e-06	Axin2/Mmp14/Sost/Col1a1/Tgfb1/Prkd1/Atp6v1b1/Clic1/Twist2/Wnt11/Kremen1/Gdf10/Wnt7b/Pkdcc/Fbn2/Igfbp5/Ucma/Acvr1/Creb3l1/Ecm1/Hspg2/Calca/Chrdl2/Fgfr1/Cebpa/Cd276/Klf10/Egr2/Satb2/Trp53inp2/Atp6v0a4/Fndc3b/Npnt/Fat4/Ranbp3l/Rspo2/Acvr2a/Cthrc1/Tmem119/Nell1/Gpc3/Fgf18/Thra/Mkx/Sox11/Ifi204	46
	GO:0007416	BP	GO:0007416	synapse assembly	28/1362	193/28814	1.31432e-07	6.70305e-06	4.53563e-06	Ache/St8sia2/Snca/Tlr2/Ptprd/Ephb2/Wnt7a/Plxnd1/Vstm5/Kirrel3/Mdga2/Lrfn5/Cntnap2/Cntn5/Sdk1/Pik3r1/Lrrtm3/Npas4/Amigo2/Il1rapl1/Lrrtm4/Lrtm2/Il1rapl2/Lrrtm1/Erbb4/Cbln4/Syndig1/2610042L04Rik	28
	GO:1903829	BP	GO:1903829	positive regulation of protein localization	51/1362	491/28814	1.37175e-07	6.93345e-06	4.69153e-06	Jup/Tgfb1/Prkd1/Cdt1/Hspa1l/Xbp1/Rph3al/Doc2b/Akap5/Tmed10/Adcy8/Hcls1/C1qtnf12/Prkn/Hsp90ab1/Myom1/Pmaip1/Myo5b/Atp2b4/Mpc2/Tlr2/Fbxw7/Ephb2/Epb41/Tnfrsf1a/Mark4/Iqgap1/Msn/Sytl4/Necab2/Trpa1/Card10/Adrb1/Dpp10/Cd81/Pdzk1/Ramp3/Pik3r1/Stx3/Myrip/Gck/Dzip1/Camk2n1/Gpr68/Lgals3/Ttn/Cemip/Erbb4/Erbb2/Efcab7/Sox4	51
	GO:0070664	BP	GO:0070664	negative regulation of leukocyte proliferation	19/1362	98/28814	1.42388e-07	7.13324e-06	4.82672e-06	Lgals9/Tgfb1/Cd44/Cd274/Sdc4/Gal/Inpp5d/Zbtb7b/Laptm5/Pla2g2f/Gpnmb/Foxj1/Cd276/Lyn/Cd24a/Spn/Lgals7/Erbb2/Sox11	19
	GO:2000146	BP	GO:2000146	negative regulation of cell motility	37/1362	305/28814	1.63581e-07	8.12308e-06	5.49649e-06	Acvrl1/Serpinf1/Jup/Tgfb1/Klf4/Has1/Stat3/Wnt11/Stard13/Cygb/Slurp1/Cyp1b1/Dpysl3/Col3a1/Igfbp5/Atp2b4/Acvr1c/Ptpru/Arhgdib/Acan/Stk26/Adgrg1/Tpm1/Card10/Tbxa2r/Dpp4/Apex1/Abhd2/Nbl1/S1pr2/Rin3/Bst2/Cx3cr1/Cxcl12/Erbb4/Cldn3/Ccr5	37
	GO:0052548	BP	GO:0052548	regulation of endopeptidase activity	41/1362	358/28814	1.75476e-07	8.62563e-06	5.83655e-06	Wnt9a/Serpinf1/Klf4/Stat3/Cd44/Ctsd/Birc5/Apaf1/Atp2a3/Serpina3n/Tmed10/Cast/Myc/Fetub/Slc11a2/Nr4a1/Xdh/Psmb8/Pmaip1/Snca/Cflar/Serpinb8/Acvr1c/Serpini1/Efna1/Laptm5/Ret/A2m/Pycard/Tnfrsf23/Serpinf2/Ripk2/Serpina3g/Lyn/Mrtfa/Serpina9/Serpina3c/Serpinb5/Serpina1e/Ifi204/Hspa1b	41
	GO:0014902	BP	GO:0014902	myotube differentiation	23/1362	140/28814	1.76749e-07	8.62563e-06	5.83655e-06	Mmp14/Piezo1/Pmp22/Xbp1/Myh9/Rcan1/Cflar/Capn2/Ptgfrn/Bhlhe41/Cd9/Il4ra/Cxcl10/Cd81/Rbm24/Cntnap2/Cd53/Myof/Tmem119/Thra/Cxcl12/Cyp26b1/Ehd2	23
	GO:0046883	BP	GO:0046883	regulation of hormone secretion	37/1362	307/28814	1.93101e-07	9.26755e-06	6.27091e-06	Birc5/Crhr1/Tacr2/Rasl10b/Rph3al/Doc2b/Chga/Htr1a/Adcy8/Adcy5/C1qtnf12/Prkn/Anxa1/Syt7/Gal/Mpc2/Acvr1c/Fbn1/Sytl4/Arhgef7/Fgfr1/Trpa1/Slc16a1/Inha/Ucp2/Npy1r/Slc9b2/Inhba/Myrip/Gck/Camk2n1/Gpr68/Acvr2a/Arntl/Kalrn/Sox11/Sox4	37
	GO:0048265	BP	GO:0048265	response to pain	12/1362	40/28814	1.93176e-07	9.26755e-06	6.27091e-06	Comt/Dbh/Crhr1/Thbs4/Capn2/Ret/Calca/Trpa1/Nmur2/Cntnap2/Vwa1/Kalrn	12
	GO:0006887	BP	GO:0006887	exocytosis	45/1362	414/28814	2.05352e-07	9.76889e-06	6.61014e-06	Itgb2/Lgals9/Hck/Rab3b/Lin7b/Ptgds/Sdc4/Cyth1/Crhr1/Adcy1/Rph3al/Doc2b/Chga/Tmed10/Htr1a/Cacna1i/Myh9/Nckap1l/Prkn/Pou5f1/Anxa1/Syt7/Myo5b/Snca/Syt13/Chrna4/Prss12/Nr4a3/Wnt7a/Sytl2/Il4ra/Sytl4/Rab27a/Cspg5/Pip5k1c/Grin3a/Stx3/Lyn/Exoc3l/Syt16/Stxbp6/Tpcn2/Il1rapl1/Syt17/Syt10	45
	GO:0042129	BP	GO:0042129	regulation of T cell proliferation	27/1362	187/28814	2.41598e-07	1.13974e-05	7.71205e-06	Lgals9/Tgfb1/Cd44/Cd274/Sdc4/Nckap1l/Anxa1/Zap70/Cd55/Zbtb7b/Cd1d1/Laptm5/Tnfrsf1b/Pla2g2f/Gpnmb/Pycard/Jak3/Foxj1/Cd276/Cd81/Ripk2/Cd24a/Lgals3/Spn/Rasal3/Lgals7/Erbb2	27
	GO:1903532	BP	GO:1903532	positive regulation of secretion by cell	41/1362	363/28814	2.55065e-07	1.19332e-05	8.07465e-06	Itgb2/Tgfb1/Plcd1/Sdc4/Crhr1/Tacr2/Rasl10b/Slc6a4/Rph3al/Doc2b/Tmed10/Adcy8/Cacna1i/C1qtnf12/Prkn/Myom1/Syt7/Gal/Myo5b/Snca/Mpc2/Tlr2/Npy2r/Il4ra/Sytl4/Arhgef7/Fgfr1/Rab27a/Trpa1/Adrb1/Myrip/Gck/Camk2n1/Gpr68/Lgals3/Ttn/Acvr2a/Cxcl12/Syt10/Sox11/Sox4	41
	GO:0050769	BP	GO:0050769	positive regulation of neurogenesis	36/1362	298/28814	2.65304e-07	1.23006e-05	8.3232e-06	Serpinf1/Tgfb1/Crabp2/Neurl1a/Wnt2/Sgk1/Jade2/Cdkl3/Gfap/Akap5/Nefl/Myc/Ache/Myo5b/Spint1/Tlr2/Ptprd/Tnfrsf1b/Lrp8/Ephb2/Trp73/Plxnd1/Pou4f2/Faim/Ptprf/Egr2/Lyn/Ntf3/Dscam/Cx3cr1/Il1rapl1/Map6/Cxcl12/Kalrn/Numbl/Sox11	36
	GO:0045621	BP	GO:0045621	positive regulation of lymphocyte differentiation	21/1362	122/28814	2.67262e-07	1.23006e-05	8.3232e-06	Mmp14/Lgals9/Tgfb1/Ikzf1/Xbp1/Hsp90aa1/Nckap1l/Prkdc/Il15ra/Anxa1/Zap70/Inpp5d/Zbtb7b/Cd1d1/Il4ra/Rara/Ripk2/Tox/Pik3r6/Sox12/Sox4	21
	GO:0002819	BP	GO:0002819	regulation of adaptive immune response	31/1362	236/28814	2.81122e-07	1.2832e-05	8.68279e-06	Tgfb1/Cd44/Hspa8/Cd274/Nckap1l/Parp3/C3/Anxa1/Il18r1/Cd55/Zbtb7b/Cd1d1/Tnfrsf1b/Ephb2/Il4ra/Pycard/Adcy7/Jak3/Foxj1/Dpp4/H2-Q4/Cd81/Ripk2/Cd1d2/Cd24a/Spn/Skap1/Fcgr3/B2m/H2-K1/H2-D1	31
	GO:0050678	BP	GO:0050678	regulation of epithelial cell proliferation	44/1362	405/28814	2.83342e-07	1.2832e-05	8.68279e-06	Acvrl1/Serpinf1/Tgfb1/Prkd1/Stat3/Pgf/Cav1/Twist2/Wnt2/Aldh1a2/Birc5/Sparc/Xbp1/Thbs4/Tgm1/Myc/Slurp1/Prkdc/Nr4a1/Xdh/Lims2/Cflar/Ptprn/Itga4/Notch2/Ecm1/Nr4a3/Errfi1/Gkn3/Wnt7a/Fgfr1/Hrh3/Rreb1/Fzd7/Aplnr/Gpc3/Fgf18/B2m/Cxcl12/Erbb4/Erbb2/Sox11/Serpinb5/Ccnd1	44
	GO:0007204	BP	GO:0007204	positive regulation of cytosolic calcium ion concentration	40/1362	354/28814	3.51883e-07	1.58096e-05	1.06976e-05	Tgfb1/Prkd1/Epor/Cav1/Plcd1/Crhr1/Ptger1/Akap5/F2rl2/Adcy8/Cacna1i/Adcy5/Gsto1/Snca/Cd55/Npy2r/Adcyap1r1/Calca/Jak3/Trpc6/Trpa1/Cxcl10/Tbxa2r/Adrb1/Nmur2/Hrh3/Ramp3/Gck/Cmklr1/Lyn/Ptgir/Npsr1/Ackr3/Aplnr/Gpr6/Cd24a/Tpcn2/Cx3cr1/Cemip/Ccr5	40
	GO:0030217	BP	GO:0030217	T cell differentiation	36/1362	302/28814	3.68208e-07	1.64128e-05	1.11058e-05	Tcf7/Lgals9/Tgfb1/Jag2/Stat3/Cd44/Ikzf1/Dock2/Xbp1/Hsp90aa1/Nckap1l/Prkdc/Anxa1/Il18r1/Zap70/Il6ra/Zbtb7b/Cd1d1/Dtx1/Il4ra/Jak3/Rora/Foxj1/Rara/Egr1/Fzd7/Ripk2/Tox/Pik3r6/Spn/Sox12/B2m/Cracr2a/Erbb2/Cyp26b1/Sox4	36
	GO:0031532	BP	GO:0031532	actin cytoskeleton reorganization	20/1362	114/28814	3.72031e-07	1.64536e-05	1.11334e-05	Tgfb1/Hck/Baiap2l2/Lpin1/Plek2/Asb2/Nedd9/Iqgap2/Carmil3/Myh9/Csf1r/Anxa1/Notch2/Arhgdib/F11r/S1pr2/Ntf3/Phactr1/Cldn3/Cass4	20
	GO:0070374	BP	GO:0070374	positive regulation of ERK1 and ERK2 cascade	30/1362	227/28814	3.80983e-07	1.67189e-05	1.13129e-05	Tgfb1/Cd44/Epor/Thpo/C3/Csf1r/Cflar/Slc30a10/Notch2/Tlr2/Fbxw7/Gpnmb/Npy/Pycard/Denn2b/Necab2/Icam1/Rara/Serpinf2/Akap12/Npnt/Ramp3/Ripk2/Npsr1/Ackr3/Fgf4/Fgf18/Dcc/Cxcl12/Erbb4	30
	GO:0046634	BP	GO:0046634	regulation of alpha-beta T cell activation	20/1362	115/28814	4.30543e-07	1.86813e-05	1.26407e-05	Lgals9/Tgfb1/Cd44/Cd274/Ikzf1/Nckap1l/Anxa1/Zap70/Cd55/Zbtb7b/Cd1d1/Hsph1/Il4ra/Jak3/Cd81/Rara/Ripk2/Cd24a/Rasal3/Lgals7	20
	GO:0002456	BP	GO:0002456	T cell mediated immunity	23/1362	147/28814	4.356e-07	1.86813e-05	1.26407e-05	Hspa8/Nckap1l/Emp2/Il18rap/Il18r1/Cd55/Cd1d1/Tnfrsf1b/Ephb6/Ctsc/Rab27a/Ctsh/Dpp4/H2-Q4/Icam1/Cd81/Rftn1/Cd1d2/Cd24a/Spn/B2m/H2-K1/H2-D1	23
	GO:1903038	BP	GO:1903038	negative regulation of leukocyte cell-cell adhesion	23/1362	147/28814	4.356e-07	1.86813e-05	1.26407e-05	Lgals9/Tgfb1/Klf4/Cd44/Cd274/Sdc4/Nckap1l/Anxa1/Zbtb7b/Laptm5/Pla2g2f/Dtx1/Gpnmb/Il4ra/Jak3/Foxj1/Cd276/Cd24a/Lgals3/Spn/Lgals7/Cxcl12/Erbb2	23
	GO:0045664	BP	GO:0045664	regulation of neuron differentiation	31/1362	241/28814	4.48428e-07	1.90869e-05	1.29152e-05	Cav1/Dll1/Slc6a4/Gpr37l1/Ltk/Dab1/Trp73/Dtx1/Ret/Fgfr1/Pou4f2/Trpc6/Brinp3/Gdpd5/Rara/Neurod2/Zfhx2/Nbl1/Disp3/Neurog3/Vwc2l/Cd24a/Tgif1/Ntf3/Ywhag/B2m/Cxcl12/Sox11/Ccr5/Hspa1b/Hspa1a	31
	GO:0015850	BP	GO:0015850	organic hydroxy compound transport	32/1362	255/28814	5.15377e-07	2.17728e-05	1.47326e-05	Rab3b/Plcd1/Stard3/Crhr1/Xbp1/Slc6a4/Chga/Htr1a/Myc/Prkn/Syt7/Gal/Slc18a2/Snca/Syt13/Chrna4/Npy2r/Slc10a4/Slco2b1/Anxa2/Abcc4/Slc16a1/Lcat/Hrh3/Gck/Ptgs1/Tpcn2/Lgals3/Syt17/Fcgr3/Cxcl12/Syt10	32
	GO:0007015	BP	GO:0007015	actin filament organization	47/1362	458/28814	5.95317e-07	2.49054e-05	1.68523e-05	Arhgef18/Wnt11/Tenm1/Sdc4/Baiap2l2/Coro6/Nedd9/Iqgap2/Rhobtb2/Carmil3/Nckap1l/Emp2/Itgb5/Hcls1/Prkn/Dpysl3/Avil/Myo5b/Tlr2/Espn/Arpc1b/Kctd13/Pycard/Ush1c/Cotl1/Tpm1/Arap1/Fhod3/Icam1/Ssh2/Serpinf2/F11r/Vill/Plekhh2/Arhgef10l/Sh3kbp1/Pik3r1/S100a10/Fmn1/Marcksl1/Ttn/Arhgef15/Phactr1/Actn4/Gm14137/Capg/Cass4	47
	GO:0003012	BP	GO:0003012	muscle system process	45/1362	430/28814	5.98328e-07	2.49054e-05	1.68523e-05	Scn4a/Jup/Klf4/Cav1/Itga2/Ncf1/Tacr2/Chga/Asb2/Camk2g/Fbxo32/Nr4a1/Pi16/Myom1/Cflar/Igfbp5/Atp2b4/Chrna1/Npy2r/Tacr3/Nr4a3/Pde4b/Tnfrsf1b/Errfi1/Tnfrsf1a/Calca/Atp2a1/G6pdx/Mlip/Tpm1/Trpa1/Gucy1a1/Scn10a/Tbxa2r/Adrb1/Npy1r/Tbce/Npnt/Ptgs1/Cmya5/Sstr2/Tpcn2/Ttn/Akap13/Kcne1l	45
	GO:1901888	BP	GO:1901888	regulation of cell junction assembly	29/1362	220/28814	6.25103e-07	2.583e-05	1.74779e-05	Acvrl1/Mmp14/Cav1/Sdc4/St8sia2/Snca/Tlr2/Ptprd/Ephb2/Wnt7a/Iqgap1/Vstm5/Mdga2/Lrfn5/F11r/Cntnap2/Pik3r1/S100a10/Lrrtm3/Fmn1/Aplnr/Amigo2/Il1rapl1/Lrrtm4/Lrtm2/Il1rapl2/Lrrtm1/Cldn3/Syndig1	29
	GO:0019932	BP	GO:0019932	second-messenger-mediated signaling	36/1362	309/28814	6.42423e-07	2.63533e-05	1.7832e-05	Crhr1/Pde7b/Akap5/Chga/Adcy8/Rcan1/Cabyr/Gal/Zap70/Atp2b4/Npy2r/Cap1/Adcyap1r1/Gucy1a1/Rasd2/Tbxa2r/Nmur2/Neurod2/Pdk2/Rln1/Tbc1d10c/Gck/Cmklr1/Tox3/Ackr3/Aplnr/Gpr61/Irgm1/Cd24a/Cmya5/Tpcn2/Tenm2/Rasd1/Ncald/Cx3cr1/Ccr5	36
	GO:0010811	BP	GO:0010811	positive regulation of cell-substrate adhesion	22/1362	140/28814	7.14136e-07	2.90844e-05	1.968e-05	Jup/Sdc4/Net1/Nedd9/Olfm4/Emp2/Ccdc80/Smoc2/Lims2/Fermt1/Npy2r/Npy/Iqgap1/Plekha2/Cspg5/Tdgf1/Rreb1/Npnt/S100a10/Fmn1/Skap1/Cass4	22
	GO:0002790	BP	GO:0002790	peptide secretion	35/1362	298/28814	7.56346e-07	3.04333e-05	2.05928e-05	Birc5/Crhr1/Tacr2/Rasl10b/Rph3al/Doc2b/Chga/Adcy8/Adcy5/C1qtnf12/Prkn/Anxa1/Syt7/Slc18a2/Ptprn/Mpc2/Acvr1c/Fbn1/Npy2r/Sytl4/Arhgef7/Trpa1/Slc16a1/Ucp2/Slc9b2/Myrip/Gck/Exoc3l/Camk2n1/Mc4r/Gpr68/Arntl/Ptprn2/Kalrn/Sox4	35
	GO:0007179	BP	GO:0007179	transforming growth factor beta receptor signaling pathway	26/1362	186/28814	7.58011e-07	3.04333e-05	2.05928e-05	Acvrl1/Ltbp1/Tgfb1/Stat3/Cav1/Mtmr4/Appl2/Xbp1/Fut8/Itgb5/Hsp90ab1/Fbn2/Col3a1/Itga8/Acvr1c/Acvr1/Hspa5/Fbn1/Fermt1/Hpgd/Tdgf1/Adamtsl2/Pmepa1/Npnt/Onecut1/Spred2	26
	GO:0071692	BP	GO:0071692	protein localization to extracellular region	43/1362	406/28814	7.67966e-07	3.0474e-05	2.06203e-05	Ltbp1/Tgfb1/Rab3b/Birc5/Tacr2/Rph3al/Doc2b/Akap5/Chga/Tmed10/Adcy8/Adcy5/C1qtnf12/Prkn/Myom1/Fbn2/Anxa1/Syt7/Slc18a2/Ptprn/Mpc2/Acvr1c/Fbn1/Tlr2/Sytl4/Trpa1/Slc16a1/Ucp2/Adrb1/Gnptab/Slc9b2/Nbl1/Myrip/Gck/Camk2n1/Mc4r/Gpr68/Tvp23a/Ttn/Arntl/Ptprn2/Cbln4/Sox4	43
	GO:0017157	BP	GO:0017157	regulation of exocytosis	31/1362	247/28814	7.6979e-07	3.0474e-05	2.06203e-05	Itgb2/Lgals9/Rab3b/Sdc4/Cyth1/Crhr1/Adcy1/Rph3al/Doc2b/Htr1a/Cacna1i/Nckap1l/Prkn/Pou5f1/Anxa1/Syt7/Myo5b/Snca/Syt13/Chrna4/Wnt7a/Il4ra/Sytl4/Rab27a/Cspg5/Grin3a/Lyn/Tpcn2/Il1rapl1/Syt17/Syt10	31
	GO:0032535	BP	GO:0032535	regulation of cellular component size	42/1362	393/28814	8.11332e-07	3.18301e-05	2.15379e-05	Rab3b/Crabp2/Tenm1/Slc12a5/Baiap2l2/Cdkl3/Nefm/Nefl/Wnt7b/Nckap1l/Hcls1/Hsp90ab1/Aqp4/Avil/Myo5b/Tlr2/Sema3c/Trp73/Arpc1b/Wnt7a/Ret/Pycard/Ush1c/Pou4f2/Cotl1/Tpm1/Fhod3/Sema3f/Cdhr2/Icam1/Inf2/Ssh2/Vill/Plekhh2/Fmn1/Rin3/Dscam/Sema5b/Gm14137/Capg/Cxcl12/Ccr5	42
	GO:0032635	BP	GO:0032635	interleukin-6 production	25/1362	175/28814	8.15291e-07	3.18301e-05	2.15379e-05	Lgals9/Stat3/Xbp1/Nckap1l/Aqp4/Il18rap/Ncl/Inpp5d/Capn2/Il6ra/Tlr2/Laptm5/Il17rc/Tnfrsf1a/Pycard/Trim30a/Foxj1/Unc93b1/C1qtnf4/Ripk2/Inava/Ticam1/Cd24a/Ticam2/Ccr5	25
	GO:0048813	BP	GO:0048813	dendrite morphogenesis	26/1362	187/28814	8.41407e-07	3.26247e-05	2.20756e-05	Sgk1/Cdkl3/Akap5/Slc11a2/Ache/Myo5b/Trak2/Efna1/Ptprd/Lrp8/Ephb2/Wnt7a/Trpc6/Ptprf/Dcdc2a/Lzts3/Cntnap2/Fmn1/Neurog3/Dscam/Il1rapl1/Phactr1/Map6/Kalrn/Numbl/Tlx2	26
	GO:0007162	BP	GO:0007162	negative regulation of cell adhesion	36/1362	313/28814	8.74736e-07	3.36863e-05	2.27939e-05	Acvrl1/Mmp14/Lgals9/Col1a1/Tgfb1/Klf4/Cd44/Cd274/Sdc4/Nckap1l/Cyp1b1/Anxa1/Zbtb7b/Dab1/Laptm5/Ephb2/Pla2g2f/Dtx1/Gpnmb/Plxnd1/Cd9/Il4ra/Jak3/Foxj1/Cd276/Fzd7/Pik3r1/Cd24a/Dscam/Lgals3/Spn/Adamts18/Lgals7/Actn4/Cxcl12/Erbb2	36
	GO:0002366	BP	GO:0002366	leukocyte activation involved in immune response	37/1362	327/28814	9.23963e-07	3.51873e-05	2.38096e-05	Itgb2/Lgals9/Tgfb1/Stat3/Ifi35/St3gal1/Dll1/Ptgds/Mfng/Crhr1/Dock2/Xbp1/Chga/Nckap1l/Parp3/Anxa1/Il18r1/Notch2/Il6ra/Zbtb7b/Nr4a3/Il4ra/Pycard/Jak3/Kars/Rab27a/Rora/Icam1/Cd81/Rara/Ripk2/Lyn/Ticam1/Lgals3/Spn/Cx3cr1/Cracr2a	37
	GO:0034446	BP	GO:0034446	substrate adhesion-dependent cell spreading	19/1362	110/28814	9.26146e-07	3.51873e-05	2.38096e-05	Itgb7/Net1/Nedd9/Olfm4/St6gal1/Lims2/Fermt3/Lamc1/Itga8/Itga4/Efna1/Cspg5/Rreb1/Fndc3b/Fzd7/S100a10/Actn4/Ntng1/Cass4	19
	GO:1905475	BP	GO:1905475	regulation of protein localization to membrane	27/1362	200/28814	9.4041e-07	3.54911e-05	2.40151e-05	Mmp14/Tgfb1/Abi3/Akap5/Camk2g/Prkn/Pkdcc/Pmaip1/Myo5b/Lypd1/Atp2b4/Ephb2/Necab2/Gpc1/Dpp10/Cd81/Pdzk1/Ramp3/Pik3r1/Stx3/Nhlrc1/Lgals3/Cemip/Gpc3/Kalrn/Erbb2/Efcab7	27
	GO:0071496	BP	GO:0071496	cellular response to external stimulus	35/1362	301/28814	9.56998e-07	3.58779e-05	2.42769e-05	Comt/Col1a1/Prkd1/Cav1/Nuak2/Piezo1/Wnt11/Cd68/Nprl3/Xbp1/Asgr1/Srebf2/Cdkn1a/Pim1/Pmaip1/Kcnk4/Xpr1/Nr4a2/Hspa5/Itga4/Wnt2b/Rragd/Slc2a1/Mfsd2a/Stk26/Klf10/Prkab2/F11r/Pdk2/Gck/Hrk/Sipa1/Mkx/Slc39a4/Ifi204	35
	GO:0032675	BP	GO:0032675	regulation of interleukin-6 production	24/1362	166/28814	1.07939e-06	4.02e-05	2.72014e-05	Lgals9/Stat3/Xbp1/Nckap1l/Aqp4/Ncl/Inpp5d/Capn2/Il6ra/Tlr2/Laptm5/Il17rc/Tnfrsf1a/Pycard/Trim30a/Foxj1/Unc93b1/C1qtnf4/Ripk2/Inava/Ticam1/Cd24a/Ticam2/Ccr5	24
	GO:0030072	BP	GO:0030072	peptide hormone secretion	34/1362	290/28814	1.12742e-06	4.17144e-05	2.82261e-05	Birc5/Crhr1/Tacr2/Rasl10b/Rph3al/Doc2b/Chga/Adcy8/Adcy5/C1qtnf12/Prkn/Anxa1/Syt7/Slc18a2/Ptprn/Mpc2/Acvr1c/Fbn1/Sytl4/Arhgef7/Trpa1/Slc16a1/Ucp2/Slc9b2/Myrip/Gck/Exoc3l/Camk2n1/Mc4r/Gpr68/Arntl/Ptprn2/Kalrn/Sox4	34
	GO:0051048	BP	GO:0051048	negative regulation of secretion	27/1362	202/28814	1.14519e-06	4.20968e-05	2.84849e-05	Comt/Lgals9/Crhr1/Tacr2/Chga/Htr1a/Nckap1l/Prkn/Pou5f1/Anxa1/Snca/Acvr1c/Fbn1/Npy2r/Tnfrsf1b/Tnfrsf1a/Sytl4/Inha/Ucp2/Wnk4/Npy1r/Hrh3/Gck/Npsr1/Ptgs1/Il1rapl1/Kalrn	27
	GO:0050868	BP	GO:0050868	negative regulation of T cell activation	21/1362	133/28814	1.17072e-06	4.27577e-05	2.89321e-05	Lgals9/Tgfb1/Cd44/Cd274/Sdc4/Nckap1l/Anxa1/Zbtb7b/Laptm5/Pla2g2f/Dtx1/Gpnmb/Il4ra/Jak3/Foxj1/Cd276/Cd24a/Lgals3/Spn/Lgals7/Erbb2	21
	GO:0045580	BP	GO:0045580	regulation of T cell differentiation	24/1362	167/28814	1.20482e-06	4.37211e-05	2.95839e-05	Tcf7/Lgals9/Tgfb1/Cd44/Ikzf1/Xbp1/Hsp90aa1/Nckap1l/Anxa1/Zap70/Zbtb7b/Cd1d1/Dtx1/Il4ra/Jak3/Foxj1/Rara/Ripk2/Tox/Pik3r6/Sox12/Erbb2/Cyp26b1/Sox4	24
	GO:0002263	BP	GO:0002263	cell activation involved in immune response	37/1362	331/28814	1.23955e-06	4.46947e-05	3.02428e-05	Itgb2/Lgals9/Tgfb1/Stat3/Ifi35/St3gal1/Dll1/Ptgds/Mfng/Crhr1/Dock2/Xbp1/Chga/Nckap1l/Parp3/Anxa1/Il18r1/Notch2/Il6ra/Zbtb7b/Nr4a3/Il4ra/Pycard/Jak3/Kars/Rab27a/Rora/Icam1/Cd81/Rara/Ripk2/Lyn/Ticam1/Lgals3/Spn/Cx3cr1/Cracr2a	37
	GO:0072006	BP	GO:0072006	nephron development	23/1362	157/28814	1.42307e-06	5.09873e-05	3.45007e-05	Tgfb1/Pgf/Cd44/Dll1/Myc/Wnt7b/Plce1/Cflar/Wnt2b/Notch2/Il6ra/Calb1/Ret/Kirrel3/Wnk4/Egr1/Npnt/Greb1l/Fmn1/Fat4/Cd24a/Gpc3/Erbb4	23
	GO:0015833	BP	GO:0015833	peptide transport	36/1362	320/28814	1.47786e-06	5.24935e-05	3.55198e-05	Birc5/Crhr1/Tacr2/Rasl10b/Rph3al/Doc2b/Chga/Adcy8/Adcy5/C1qtnf12/Prkn/Anxa1/Syt7/Slc18a2/Slco3a1/Ptprn/Mpc2/Acvr1c/Fbn1/Npy2r/Sytl4/Arhgef7/Trpa1/Slc16a1/Ucp2/Slc9b2/Myrip/Gck/Exoc3l/Camk2n1/Mc4r/Gpr68/Arntl/Ptprn2/Kalrn/Sox4	36
	GO:1901890	BP	GO:1901890	positive regulation of cell junction assembly	20/1362	124/28814	1.48365e-06	5.24935e-05	3.55198e-05	Cav1/Sdc4/St8sia2/Ptprd/Ephb2/Wnt7a/Iqgap1/Vstm5/Cntnap2/Pik3r1/S100a10/Lrrtm3/Fmn1/Amigo2/Il1rapl1/Lrrtm4/Lrtm2/Lrrtm1/Cldn3/Syndig1	20
	GO:0051099	BP	GO:0051099	positive regulation of binding	26/1362	193/28814	1.54646e-06	5.4376e-05	3.67936e-05	Lgals9/Tgfb1/Klf4/Cdt1/Cav1/Itga2/Mfng/Myc/Prkn/Hsp90ab1/Sting1/Niban2/Mapre1/Epb41/Ephb6/Plxnd1/Arhgef7/Pou4f2/Anxa2/Nphp3/Rara/Ripk2/S100a10/Ticam1/Cthrc1/B2m	26
	GO:0051047	BP	GO:0051047	positive regulation of secretion	43/1362	417/28814	1.56094e-06	5.45461e-05	3.69087e-05	Itgb2/Tgfb1/Plcd1/Sdc4/Crhr1/Tacr2/Xbp1/Rasl10b/Slc6a4/Rph3al/Doc2b/Tmed10/Adcy8/Cacna1i/C1qtnf12/Prkn/Myom1/Syt7/Gal/Myo5b/Snca/Mpc2/Tlr2/Npy2r/Sytl2/Il4ra/Sytl4/Arhgef7/Fgfr1/Rab27a/Trpa1/Adrb1/Myrip/Gck/Camk2n1/Gpr68/Lgals3/Ttn/Acvr2a/Cxcl12/Syt10/Sox11/Sox4	43
	GO:0050920	BP	GO:0050920	regulation of chemotaxis	29/1362	230/28814	1.57236e-06	5.46083e-05	3.69508e-05	Tgfb1/Prkd1/Pgf/Itga2/Thbs4/Nckap1l/St6gal1/Smoc2/Csf1r/Sema3c/Fgfr1/Pou4f2/Sema3f/Cxcl10/Dpp4/Tbr1/Nbl1/Stx3/Cmklr1/Lyn/Rin3/Tubb2b/Ntf3/Dscam/Fgf4/Sema5b/Cx3cr1/Fgf18/Cxcl12	29
	GO:0033628	BP	GO:0033628	regulation of cell adhesion mediated by integrin	12/1362	48/28814	1.69609e-06	5.85462e-05	3.96154e-05	Piezo1/Nckap1l/Cyp1b1/Fermt3/Fermt1/Efna1/Epha8/Ret/Dpp4/Lyn/Cd24a/Skap1	12
	GO:0007389	BP	GO:0007389	pattern specification process	48/1362	490/28814	1.71194e-06	5.87351e-05	3.97432e-05	Axin2/Lhx2/Acvrl1/Wnt2/Aldh1a2/Cluap1/Bicc1/Dll1/Wnt11/Mfng/Asb2/Wnt7b/Prkdc/C3/Acvr1/Wnt2b/Notch2/Sema3c/Mtf2/Wnt7a/Bhlhe41/Atp6ap2/Fgf3/Fgfr1/Adgrg1/Tdgf1/Nphp3/Emx1/Foxj1/Sema3f/Mdga2/Tbr1/Pcdh8/C1qa/Grhl3/Egr2/Satb2/Lefty1/Ofd1/Nbl1/Aplnr/Tgif1/Dmrt2/Ttn/Acvr2a/Gpc3/Erbb4/Cyp26b1	48
	GO:0002699	BP	GO:0002699	positive regulation of immune effector process	35/1362	309/28814	1.75886e-06	5.99814e-05	4.05865e-05	Itgb2/Tgfb1/Hspa8/Crhr1/Appl2/Xbp1/Masp1/C3/Anxa1/Il18rap/Il18r1/Cd55/Tlr2/Cd1d1/Nr4a3/Laptm5/Ephb2/Klk7/Il4ra/Dpp4/H2-Q4/Cd81/Rara/Ripk2/Inava/Cd1d2/Lyn/Ticam1/Cd24a/Fcgr3/B2m/H2-K1/H2-D1/Ulbp1/H60c	35
	GO:0042130	BP	GO:0042130	negative regulation of T cell proliferation	15/1362	75/28814	1.91408e-06	6.44975e-05	4.36424e-05	Lgals9/Tgfb1/Cd44/Cd274/Sdc4/Zbtb7b/Laptm5/Pla2g2f/Gpnmb/Foxj1/Cd276/Cd24a/Spn/Lgals7/Erbb2	15
	GO:0045669	BP	GO:0045669	positive regulation of osteoblast differentiation	15/1362	75/28814	1.91408e-06	6.44975e-05	4.36424e-05	Prkd1/Clic1/Gdf10/Wnt7b/Fbn2/Acvr1/Cebpa/Cd276/Npnt/Acvr2a/Cthrc1/Tmem119/Nell1/Sox11/Ifi204	15
	GO:0051056	BP	GO:0051056	regulation of small GTPase mediated signal transduction	29/1362	233/28814	2.04811e-06	6.86055e-05	4.64221e-05	Arhgef18/Rasa4/Stard13/Cyth1/Dock2/Net1/Arhgef28/F2rl2/Rasgrf2/Plce1/Col3a1/Notch2/Ephb2/Adcyap1r1/Arhgdib/Kctd13/Adgrg1/Rasgrf1/Trim67/Ralgapa2/F11r/Garnl3/Dgkz/Dennd4b/Rasal3/Chn1/Sipa1/Erbb2/Akap13	29
	GO:0019233	BP	GO:0019233	sensory perception of pain	22/1362	149/28814	2.09394e-06	6.96472e-05	4.71269e-05	Comt/Itga2/Retreg1/Kcnk4/Chrna4/Npy2r/Uchl1/Calca/Fgfr1/Acpp/Trpa1/Scn10a/Adrb1/Npy1r/Nmur2/Ctss/Zfhx2/Kcnj10/Ptgs1/Lxn/Prx/Cxcl12	22
	GO:0051090	BP	GO:0051090	regulation of DNA-binding transcription factor activity	44/1362	436/28814	2.10381e-06	6.96472e-05	4.71269e-05	Itgb2/Jup/Tgfb1/Prkd1/Klf4/Hck/Stat3/Cav1/Wnt2/Card14/Adcy1/Hr/Adcy8/Hcls1/Pim1/Cyp1b1/Sting1/Slco3a1/Cflar/Il18rap/Il18r1/Cat/Tlr2/Tnfrsf8/Lrp8/Anxa4/Pycard/Trim30a/Pou4f2/Foxj1/Icam1/Neurod2/Wfs1/Ripk2/Cmklr1/Ticam1/Cx3cr1/Nfam1/Thra/Adgrg3/Flot2/Nlrc5/Hspa1b/Hspa1a	44
	GO:0051346	BP	GO:0051346	negative regulation of hydrolase activity	39/1362	366/28814	2.12794e-06	7.00365e-05	4.73904e-05	Wnt9a/Serpinf1/Klf4/Cd44/Birc5/Lpin1/Serpina3n/Ppp4r4/Tmed10/Cast/Ctsb/Nckap1l/Fetub/Nr4a1/Pi16/Anxa1/Snca/Cflar/Serpinb8/Spint1/Serpini1/Ecm1/A2m/Ppp1r26/Serpinf2/F11r/Serpina3g/Mrtfa/Spink10/Cmya5/Lxn/Gpc3/Ptprn2/Serpina9/Serpina3c/Serpinb5/Serpina1e/Ifi204/Hspa1b	39
	GO:0007613	BP	GO:0007613	memory	23/1362	161/28814	2.21487e-06	7.24761e-05	4.90411e-05	Comt/Serpinf1/Dbh/Crhr1/Sgk1/Adcy1/Slc6a4/Adcy8/Rcan1/Itga8/Calb1/Adrb1/Egr1/Hrh3/Ptchd1/Npas4/Camk2n1/Ptgs1/Ntf3/Cx3cr1/Kalrn/Klk8/Pak6	23
	GO:0032271	BP	GO:0032271	regulation of protein polymerization	27/1362	209/28814	2.2293e-06	7.25293e-05	4.90771e-05	Cav1/Tenm1/Baiap2l2/Sgk1/Hsp90aa1/Nckap1l/Hcls1/Avil/Snca/Mapre1/Stmn2/Tlr2/Arpc1b/Pycard/Arhgef7/Cotl1/Tpm1/Fhod3/Icam1/Ssh2/Vill/Fmn1/Gm14137/Capg/Psrc1/Hspa1b/Hspa1a	27
	GO:0001649	BP	GO:0001649	osteoblast differentiation	28/1362	222/28814	2.34971e-06	7.59022e-05	5.13594e-05	Axin2/Col1a1/Prkd1/Clic1/Twist2/Wnt11/Gdf10/Wnt7b/Fbn2/Igfbp5/Ucma/Acvr1/Creb3l1/Fgfr1/Cebpa/Cd276/Satb2/Trp53inp2/Fndc3b/Npnt/Ranbp3l/Rspo2/Acvr2a/Cthrc1/Tmem119/Nell1/Sox11/Ifi204	28
	GO:0010631	BP	GO:0010631	epithelial cell migration	35/1362	313/28814	2.36091e-06	7.59022e-05	5.13594e-05	Itgb2/Acvrl1/Serpinf1/Jup/Tgfb1/Prkd1/Klf4/Itga2/Stard13/Sparc/Myh9/Emp2/Fstl1/Nr4a1/Smoc2/Cyp1b1/Anxa1/Atp2b4/Fermt1/Efna1/Fbxw7/Wnt7a/Plxnd1/Calca/Fgfr1/Ctsh/Card10/Tbxa2r/Dpp4/Rreb1/Fgf4/Fat2/Fgf18/Krt2/Nanos1	35
	GO:0070997	BP	GO:0070997	neuron death	44/1362	438/28814	2.3732e-06	7.59022e-05	5.13594e-05	Serpinf1/Stat3/Epor/Birc5/Crhr1/Apaf1/Chga/Nefl/Retreg1/Ache/Prkn/Hsp90ab1/Pmaip1/St8sia2/Snca/Capn2/Slc30a10/Nr4a2/Fbxw7/Nr4a3/Tnfrsf1b/Trp73/Rilpl1/Hsph1/Gpnmb/Npy/Tnfrsf1a/G6pdx/Ptprf/Sncb/Egln3/C1qa/Tnfrsf23/Egr1/Wfs1/Tox3/Hrk/Amigo2/Ntf3/Cx3cr1/Gabra5/Grik2/Dcc/Ccr5	44
	GO:0051098	BP	GO:0051098	regulation of binding	41/1362	397/28814	2.60718e-06	8.29172e-05	5.61061e-05	Lhx2/Lgals9/Tgfb1/Klf4/Cdt1/Cav1/Twist2/Itga2/Mfng/Ybx2/Atp2a3/Myc/Ercc4/Cdkn1a/Prkn/Hsp90ab1/Sting1/Niban2/Itga4/Mapre1/Fbxw7/Epb41/Ephb6/Plxnd1/Arhgef7/Pou4f2/Anxa2/Nphp3/Ptprf/Rara/Ripk2/S100a10/Dzip1/Bag2/Zbtb7c/Ticam1/Cthrc1/Ldoc1/B2m/Sox11/Ifi204	41
	GO:0007189	BP	GO:0007189	adenylate cyclase-activating G protein-coupled receptor signaling pathway	22/1362	151/28814	2.62481e-06	8.30114e-05	5.61698e-05	Crhr1/Ptger1/Adcy1/Chga/Adcy8/Adcy5/Atp2b4/Pde4b/Calca/Adcy7/Adgrg1/Cxcl10/Tbxa2r/Adrb1/Adgrl4/Ramp3/Ptgir/S1pr2/Gpr6/Mc4r/Adgrg3/Akap13	22
	GO:0006820	BP	GO:0006820	anion transport	48/1362	498/28814	2.68623e-06	8.44118e-05	5.71174e-05	Car4/Slc1a5/Slc4a3/Clic1/Slc12a5/Slc13a5/Gfap/Htr1a/Slc25a30/Myc/Clcn2/Racgap1/Mpc1/Slc22a6/Anxa1/Slco3a1/Snca/Slco5a1/Xpr1/Mpc2/Slc2a1/Pla2g2f/Gabrd/Slc10a4/Slc6a13/Slco2b1/Fgfr1/Trpa1/Abcc4/Slc16a1/Clcnka/Mfsd12/Wnk4/Slc26a8/Nmur2/Pdzk1/Hrh3/Slc7a5/Slc26a10/Slc16a11/Kcnj10/Slc16a5/Lrrc8c/Gabrg3/Gabra5/Slc22a27/Slc4a11/Ano3	48
	GO:0007157	BP	GO:0007157	heterophilic cell-cell adhesion via plasma membrane cell adhesion molecules	12/1362	50/28814	2.70766e-06	8.44118e-05	5.71174e-05	Lgals9/Cadm3/Tenm1/Alcam/Itga4/Ptprd/Fat4/Cd24a/Amigo2/Tenm2/Il1rapl1/Lgals7	12
	GO:0010466	BP	GO:0010466	negative regulation of peptidase activity	31/1362	262/28814	2.72052e-06	8.44118e-05	5.71174e-05	Wnt9a/Serpinf1/Klf4/Cd44/Birc5/Serpina3n/Tmed10/Cast/Ctsb/Fetub/Nr4a1/Pi16/Snca/Cflar/Serpinb8/Spint1/Serpini1/Ecm1/A2m/Serpinf2/Serpina3g/Mrtfa/Spink10/Lxn/Gpc3/Serpina9/Serpina3c/Serpinb5/Serpina1e/Ifi204/Hspa1b	31
	GO:0090132	BP	GO:0090132	epithelium migration	35/1362	315/28814	2.72873e-06	8.44118e-05	5.71174e-05	Itgb2/Acvrl1/Serpinf1/Jup/Tgfb1/Prkd1/Klf4/Itga2/Stard13/Sparc/Myh9/Emp2/Fstl1/Nr4a1/Smoc2/Cyp1b1/Anxa1/Atp2b4/Fermt1/Efna1/Fbxw7/Wnt7a/Plxnd1/Calca/Fgfr1/Ctsh/Card10/Tbxa2r/Dpp4/Rreb1/Fgf4/Fat2/Fgf18/Krt2/Nanos1	35
	GO:0061351	BP	GO:0061351	neural precursor cell proliferation	26/1362	199/28814	2.76176e-06	8.49692e-05	5.74946e-05	Lhx2/Tgfb1/Wnt2/Appl2/Slc6a4/Wnt7b/Racgap1/Lims2/Gpr37l1/Spint1/Wnt7a/Fgfr1/Adgrg1/Rora/Emx1/Cntnap2/Tox/Disp3/Lyn/Cd24a/Cx3cr1/Tafa3/Tafa1/Numbl/Tacc1/Ccr5	26
	GO:0000768	BP	GO:0000768	syncytium formation by plasma membrane fusion	14/1362	68/28814	2.91674e-06	8.82978e-05	5.97469e-05	Cd44/Myh9/Cflar/Capn2/Ptgfrn/Cd9/Il4ra/Cxcl10/Cd81/Cd53/Myof/Sh3pxd2a/Cxcl12/Ehd2	14
	GO:0050433	BP	GO:0050433	regulation of catecholamine secretion	14/1362	68/28814	2.91674e-06	8.82978e-05	5.97469e-05	Plcd1/Crhr1/Chga/Syt7/Snca/Syt13/Chrna4/Npy2r/Hrh3/Gck/Ptgs1/Syt17/Cxcl12/Syt10	14
	GO:0140253	BP	GO:0140253	cell-cell fusion	14/1362	68/28814	2.91674e-06	8.82978e-05	5.97469e-05	Cd44/Myh9/Cflar/Capn2/Ptgfrn/Cd9/Il4ra/Cxcl10/Cd81/Cd53/Myof/Sh3pxd2a/Cxcl12/Ehd2	14
	GO:0045862	BP	GO:0045862	positive regulation of proteolysis	38/1362	357/28814	2.93461e-06	8.8366e-05	5.9793e-05	Mmp14/Stat3/Cav1/Ctsd/Hspa8/Apaf1/Tnip1/Xbp1/Atp2a3/Myc/Myh9/Slc11a2/Prkn/Xdh/Pmaip1/Snca/Cflar/Acvr1c/Efna1/Fbxw7/Laptm5/Tnfrsf1b/Ret/Ctsc/Pycard/Ctsh/Prickle1/Trim67/Tnfrsf23/Ripk2/S100a10/Bag2/Lyn/Agbl4/Cldn3/Ifi204/Hspa1b/Hspa1a	38
	GO:1903555	BP	GO:1903555	regulation of tumor necrosis factor superfamily cytokine production	25/1362	188/28814	3.0937e-06	9.25765e-05	6.26421e-05	Lgals9/Stat3/Twist2/Cd274/Ncl/Tlr2/Tnfrsf8/Ephb2/Errfi1/Gpnmb/Tnfrsf1a/Pycard/Trim30a/Rara/Akap12/C1qtnf4/Ripk2/Pik3r1/Ticam1/Cd24a/Cd14/Spn/Cx3cr1/Fcgr3/Ccr5	25
	GO:0002460	BP	GO:0002460	adaptive immune response based on somatic recombination of immune receptors built from immunoglobulin superfamily domains	47/1362	486/28814	3.10714e-06	9.25765e-05	6.26421e-05	Tgfb1/Stat3/Hspa8/Cd274/Nckap1l/Emp2/Parp3/C3/Anxa1/Il18rap/Il18r1/Inpp5d/Cd55/Il6ra/Zbtb7b/Cd1d1/Tnfrsf1b/Ephb2/Ephb6/Ctsc/Il4ra/Jak3/Rab27a/Rora/Ctsh/Foxj1/Dpp4/H2-Q4/C1qa/C1qc/C1qb/Icam1/Cd81/Rftn1/Ripk2/Cd1d2/Cd24a/Spn/C1ra/Fcgr3/B2m/H2-K1/Cracr2a/Csf2rb2/H2-D1/C4b/C1rb	47
	GO:0090130	BP	GO:0090130	tissue migration	35/1362	317/28814	3.1489e-06	9.33294e-05	6.31515e-05	Itgb2/Acvrl1/Serpinf1/Jup/Tgfb1/Prkd1/Klf4/Itga2/Stard13/Sparc/Myh9/Emp2/Fstl1/Nr4a1/Smoc2/Cyp1b1/Anxa1/Atp2b4/Fermt1/Efna1/Fbxw7/Wnt7a/Plxnd1/Calca/Fgfr1/Ctsh/Card10/Tbxa2r/Dpp4/Rreb1/Fgf4/Fat2/Fgf18/Krt2/Nanos1	35
	GO:0002703	BP	GO:0002703	regulation of leukocyte mediated immunity	34/1362	304/28814	3.2587e-06	9.5583e-05	6.46764e-05	Itgb2/Lgals9/Tgfb1/Hspa8/Crhr1/Nckap1l/Parp3/C3/Il18rap/Il18r1/Cd55/Tlr2/Cd1d1/Tnfrsf1b/Il4ra/Jak3/Foxj1/Dpp4/H2-Q4/Cd81/Cd1d2/Lyn/Pik3r6/Bst2/Ticam1/Cd24a/Spn/Cx3cr1/Fcgr3/B2m/H2-K1/H2-D1/Ulbp1/H60c	34
	GO:0060070	BP	GO:0060070	canonical Wnt signaling pathway	34/1362	304/28814	3.2587e-06	9.5583e-05	6.46764e-05	Wnt9a/Axin2/Tcf7/Sost/Col1a1/Tgfb1/Klf4/Cav1/Tle1/Wnt2/Bicc1/Wnt11/Kremen1/Myc/Wnt7b/Prkn/Fermt1/Wnt2b/Ptpru/Wnt7a/Atp6ap2/Tle3/Nphp3/Prickle1/Egr1/Fzd7/Shisa3/Rspo2/Cthrc1/Arntl/Gpc3/Thra/Ccnyl1/Sox4	34
	GO:0051937	BP	GO:0051937	catecholamine transport	16/1362	88/28814	3.29646e-06	9.60604e-05	6.49994e-05	Rab3b/Plcd1/Crhr1/Chga/Prkn/Syt7/Snca/Syt13/Chrna4/Npy2r/Hrh3/Gck/Ptgs1/Syt17/Cxcl12/Syt10	16
	GO:0043087	BP	GO:0043087	regulation of GTPase activity	37/1362	345/28814	3.30892e-06	9.60604e-05	6.49994e-05	Rasa4/Vav2/Wnt11/Net1/Nedd9/Iqgap2/Rasgrf2/Rgs7/Prom2/Plxnd1/Iqgap1/Pycard/Adprhl1/Arhgef7/Rasgrf1/Arap1/Tbc1d4/Foxj1/Adrb1/Ralgapa2/Grhl3/Icam1/F11r/Garnl3/Arhgap29/Tbc1d10c/S100a10/Sgsm1/Ntf3/Arhgap15/Rasal3/Arhgef15/Chn1/Ptprn2/Sipa1/Kalrn/Erbb2	37
	GO:0071560	BP	GO:0071560	cellular response to transforming growth factor beta stimulus	28/1362	226/28814	3.3391e-06	9.64419e-05	6.52576e-05	Acvrl1/Ltbp1/Tgfb1/Stat3/Cav1/Mtmr4/Apaf1/Appl2/Xbp1/Fut8/Itgb5/Hsp90ab1/Fbn2/Cflar/Col3a1/Itga8/Acvr1c/Acvr1/Hspa5/Fbn1/Fermt1/Hpgd/Tdgf1/Adamtsl2/Pmepa1/Npnt/Onecut1/Spred2	28
	GO:0007520	BP	GO:0007520	myoblast fusion	12/1362	51/28814	3.38915e-06	9.73909e-05	6.58997e-05	Myh9/Cflar/Capn2/Ptgfrn/Cd9/Il4ra/Cxcl10/Cd81/Cd53/Myof/Cxcl12/Ehd2	12
	GO:0007626	BP	GO:0007626	locomotory behavior	31/1362	265/28814	3.45267e-06	9.87148e-05	6.67956e-05	Dbh/Efnb3/Pmp22/Crhr1/Npas3/Adcy8/Slurp1/Adcy5/Rcan1/Prkn/Slc18a2/Snca/Npas2/Nr4a2/Chrna4/Calb1/Dab1/Espn/Uchl1/Rasd2/Dpp4/Npy1r/Egr1/Tbce/Cntnap2/Kcnj10/Dscam/Lrrtm1/Cxcl12/Kalrn/Pak6	31
	GO:0002685	BP	GO:0002685	regulation of leukocyte migration	28/1362	227/28814	3.64002e-06	0.000103548	7.00663e-05	Mmp14/Lgals9/Tgfb1/Pgf/Itga2/Thbs4/Nckap1l/Csf1r/Anxa1/Itga4/Tlr2/Ecm1/Cd9/Pycard/Msn/Plvap/Cxcl10/Dpp4/Icam1/Cd81/Nbl1/Cmklr1/Lyn/Rin3/Lgals3/Spn/Cx3cr1/Cxcl12	28
	GO:0098657	BP	GO:0098657	import into cell	29/1362	240/28814	3.71661e-06	0.000105199	7.11828e-05	Slc1a5/Rab3b/Slc9a5/Slc12a5/Slc6a4/Gfap/Atp12a/Slc11a2/Prkn/Slc29a1/Slc39a6/Acsl5/Slc18a2/Snca/Slc9a2/Itga4/Slc27a2/Slc2a1/Slc6a13/Wnk4/Adrb1/Slc9a3/Kcnk9/Kcnj9/Slc7a5/Ramp3/Kcnj10/Lrrc8c/Slc39a4	29
	GO:0031345	BP	GO:0031345	negative regulation of cell projection organization	27/1362	215/28814	3.83874e-06	0.000108115	7.31563e-05	Efnb3/Pmp22/Abi3/Cdkl3/Kremen1/Gfap/Gdi2/Mak/Il15ra/Dpysl3/Trak2/Stmn2/Efna1/Dab1/Ephb2/Sema3c/Trpc6/Ptprf/Cdk10/Sema3f/Sema5b/B2m/H2-K1/Klk8/Tlx2/H2-D1/Ccr5	27
	GO:0043542	BP	GO:0043542	endothelial cell migration	28/1362	228/28814	3.96563e-06	0.000111136	7.52002e-05	Itgb2/Acvrl1/Serpinf1/Jup/Tgfb1/Prkd1/Klf4/Stard13/Sparc/Myh9/Emp2/Fstl1/Nr4a1/Smoc2/Cyp1b1/Anxa1/Atp2b4/Efna1/Fbxw7/Wnt7a/Plxnd1/Calca/Fgfr1/Card10/Tbxa2r/Dpp4/Fgf4/Fgf18	28
	GO:0001505	BP	GO:0001505	regulation of neurotransmitter levels	30/1362	254/28814	4.05943e-06	0.000113204	7.65998e-05	Comt/Dbh/Rab3b/Lin7b/Cyth1/Moxd1/Tacr2/Adcy1/Xbp1/Slc6a4/Doc2b/Gfap/Htr1a/Nr4a1/Ache/Prkn/Slc29a1/Syt7/Slc18a2/Snca/Chrna4/Wnt7a/Cspg5/Syn1/Hrh3/Grin3a/Stx3/Kcnj10/Ptprn2/Syn3	30
	GO:0051222	BP	GO:0051222	positive regulation of protein transport	35/1362	321/28814	4.17389e-06	0.00011507	7.78622e-05	Jup/Tgfb1/Prkd1/Hspa1l/Xbp1/Rph3al/Doc2b/Akap5/Tmed10/Adcy8/Hcls1/C1qtnf12/Prkn/Hsp90ab1/Myom1/Pmaip1/Mpc2/Tlr2/Fbxw7/Tnfrsf1a/Sytl4/Trpa1/Adrb1/Cd81/Pdzk1/Pik3r1/Myrip/Gck/Camk2n1/Gpr68/Ttn/Cemip/Erbb2/Efcab7/Sox4	35
	GO:0006949	BP	GO:0006949	syncytium formation	14/1362	70/28814	4.18731e-06	0.00011507	7.78622e-05	Cd44/Myh9/Cflar/Capn2/Ptgfrn/Cd9/Il4ra/Cxcl10/Cd81/Cd53/Myof/Sh3pxd2a/Cxcl12/Ehd2	14
	GO:2000514	BP	GO:2000514	regulation of CD4-positive, alpha-beta T cell activation	14/1362	70/28814	4.18731e-06	0.00011507	7.78622e-05	Lgals9/Tgfb1/Cd44/Cd274/Nckap1l/Anxa1/Cd55/Zbtb7b/Il4ra/Jak3/Cd81/Rara/Ripk2/Lgals7	14
	GO:0045646	BP	GO:0045646	regulation of erythrocyte differentiation	12/1362	52/28814	4.21727e-06	0.000115333	7.80404e-05	Stat3/Nckap1l/Prkdc/Inpp5d/Abcb10/Lmo2/Inhba/Lyn/Acvr2a/B2m/Hspa1b/Hspa1a	12
	GO:0002274	BP	GO:0002274	myeloid leukocyte activation	31/1362	268/28814	4.36237e-06	0.000118499	8.01829e-05	Itgb2/Lgals9/Tgfb1/Ifi35/Ptgds/Crhr1/Dock2/Chga/Anxa1/Snca/Il18rap/Batf3/Notch2/Tlr2/Cd1d1/Nr4a3/Npy/Ctsc/Il4ra/Pycard/Kars/Rora/Cebpa/Lrfn5/C1qa/Lyn/Ticam1/Cx3cr1/Tafa3/Fcgr3/Ulbp1	31
	GO:0042596	BP	GO:0042596	fear response	13/1362	61/28814	4.37491e-06	0.000118499	8.01829e-05	Dbh/Crhr1/Htr1a/Npas2/Lypd1/Npy2r/Ephb2/Dpp4/Adrb1/Neurod2/Gabra5/Grik2/Kalrn	13
	GO:0046640	BP	GO:0046640	regulation of alpha-beta T cell proliferation	11/1362	44/28814	4.58759e-06	0.000123584	8.36236e-05	Lgals9/Cd44/Cd274/Zap70/Cd55/Zbtb7b/Cd81/Ripk2/Cd24a/Rasal3/Lgals7	11
	GO:1901214	BP	GO:1901214	regulation of neuron death	40/1362	392/28814	4.60631e-06	0.000123584	8.36236e-05	Serpinf1/Stat3/Epor/Birc5/Crhr1/Chga/Nefl/Retreg1/Prkn/Hsp90ab1/Pmaip1/St8sia2/Snca/Capn2/Slc30a10/Nr4a2/Fbxw7/Nr4a3/Tnfrsf1b/Trp73/Rilpl1/Hsph1/Gpnmb/Npy/Tnfrsf1a/G6pdx/Ptprf/Sncb/Egln3/C1qa/Egr1/Wfs1/Tox3/Hrk/Amigo2/Ntf3/Cx3cr1/Gabra5/Grik2/Dcc	40
	GO:0071559	BP	GO:0071559	response to transforming growth factor beta	28/1362	230/28814	4.69829e-06	0.000125458	8.48911e-05	Acvrl1/Ltbp1/Tgfb1/Stat3/Cav1/Mtmr4/Apaf1/Appl2/Xbp1/Fut8/Itgb5/Hsp90ab1/Fbn2/Cflar/Col3a1/Itga8/Acvr1c/Acvr1/Hspa5/Fbn1/Fermt1/Hpgd/Tdgf1/Adamtsl2/Pmepa1/Npnt/Onecut1/Spred2	28
	GO:0001818	BP	GO:0001818	negative regulation of cytokine production	33/1362	296/28814	4.83758e-06	0.000128571	8.69975e-05	Lgals9/Tgfb1/Klf4/Twist2/Dll1/Wnt11/Cd274/Appl2/Nckap1l/Hsp90ab1/Aqp4/Anxa1/Inpp5d/Tlr2/Laptm5/Ephb2/Errfi1/Gpnmb/Anxa4/Tnfrsf1a/Pycard/Trim30a/Fgfr1/Adcy7/Jak3/Foxj1/Cd276/Rara/Cmklr1/Bst2/Cd24a/Cx3cr1/Lgals7	33
	GO:0050727	BP	GO:0050727	regulation of inflammatory response	37/1362	351/28814	4.93505e-06	0.000130548	8.83356e-05	Serpinf1/Lgals9/Cd44/Ifi35/Itga2/Ncf1/Pmp22/Tnip1/Pbk/C1qtnf12/C3/Sting1/Anxa1/Snca/Tlr2/Tnfrsf1b/Npy/Tnfrsf1a/Ctsc/Pycard/Fgfr1/Kars/Rora/Cebpa/Lrfn5/Cd276/Cd81/Ctss/Lyn/Camk2n1/Cd24a/Spn/Cx3cr1/Tafa3/Fcgr3/Mas1/Ccr5	37
	GO:0050432	BP	GO:0050432	catecholamine secretion	14/1362	71/28814	4.99053e-06	0.000131402	8.89133e-05	Plcd1/Crhr1/Chga/Syt7/Snca/Syt13/Chrna4/Npy2r/Hrh3/Gck/Ptgs1/Syt17/Cxcl12/Syt10	14
	GO:0051092	BP	GO:0051092	positive regulation of NF-kappaB transcription factor activity	22/1362	157/28814	5.03591e-06	0.000131983	8.93065e-05	Itgb2/Tgfb1/Prkd1/Stat3/Cav1/Card14/Slco3a1/Cflar/Il18rap/Il18r1/Cat/Tlr2/Tnfrsf8/Pycard/Trim30a/Icam1/Ripk2/Ticam1/Cx3cr1/Flot2/Hspa1b/Hspa1a	22
	GO:0071706	BP	GO:0071706	tumor necrosis factor superfamily cytokine production	25/1362	194/28814	5.46049e-06	0.000142451	9.63896e-05	Lgals9/Stat3/Twist2/Cd274/Ncl/Tlr2/Tnfrsf8/Ephb2/Errfi1/Gpnmb/Tnfrsf1a/Pycard/Trim30a/Rara/Akap12/C1qtnf4/Ripk2/Pik3r1/Ticam1/Cd24a/Cd14/Spn/Cx3cr1/Fcgr3/Ccr5	25
	GO:0045667	BP	GO:0045667	regulation of osteoblast differentiation	22/1362	158/28814	5.59302e-06	0.000145239	9.82761e-05	Axin2/Prkd1/Clic1/Twist2/Gdf10/Wnt7b/Fbn2/Igfbp5/Ucma/Acvr1/Fgfr1/Cebpa/Cd276/Fndc3b/Npnt/Ranbp3l/Acvr2a/Cthrc1/Tmem119/Nell1/Sox11/Ifi204	22
	GO:0042886	BP	GO:0042886	amide transport	37/1362	353/28814	5.62335e-06	0.00014536	9.83579e-05	Birc5/Crhr1/Tacr2/Rasl10b/Rph3al/Doc2b/Chga/Adcy8/Adcy5/C1qtnf12/Prkn/Anxa1/Syt7/Slc18a2/Slco3a1/Ptprn/Mpc2/Acvr1c/Fbn1/Npy2r/Sytl4/Arhgef7/Trpa1/Slc16a1/Ucp2/Slc9b2/Myrip/Gck/Exoc3l/Camk2n1/Mc4r/Gpr68/Arntl/Ptprn2/Slc14a1/Kalrn/Sox4	37
	GO:0009266	BP	GO:0009266	response to temperature stimulus	23/1362	170/28814	5.65161e-06	0.000145426	9.84028e-05	Slc12a5/Pmp22/Appl2/Hsp90aa1/Hsp90ab1/Kcnk4/Aldh18a1/Pde4b/Calca/Trpa1/Ucp2/Adrb1/Trpm8/Cntnap2/Cirbp/Lxn/Myof/Grik2/Thra/Cxcl12/Ano3/Hspa1b/Hspa1a	23
	GO:0051091	BP	GO:0051091	positive regulation of DNA-binding transcription factor activity	31/1362	272/28814	5.91858e-06	0.000151179	0.000102295	Itgb2/Jup/Tgfb1/Prkd1/Stat3/Cav1/Wnt2/Card14/Adcy1/Adcy8/Hcls1/Sting1/Slco3a1/Cflar/Il18rap/Il18r1/Cat/Tlr2/Tnfrsf8/Lrp8/Pycard/Trim30a/Icam1/Neurod2/Ripk2/Ticam1/Cx3cr1/Nfam1/Flot2/Hspa1b/Hspa1a	31
	GO:0002822	BP	GO:0002822	regulation of adaptive immune response based on somatic recombination of immune receptors built from immunoglobulin superfamily domains	27/1362	220/28814	5.92857e-06	0.000151179	0.000102295	Tgfb1/Hspa8/Cd274/Nckap1l/Parp3/C3/Anxa1/Il18r1/Cd55/Zbtb7b/Cd1d1/Tnfrsf1b/Ephb2/Il4ra/Jak3/Foxj1/Dpp4/H2-Q4/Cd81/Ripk2/Cd1d2/Cd24a/Spn/Fcgr3/B2m/H2-K1/H2-D1	27
	GO:0022408	BP	GO:0022408	negative regulation of cell-cell adhesion	26/1362	208/28814	6.27006e-06	0.000159169	0.000107702	Lgals9/Tgfb1/Klf4/Cd44/Cd274/Sdc4/Nckap1l/Anxa1/Zbtb7b/Laptm5/Pla2g2f/Dtx1/Gpnmb/Cd9/Il4ra/Jak3/Foxj1/Cd276/Pik3r1/Cd24a/Lgals3/Spn/Adamts18/Lgals7/Cxcl12/Erbb2	26
	GO:0018212	BP	GO:0018212	peptidyl-tyrosine modification	35/1362	327/28814	6.2982e-06	0.00015917	0.000107703	Itgb2/Tgfb1/Hck/Ddr1/Cd44/Neurl1a/Cav1/Nedd9/Thbs4/Hcls1/Pkdcc/Csf1r/Zap70/Acvr1/Il6ra/Efna1/Fbxw7/Lrp8/Ephb2/Errfi1/Tpst2/Hsph1/Tnfrsf1a/Iqgap1/Fgfr1/Jak3/Icam1/Cd81/Ripk2/Lyn/Cd24a/Ntf3/Erbb4/Erbb2/Cass4	35
	GO:0060993	BP	GO:0060993	kidney morphogenesis	17/1362	103/28814	6.47495e-06	0.00016291	0.000110233	Tgfb1/Pgf/Cd44/Myc/Wnt7b/Wnt2b/Calb1/Nphp3/Wnk4/Gcnt1/Npnt/Greb1l/Fmn1/Fat4/Gpc3/Erbb4/Sox4	17
	GO:0030073	BP	GO:0030073	insulin secretion	28/1362	234/28814	6.54796e-06	0.000164018	0.000110983	Birc5/Rph3al/Doc2b/Chga/Adcy8/Adcy5/C1qtnf12/Prkn/Anxa1/Syt7/Slc18a2/Ptprn/Mpc2/Acvr1c/Fbn1/Sytl4/Trpa1/Slc16a1/Ucp2/Slc9b2/Myrip/Gck/Camk2n1/Mc4r/Gpr68/Arntl/Ptprn2/Sox4	28
	GO:0045648	BP	GO:0045648	positive regulation of erythrocyte differentiation	9/1362	30/28814	6.66146e-06	0.000166126	0.000112409	Stat3/Nckap1l/Prkdc/Inpp5d/Abcb10/Inhba/Acvr2a/Hspa1b/Hspa1a	9
	GO:0009306	BP	GO:0009306	protein secretion	40/1362	399/28814	7.051e-06	0.000175069	0.000118461	Tgfb1/Rab3b/Birc5/Tacr2/Rph3al/Doc2b/Akap5/Chga/Tmed10/Adcy8/Adcy5/C1qtnf12/Prkn/Myom1/Anxa1/Syt7/Slc18a2/Ptprn/Mpc2/Acvr1c/Fbn1/Tlr2/Sytl4/Trpa1/Slc16a1/Ucp2/Adrb1/Gnptab/Slc9b2/Myrip/Gck/Camk2n1/Mc4r/Gpr68/Tvp23a/Ttn/Arntl/Ptprn2/Cbln4/Sox4	40
	GO:0003002	BP	GO:0003002	regionalization	39/1362	385/28814	7.16175e-06	0.000177042	0.000119796	Axin2/Lhx2/Acvrl1/Wnt2/Aldh1a2/Cluap1/Dll1/Wnt11/Wnt7b/Prkdc/C3/Acvr1/Wnt2b/Notch2/Sema3c/Mtf2/Wnt7a/Bhlhe41/Atp6ap2/Fgf3/Fgfr1/Adgrg1/Tdgf1/Emx1/Foxj1/Sema3f/Tbr1/Pcdh8/C1qa/Egr2/Lefty1/Ofd1/Nbl1/Tgif1/Dmrt2/Ttn/Acvr2a/Gpc3/Cyp26b1	39
	GO:0032680	BP	GO:0032680	regulation of tumor necrosis factor production	24/1362	185/28814	7.43917e-06	0.000182308	0.000123359	Lgals9/Stat3/Twist2/Ncl/Tlr2/Tnfrsf8/Ephb2/Errfi1/Gpnmb/Tnfrsf1a/Pycard/Trim30a/Rara/Akap12/C1qtnf4/Ripk2/Pik3r1/Ticam1/Cd24a/Cd14/Spn/Cx3cr1/Fcgr3/Ccr5	24
	GO:0050770	BP	GO:0050770	regulation of axonogenesis	24/1362	185/28814	7.43917e-06	0.000182308	0.000123359	Efnb3/Crabp2/Cdkl3/Nefm/Nefl/Ache/Myo5b/Trak2/Efna1/Dab1/Ephb2/Sema3c/Wnt7a/Ret/Plxnd1/Pou4f2/Sema3f/Dscam/Lrrc4c/Sema5b/Map6/Chn1/Cxcl12/Ccr5	24
	GO:0035592	BP	GO:0035592	establishment of protein localization to extracellular region	40/1362	400/28814	7.48478e-06	0.000182635	0.00012358	Tgfb1/Rab3b/Birc5/Tacr2/Rph3al/Doc2b/Akap5/Chga/Tmed10/Adcy8/Adcy5/C1qtnf12/Prkn/Myom1/Anxa1/Syt7/Slc18a2/Ptprn/Mpc2/Acvr1c/Fbn1/Tlr2/Sytl4/Trpa1/Slc16a1/Ucp2/Adrb1/Gnptab/Slc9b2/Myrip/Gck/Camk2n1/Mc4r/Gpr68/Tvp23a/Ttn/Arntl/Ptprn2/Cbln4/Sox4	40
	GO:0051258	BP	GO:0051258	protein polymerization	31/1362	276/28814	7.97003e-06	0.000193347	0.000130828	Ube2c/Cav1/Tenm1/Baiap2l2/Sgk1/Hsp90aa1/Nefl/Nckap1l/Hcls1/Prkn/Avil/Tubgcp2/Snca/Mapre1/Stmn2/Tlr2/Arpc1b/Pycard/Arhgef7/Cotl1/Tpm1/Fhod3/Icam1/Ssh2/Vill/Fmn1/Gm14137/Capg/Psrc1/Hspa1b/Hspa1a	31
	GO:0002761	BP	GO:0002761	regulation of myeloid leukocyte differentiation	20/1362	138/28814	7.99208e-06	0.000193347	0.000130828	Tgfb1/Ikzf1/Myc/Hcls1/Tmem178/Csf1r/Inpp5d/Fbn1/Notch2/Fbxw7/Calca/Pou4f2/C1qc/Klf10/Rara/Slc9b2/Pik3r1/Lyn/Gpr68/Cd101	20
	GO:0016358	BP	GO:0016358	dendrite development	34/1362	317/28814	8.12263e-06	0.000195669	0.0001324	Neurl1a/Slc12a5/Sgk1/Cdkl3/Akap5/Slc11a2/Ache/Myo5b/Trak2/Efna1/Ptprd/Dab1/Lrp8/Mfsd2a/Ephb2/Wnt7a/Iqgap1/Trpc6/Ptprf/Dcdc2a/Lzts3/Igsf9/Cntnap2/Grin3a/Sdk1/Fmn1/Neurog3/Dscam/Il1rapl1/Phactr1/Map6/Kalrn/Numbl/Tlx2	34
	GO:0031668	BP	GO:0031668	cellular response to extracellular stimulus	28/1362	237/28814	8.3484e-06	0.000200255	0.000135503	Comt/Prkd1/Nuak2/Cd68/Nprl3/Xbp1/Asgr1/Srebf2/Cdkn1a/Pim1/Pmaip1/Xpr1/Nr4a2/Hspa5/Itga4/Wnt2b/Rragd/Slc2a1/Mfsd2a/Stk26/Klf10/Prkab2/Pdk2/Gck/Hrk/Sipa1/Slc39a4/Ifi204	28
	GO:0042593	BP	GO:0042593	glucose homeostasis	32/1362	291/28814	8.89675e-06	0.000212508	0.000143794	Hk2/Dbh/Stat3/Birc5/Appl2/Xbp1/Rph3al/Adcy8/Adcy5/C1qtnf12/Prkn/Aqp4/Fbn2/Slc18a2/Igfbp5/Ptprn/Mpc2/Fbn1/Trpa1/Slc16a1/Ucp2/Cebpa/Icam1/Slc9b2/Pdk2/Wfs1/Pik3r1/Gck/Camk2n1/Gpr68/Ptprn2/Sox4	32
	GO:0010951	BP	GO:0010951	negative regulation of endopeptidase activity	24/1362	187/28814	8.95334e-06	0.000212962	0.000144101	Wnt9a/Serpinf1/Klf4/Cd44/Birc5/Serpina3n/Tmed10/Cast/Fetub/Nr4a1/Snca/Cflar/Serpinb8/Serpini1/A2m/Serpinf2/Serpina3g/Mrtfa/Serpina9/Serpina3c/Serpinb5/Serpina1e/Ifi204/Hspa1b	24
	GO:0033500	BP	GO:0033500	carbohydrate homeostasis	32/1362	292/28814	9.54769e-06	0.000226148	0.000153024	Hk2/Dbh/Stat3/Birc5/Appl2/Xbp1/Rph3al/Adcy8/Adcy5/C1qtnf12/Prkn/Aqp4/Fbn2/Slc18a2/Igfbp5/Ptprn/Mpc2/Fbn1/Trpa1/Slc16a1/Ucp2/Cebpa/Icam1/Slc9b2/Pdk2/Wfs1/Pik3r1/Gck/Camk2n1/Gpr68/Ptprn2/Sox4	32
	GO:0033631	BP	GO:0033631	cell-cell adhesion mediated by integrin	7/1362	18/28814	1.04299e-05	0.000246016	0.000166467	Piezo1/Fermt3/Itga4/Dpp4/Npnt/Cd24a/Skap1	7
	GO:0046632	BP	GO:0046632	alpha-beta T cell differentiation	19/1362	129/28814	1.05416e-05	0.000247618	0.000167551	Tcf7/Tgfb1/Stat3/Ikzf1/Nckap1l/Anxa1/Il18r1/Zap70/Il6ra/Zbtb7b/Cd1d1/Il4ra/Jak3/Rora/Rara/Ripk2/Tox/Spn/Cracr2a	19
	GO:1904951	BP	GO:1904951	positive regulation of establishment of protein localization	35/1362	337/28814	1.2148e-05	0.000284173	0.000192286	Jup/Tgfb1/Prkd1/Hspa1l/Xbp1/Rph3al/Doc2b/Akap5/Tmed10/Adcy8/Hcls1/C1qtnf12/Prkn/Hsp90ab1/Myom1/Pmaip1/Mpc2/Tlr2/Fbxw7/Tnfrsf1a/Sytl4/Trpa1/Adrb1/Cd81/Pdzk1/Pik3r1/Myrip/Gck/Camk2n1/Gpr68/Ttn/Cemip/Erbb2/Efcab7/Sox4	35
	GO:0006836	BP	GO:0006836	neurotransmitter transport	28/1362	242/28814	1.23767e-05	0.000288205	0.000195015	Rab3b/Lin7b/Cyth1/Tacr2/Adcy1/Xbp1/Slc6a4/Doc2b/Gfap/Htr1a/Nr4a1/Prkn/Slc29a1/Syt7/Slc18a2/Snca/Chrna4/Slc10a4/Wnt7a/Slc6a13/Cspg5/Syn1/Grin3a/Stx3/Kcnj10/Sv2c/Ptprn2/Syn3	28
	GO:0061326	BP	GO:0061326	renal tubule development	17/1362	108/28814	1.24222e-05	0.000288205	0.000195015	Tgfb1/Pgf/Cd44/Dll1/Myc/Wnt7b/Wnt2b/Notch2/Calb1/Col4a1/Wnk4/Npnt/Greb1l/Fmn1/Fat4/Cd24a/Gpc3	17
	GO:0032640	BP	GO:0032640	tumor necrosis factor production	24/1362	191/28814	1.28494e-05	0.000296899	0.000200898	Lgals9/Stat3/Twist2/Ncl/Tlr2/Tnfrsf8/Ephb2/Errfi1/Gpnmb/Tnfrsf1a/Pycard/Trim30a/Rara/Akap12/C1qtnf4/Ripk2/Pik3r1/Ticam1/Cd24a/Cd14/Spn/Cx3cr1/Fcgr3/Ccr5	24
	GO:0018108	BP	GO:0018108	peptidyl-tyrosine phosphorylation	34/1362	324/28814	1.29334e-05	0.000297626	0.000201389	Itgb2/Tgfb1/Hck/Ddr1/Cd44/Neurl1a/Cav1/Nedd9/Thbs4/Hcls1/Pkdcc/Csf1r/Zap70/Acvr1/Il6ra/Efna1/Fbxw7/Lrp8/Ephb2/Errfi1/Hsph1/Tnfrsf1a/Iqgap1/Fgfr1/Jak3/Icam1/Cd81/Ripk2/Lyn/Cd24a/Ntf3/Erbb4/Erbb2/Cass4	34
	GO:1990138	BP	GO:1990138	neuron projection extension	25/1362	204/28814	1.32634e-05	0.000303985	0.000205692	Lhx2/Ddr1/Jade2/Cdkl3/Hsp90aa1/Cpne6/Prkn/Hsp90ab1/Csf1r/St8sia2/Myo5b/Itga4/Sema3c/Cpne9/Iqgap1/Pou4f2/Emx1/Sema3f/Dscam/Sema5b/Slit3/Syt17/Cxcl12/Pak6/Ccr5	25
	GO:0046635	BP	GO:0046635	positive regulation of alpha-beta T cell activation	14/1362	77/28814	1.33651e-05	0.000305081	0.000206433	Ikzf1/Nckap1l/Anxa1/Zap70/Cd55/Zbtb7b/Cd1d1/Hsph1/Il4ra/Cd81/Rara/Ripk2/Cd24a/Rasal3	14
	GO:0042391	BP	GO:0042391	regulation of membrane potential	44/1362	469/28814	1.35744e-05	0.000308613	0.000208823	Scn4a/Jup/Grik3/Clic1/Cav1/Piezo1/Pmp22/Popdc3/Myc/Cacna1i/Prkn/Slc29a1/Pmaip1/Kcnk4/Snca/Rgs7/Chrna1/Chrna4/Npy2r/Gabrd/Wnt7a/Cngb1/Trpa1/Ucp2/Kcnk1/Scn10a/Adrb1/Kcnh4/Dcdc2a/Kcnk9/Kcnk2/Cntnap2/Begain/S1pr2/Kcnj10/Npas4/Kcnk6/Gabrg3/Gabra5/Grik2/Kcnq3/B2m/Slc4a11/Kcne1l	44
	GO:0019216	BP	GO:0019216	regulation of lipid metabolic process	38/1362	382/28814	1.41024e-05	0.000319335	0.000216079	Tgfb1/Sec14l2/Pdk1/Cav1/Vav2/Macroh2a1/Eef1a2/Mtmr4/Appl2/Lpin1/Srebf2/Clcn2/C3/Anxa1/Gal/Acsl5/Avil/Snca/Capn2/Fmo5/Nr4a3/Mfsd2a/Epha8/Isx/Rora/Elovl5/Cd81/Egr1/Pdk2/Dgkz/Apobec1/Disp3/Lyn/Asxl3/Dhcr7/Thra/Erbb4/Rnf213	38
	GO:0051495	BP	GO:0051495	positive regulation of cytoskeleton organization	25/1362	205/28814	1.44388e-05	0.000325649	0.000220351	Spag5/Hck/Cav1/Wnt11/Tenm1/Sdc4/Baiap2l2/Htr1a/Nckap1l/Mapre1/Stmn2/Pycard/Mylk3/Tpm1/Icam1/Serpinf2/Arhgef10l/S100a10/Fmn1/Ntf3/Arhgef15/Gm14137/Psrc1/Hspa1b/Hspa1a	25
	GO:0015837	BP	GO:0015837	amine transport	18/1362	121/28814	1.5528e-05	0.000347447	0.000235101	Rab3b/Plcd1/Crhr1/Tacr2/Chga/Htr1a/Syt7/Slc18a2/Snca/Syt13/Chrna4/Npy2r/Hrh3/Gck/Ptgs1/Syt17/Cxcl12/Syt10	18
	GO:0051963	BP	GO:0051963	regulation of synapse assembly	18/1362	121/28814	1.5528e-05	0.000347447	0.000235101	St8sia2/Snca/Tlr2/Ptprd/Ephb2/Wnt7a/Vstm5/Mdga2/Lrfn5/Pik3r1/Lrrtm3/Amigo2/Il1rapl1/Lrrtm4/Lrtm2/Il1rapl2/Lrrtm1/Syndig1	18
	GO:0031334	BP	GO:0031334	positive regulation of protein-containing complex assembly	25/1362	206/28814	1.57077e-05	0.000350084	0.000236885	Tgfb1/Cdt1/Cav1/Piezo1/Tenm1/Baiap2l2/Ikzf1/Hsp90aa1/Nckap1l/Snca/Fermt1/Mapre1/Pycard/Msn/Icam1/Fmn1/Hrk/Cd24a/Lgals3/Gm14137/Skap1/Psrc1/Trabd2b/Hspa1b/Hspa1a	25
	GO:0032760	BP	GO:0032760	positive regulation of tumor necrosis factor production	17/1362	110/28814	1.59255e-05	0.000353547	0.000239228	Lgals9/Stat3/Ncl/Tlr2/Tnfrsf8/Ephb2/Tnfrsf1a/Pycard/Akap12/C1qtnf4/Ripk2/Pik3r1/Ticam1/Cd14/Spn/Fcgr3/Ccr5	17
	GO:0033002	BP	GO:0033002	muscle cell proliferation	29/1362	259/28814	1.63612e-05	0.0003618	0.000244813	Comt/Tgfb1/Klf4/Stat3/Cav1/Wnt2/Vipr2/Itga2/Ogn/Myc/Prkdc/Cdkn1a/Pim1/Cflar/Igfbp5/Il6ra/Nr4a3/Trp73/Fgfr1/Hpgd/Tpm1/Kcnk2/Serpinf2/Egr1/Pik3r1/Ptgir/S1pr2/Kalrn/Erbb4	29
	GO:0051251	BP	GO:0051251	positive regulation of lymphocyte activation	42/1362	443/28814	1.64525e-05	0.000362403	0.000245221	Mmp14/Lgals9/Tgfb1/Efnb3/Cav1/Cd274/Ikzf1/Xbp1/Hsp90aa1/Nckap1l/Prkdc/Cdkn1a/Il15ra/Anxa1/Zap70/Inpp5d/Cd55/Zbtb7b/Cd1d1/Ephb2/Hsph1/Ephb6/Il4ra/Pycard/Jak3/Dpp4/Cd276/Cd81/Rara/Sh3kbp1/Ripk2/Tox/Pik3r6/Ticam1/Cd24a/Spn/Sox12/Rasal3/B2m/Flot2/Sox4/Ulbp1	42
	GO:0031644	BP	GO:0031644	regulation of nervous system process	24/1362	194/28814	1.67168e-05	0.000366798	0.000248194	Comt/Dlgap1/Itga2/Lpin1/Prkn/Chrna4/Npy2r/Tnfrsf1b/Wnt7a/Ctsc/Calca/Fgfr1/Acpp/Trpa1/Nmur2/Egr2/Ctss/Cntnap2/Zfhx2/Begain/S1pr2/Ncmap/Kcnj10/Klk8	24
	GO:0050775	BP	GO:0050775	positive regulation of dendrite morphogenesis	12/1362	59/28814	1.68474e-05	0.000368236	0.000249168	Sgk1/Cdkl3/Akap5/Ache/Myo5b/Ptprd/Lrp8/Ephb2/Ptprf/Il1rapl1/Kalrn/Numbl	12
	GO:0045638	BP	GO:0045638	negative regulation of myeloid cell differentiation	15/1362	89/28814	1.7234e-05	0.000375237	0.000253905	Twist2/Dll1/Hmgb3/Myc/Tmem178/Inpp5d/Fbn1/Fbxw7/Calca/Lmo2/C1qc/Rara/Pik3r1/Lyn/Gpr68	15
	GO:0043270	BP	GO:0043270	positive regulation of ion transport	34/1362	329/28814	1.78371e-05	0.000386882	0.000261784	Rab3b/Cav1/Sgk1/Tacr2/Slc6a4/Akap5/Gal/Gsto1/Snca/Rgs7/Npy2r/Ephb2/Adcyap1r1/G6pdx/Jak3/Trpc6/Trpa1/Cxcl10/Wnk4/Adrb1/Pdzk1/Ctss/Wfs1/Ramp3/Npsr1/Aplnr/Orai1/Lgals3/Cemip/Cxcl12/Cracr2a/Cacng3/Lrrc55/Kcne1l	34
	GO:0032092	BP	GO:0032092	positive regulation of protein binding	16/1362	100/28814	1.79846e-05	0.00038859	0.00026294	Cav1/Mfng/Prkn/Hsp90ab1/Sting1/Mapre1/Epb41/Ephb6/Plxnd1/Arhgef7/Anxa2/Nphp3/Ripk2/Ticam1/Cthrc1/B2m	16
	GO:0042093	BP	GO:0042093	T-helper cell differentiation	13/1362	69/28814	1.81235e-05	0.000390103	0.000263964	Tgfb1/Stat3/Anxa1/Il18r1/Il6ra/Zbtb7b/Il4ra/Jak3/Rora/Rara/Ripk2/Spn/Cracr2a	13
	GO:1902905	BP	GO:1902905	positive regulation of supramolecular fiber organization	23/1362	183/28814	1.92373e-05	0.000412509	0.000279125	Cav1/Wnt11/Tenm1/Sdc4/Baiap2l2/Htr1a/Nckap1l/Mapre1/Stmn2/Pycard/Mylk3/Tpm1/Tnxb/Icam1/Serpinf2/Arhgef10l/S100a10/Fmn1/Arhgef15/Gm14137/Psrc1/Hspa1b/Hspa1a	23
	GO:0050878	BP	GO:0050878	regulation of body fluid levels	37/1362	373/28814	1.93523e-05	0.000413409	0.000279734	Klf4/Ddr1/Atp6v1b1/Neurl1a/Cav1/Xbp1/F2rl2/Emp2/Pros1/Xdh/C3/Aqp4/Fermt3/Il6ra/Zbtb7b/Ephb2/Trp73/Cd9/Sytl2/Rab27a/Anxa2/Clcnka/Tbxa2r/Pip5k1c/Wnk4/Adrb1/Grhl3/Serpinf2/F11r/Wfs1/Lyn/Aplnr/Adamts18/Kalrn/Erbb4/Cyp26b1/Ccnd1	37
	GO:2000249	BP	GO:2000249	regulation of actin cytoskeleton reorganization	10/1362	42/28814	1.9826e-05	0.000421936	0.000285504	Tgfb1/Hck/Baiap2l2/Iqgap2/Carmil3/Csf1r/Notch2/Arhgdib/F11r/Ntf3	10
	GO:1903557	BP	GO:1903557	positive regulation of tumor necrosis factor superfamily cytokine production	17/1362	112/28814	2.02836e-05	0.000428453	0.000289914	Lgals9/Stat3/Ncl/Tlr2/Tnfrsf8/Ephb2/Tnfrsf1a/Pycard/Akap12/C1qtnf4/Ripk2/Pik3r1/Ticam1/Cd14/Spn/Fcgr3/Ccr5	17
	GO:1905477	BP	GO:1905477	positive regulation of protein localization to membrane	17/1362	112/28814	2.02836e-05	0.000428453	0.000289914	Tgfb1/Akap5/Prkn/Pmaip1/Myo5b/Atp2b4/Ephb2/Necab2/Dpp10/Cd81/Pdzk1/Ramp3/Stx3/Lgals3/Cemip/Erbb2/Efcab7	17
	GO:0060759	BP	GO:0060759	regulation of response to cytokine stimulus	20/1362	147/28814	2.07308e-05	0.000436272	0.000295204	Klf4/Cav1/Prkn/Sting1/Tlr2/Ecm1/Laptm5/Tnfrsf1a/Pycard/Ptprf/C1qtnf4/Ripk2/Irgm1/Cd24a/Otop1/Ticam2/Slit3/Nlrc5/Hspa1b/Hspa1a	20
	GO:0110053	BP	GO:0110053	regulation of actin filament organization	30/1362	276/28814	2.09485e-05	0.00043922	0.000297199	Arhgef18/Wnt11/Tenm1/Sdc4/Baiap2l2/Carmil3/Nckap1l/Hcls1/Prkn/Avil/Tlr2/Arpc1b/Pycard/Cotl1/Tpm1/Arap1/Fhod3/Icam1/Ssh2/Serpinf2/F11r/Vill/Plekhh2/Arhgef10l/Pik3r1/S100a10/Fmn1/Arhgef15/Gm14137/Capg	30
	GO:0002294	BP	GO:0002294	CD4-positive, alpha-beta T cell differentiation involved in immune response	13/1362	70/28814	2.13019e-05	0.000444982	0.000301098	Tgfb1/Stat3/Anxa1/Il18r1/Il6ra/Zbtb7b/Il4ra/Jak3/Rora/Rara/Ripk2/Spn/Cracr2a	13
	GO:0009100	BP	GO:0009100	glycoprotein metabolic process	34/1362	332/28814	2.15417e-05	0.000448336	0.000303368	St3gal1/Tnip1/Xylt2/Fut8/St6gal1/St8sia2/Trak2/Mgat4a/Necab3/Ndst3/Gxylt2/Acan/Bgn/Jak3/Necab2/Glce/Mamdc2/B3galt2/Gpc1/Gnptab/Ggta1/Gcnt1/Man2a2/St6galnac5/Sec1/Asgr2/Dpy19l1/B3galnt1/B3gat1/Chst9/Hs6st3/St6galnac4/Galnt2/Galntl6	34
	GO:0002286	BP	GO:0002286	T cell activation involved in immune response	18/1362	124/28814	2.1836e-05	0.000452797	0.000306386	Tgfb1/Stat3/Nckap1l/Anxa1/Il18r1/Il6ra/Zbtb7b/Il4ra/Jak3/Rab27a/Rora/Icam1/Cd81/Rara/Ripk2/Lgals3/Spn/Cracr2a	18
	GO:0048588	BP	GO:0048588	developmental cell growth	30/1362	277/28814	2.24512e-05	0.000463855	0.000313869	Lhx2/Ddr1/Crabp2/Jade2/Cdkl3/Hsp90aa1/Cpne6/Prkn/Hsp90ab1/Pi16/Csf1r/St8sia2/Myo5b/Itga4/Sema3c/Cpne9/Iqgap1/G6pdx/Pou4f2/Emx1/Sema3f/Adrb1/Dscam/Sema5b/Slit3/Syt17/Cxcl12/Akap13/Pak6/Ccr5	30
	GO:0008277	BP	GO:0008277	regulation of G protein-coupled receptor signaling pathway	19/1362	136/28814	2.26853e-05	0.000465296	0.000314843	Ly6g6e/Ywhab/Rph3al/Chga/C3/Grp/Plce1/Snca/Atp2b4/Rgs7/Pde4b/Rgs12/Calca/Necab2/Acpp/Adrb1/Ramp3/Grk3/Aplnr	19
	GO:0009582	BP	GO:0009582	detection of abiotic stimulus	19/1362	136/28814	2.26853e-05	0.000465296	0.000314843	Jup/Piezo1/Itga2/Myc/Kcnk4/Calca/Cngb1/Trpa1/Trpm8/Lxn/Pkd1l3/Otop1/Ttn/Sema5b/Grik2/Cxcl12/Pdzd7/Ano3/Prcd	19
	GO:0016331	BP	GO:0016331	morphogenesis of embryonic epithelium	23/1362	185/28814	2.29458e-05	0.000468939	0.000317308	Lhx2/Tgfb1/Jag2/Wnt2/Aldh1a2/Cluap1/Sdc4/Apaf1/Wnt7b/Spint1/Wnt2b/Lmo4/Ret/Prickle1/Gatad2a/Pcdh8/Grhl3/Rara/Tgif1/Aldh1a1/Cthrc1/Sox11/Sox4	23
	GO:0042116	BP	GO:0042116	macrophage activation	16/1362	102/28814	2.31944e-05	0.000470623	0.000318448	Lgals9/Ifi35/Snca/Tlr2/Cd1d1/Ctsc/Il4ra/Kars/Rora/Cebpa/Lrfn5/C1qa/Ticam1/Cx3cr1/Tafa3/Ulbp1	16
	GO:0072080	BP	GO:0072080	nephron tubule development	16/1362	102/28814	2.31944e-05	0.000470623	0.000318448	Tgfb1/Pgf/Cd44/Dll1/Myc/Wnt7b/Wnt2b/Notch2/Calb1/Wnk4/Npnt/Greb1l/Fmn1/Fat4/Cd24a/Gpc3	16
	GO:0045444	BP	GO:0045444	fat cell differentiation	29/1362	264/28814	2.34503e-05	0.000474115	0.000320811	Tgfb1/Klf4/Xbp1/Lpin1/Gdf10/Retreg1/Nr4a1/Pim1/Psmb8/Nr4a2/Fbn1/Zbtb7b/Nr4a3/Medag/Rora/Cebpa/Adrb1/Egr2/Rreb1/Fndc3b/Cntnap2/Hnrnpu/Cmklr1/Zbtb7c/Arxes1/Lrrc8c/Arntl/Mkx/Ccnd1	29
	GO:0032536	BP	GO:0032536	regulation of cell projection size	6/1362	14/28814	2.38666e-05	0.000479109	0.00032419	Nefm/Nefl/Wnt7b/Wnt7a/Ush1c/Cdhr2	6
	GO:2000561	BP	GO:2000561	regulation of CD4-positive, alpha-beta T cell proliferation	6/1362	14/28814	2.38666e-05	0.000479109	0.00032419	Lgals9/Cd44/Cd274/Cd55/Cd81/Lgals7	6
	GO:1903531	BP	GO:1903531	negative regulation of secretion by cell	22/1362	173/28814	2.40768e-05	0.00048162	0.000325889	Lgals9/Crhr1/Tacr2/Chga/Nckap1l/Prkn/Pou5f1/Anxa1/Snca/Acvr1c/Fbn1/Tnfrsf1b/Tnfrsf1a/Sytl4/Inha/Ucp2/Npy1r/Hrh3/Gck/Ptgs1/Il1rapl1/Kalrn	22
	GO:0002293	BP	GO:0002293	alpha-beta T cell differentiation involved in immune response	13/1362	71/28814	2.49579e-05	0.000497489	0.000336627	Tgfb1/Stat3/Anxa1/Il18r1/Il6ra/Zbtb7b/Il4ra/Jak3/Rora/Rara/Ripk2/Spn/Cracr2a	13
	GO:0016055	BP	GO:0016055	Wnt signaling pathway	42/1362	451/28814	2.51201e-05	0.000498548	0.000337344	Wnt9a/Axin2/Tcf7/Sost/Col1a1/Tgfb1/Klf4/Cd44/Cav1/Tle1/Wnt2/Bicc1/Wnt11/Kremen1/Myc/Wnt7b/Prkn/Fermt1/Wnt2b/Tlr2/Ptpru/Wnt7a/Atp6ap2/Tle3/Nphp3/Dcdc2a/Prickle1/Grhl3/Egr1/Fzd7/Lgr6/Shisa3/Rspo2/Cthrc1/Arntl/Gpc3/Thra/Rnf213/Ccnd1/Trabd2b/Ccnyl1/Sox4	42
	GO:0009581	BP	GO:0009581	detection of external stimulus	19/1362	137/28814	2.51872e-05	0.000498548	0.000337344	Jup/Piezo1/Itga2/Myc/Kcnk4/Calca/Cngb1/Trpa1/Trpm8/Lxn/Pkd1l3/Otop1/Ttn/Sema5b/Grik2/Cxcl12/Pdzd7/Ano3/Prcd	19
	GO:0061756	BP	GO:0061756	leukocyte adhesion to vascular endothelial cell	11/1362	52/28814	2.55279e-05	0.000503532	0.000340716	Itgb2/Itgb7/Klf4/Itga4/Podxl2/Icam1/Gcnt1/Selplg/Spn/Cx3cr1/Cxcl12	11
	GO:0043367	BP	GO:0043367	CD4-positive, alpha-beta T cell differentiation	15/1362	92/28814	2.59121e-05	0.000509335	0.000344643	Tgfb1/Stat3/Nckap1l/Anxa1/Il18r1/Il6ra/Zbtb7b/Il4ra/Jak3/Rora/Rara/Ripk2/Tox/Spn/Cracr2a	15
	GO:0045765	BP	GO:0045765	regulation of angiogenesis	32/1362	307/28814	2.62357e-05	0.00051391	0.000347738	Itgb2/Acvrl1/Hk2/Serpinf1/Jup/Prkd1/Klf4/Stat3/Pgf/Dll1/Stard13/Sparc/Xbp1/Emp2/Smoc2/Cyp1b1/C3/Atp2b4/Creb3l1/Efna1/Ecm1/Plxnd1/Tnfrsf1a/Ctsh/Cxcl10/Tbxa2r/Rnh1/Aplnr/Pik3r6/Lgals3/Cx3cr1/Fgf18	32
	GO:0002791	BP	GO:0002791	regulation of peptide secretion	27/1362	239/28814	2.69539e-05	0.000526158	0.000356026	Birc5/Rasl10b/Rph3al/Doc2b/Chga/Adcy8/Adcy5/C1qtnf12/Prkn/Syt7/Mpc2/Acvr1c/Fbn1/Npy2r/Sytl4/Arhgef7/Trpa1/Slc16a1/Ucp2/Slc9b2/Myrip/Gck/Camk2n1/Gpr68/Arntl/Kalrn/Sox4	27
	GO:0198738	BP	GO:0198738	cell-cell signaling by wnt	42/1362	453/28814	2.78601e-05	0.000541979	0.000366731	Wnt9a/Axin2/Tcf7/Sost/Col1a1/Tgfb1/Klf4/Cd44/Cav1/Tle1/Wnt2/Bicc1/Wnt11/Kremen1/Myc/Wnt7b/Prkn/Fermt1/Wnt2b/Tlr2/Ptpru/Wnt7a/Atp6ap2/Tle3/Nphp3/Dcdc2a/Prickle1/Grhl3/Egr1/Fzd7/Lgr6/Shisa3/Rspo2/Cthrc1/Arntl/Gpc3/Thra/Rnf213/Ccnd1/Trabd2b/Ccnyl1/Sox4	42
	GO:0034764	BP	GO:0034764	positive regulation of transmembrane transport	28/1362	253/28814	2.81016e-05	0.000544806	0.000368644	C1qtnf12/C3/Gal/Acsl5/Gsto1/Snca/Rgs7/Nr4a3/Ephb2/Azin2/G6pdx/Pou4f2/Trpc6/Cxcl10/Wnk4/Adrb1/Pdzk1/Ctss/Ramp3/Npsr1/Aplnr/Cemip/Gpc3/Cracr2a/Erbb4/Cacng3/Lrrc55/Kcne1l	28
	GO:1903076	BP	GO:1903076	regulation of protein localization to plasma membrane	17/1362	115/28814	2.88157e-05	0.000556742	0.000376721	Mmp14/Tgfb1/Abi3/Akap5/Camk2g/Pkdcc/Myo5b/Lypd1/Atp2b4/Ephb2/Dpp10/Ramp3/Pik3r1/Stx3/Nhlrc1/Lgals3/Kalrn	17
	GO:0002287	BP	GO:0002287	alpha-beta T cell activation involved in immune response	13/1362	72/28814	2.9151e-05	0.000561306	0.000379809	Tgfb1/Stat3/Anxa1/Il18r1/Il6ra/Zbtb7b/Il4ra/Jak3/Rora/Rara/Ripk2/Spn/Cracr2a	13
	GO:0060560	BP	GO:0060560	developmental growth involved in morphogenesis	30/1362	281/28814	2.94933e-05	0.000565335	0.000382535	Lhx2/Tgfb1/Ddr1/Crabp2/Wnt11/Jade2/Cdkl3/Hsp90aa1/Cpne6/Wnt7b/Prkn/Hsp90ab1/Csf1r/St8sia2/Myo5b/Itga4/Sema3c/Cpne9/Iqgap1/Pou4f2/Emx1/Sema3f/Fmn1/Dscam/Sema5b/Slit3/Syt17/Cxcl12/Pak6/Ccr5	30
	GO:0048814	BP	GO:0048814	regulation of dendrite morphogenesis	15/1362	93/28814	2.956e-05	0.000565335	0.000382535	Sgk1/Cdkl3/Akap5/Ache/Myo5b/Ptprd/Lrp8/Ephb2/Trpc6/Ptprf/Neurog3/Il1rapl1/Kalrn/Numbl/Tlx2	15
	GO:0046578	BP	GO:0046578	regulation of Ras protein signal transduction	24/1362	201/28814	3.01313e-05	0.000574321	0.000388615	Arhgef18/Rasa4/Stard13/Cyth1/Dock2/Net1/Arhgef28/F2rl2/Rasgrf2/Plce1/Col3a1/Notch2/Ephb2/Arhgdib/Kctd13/Adgrg1/Rasgrf1/Trim67/F11r/Dgkz/Dennd4b/Rasal3/Erbb2/Akap13	24
	GO:0071900	BP	GO:0071900	regulation of protein serine/threonine kinase activity	35/1362	352/28814	3.05494e-05	0.000580336	0.000392686	Tpd52l1/Tgfb1/Cav1/Macroh2a1/Tenm1/Pmp22/Cdkn1a/Hsp90ab1/Pim1/Csf1r/Snca/Atp2b4/Ccna1/Trp73/Uchl1/Iqgap1/Pycard/Fgfr1/Tdgf1/Mst1r/Tnxb/Lyn/Ccno/Nek10/Pik3r6/Irgm1/Cd24a/Ntf3/Cemip/Fgf18/Erbb2/Akap13/Psrc1/Ccnd1/Ccnf	35
	GO:0043534	BP	GO:0043534	blood vessel endothelial cell migration	17/1362	116/28814	3.22961e-05	0.000609427	0.00041237	Acvrl1/Jup/Tgfb1/Prkd1/Klf4/Stard13/Myh9/Emp2/Nr4a1/Anxa1/Atp2b4/Efna1/Fbxw7/Fgfr1/Card10/Tbxa2r/Fgf18	17
	GO:0051952	BP	GO:0051952	regulation of amine transport	17/1362	116/28814	3.22961e-05	0.000609427	0.00041237	Rab3b/Plcd1/Crhr1/Tacr2/Chga/Htr1a/Syt7/Snca/Syt13/Chrna4/Npy2r/Hrh3/Gck/Ptgs1/Syt17/Cxcl12/Syt10	17
	GO:0006837	BP	GO:0006837	serotonin transport	8/1362	28/28814	3.24929e-05	0.000611103	0.000413504	Xbp1/Slc6a4/Htr1a/Slc18a2/Snca/Hrh3/Lgals3/Fcgr3	8
	GO:1990845	BP	GO:1990845	adaptive thermogenesis	21/1362	164/28814	3.29267e-05	0.000617213	0.000417638	Dbh/Cav1/Ybx2/Appl2/Lpin1/Ache/Pth2r/Il18r1/Zbtb7b/Il4ra/Tle3/Ucp2/Adrb1/Trpm8/Prkab2/Hnrnpu/Cmklr1/Mc4r/Aldh1a1/Arntl/Thra	21
	GO:0002573	BP	GO:0002573	myeloid leukocyte differentiation	27/1362	242/28814	3.36153e-05	0.000621447	0.000420503	Tgfb1/Ikzf1/Myc/Hcls1/Tmem178/Csf1r/Inpp5d/Batf3/Fbn1/Notch2/Tlr2/Fbxw7/Calca/Pou4f2/Cebpa/C1qc/Klf10/Cd81/Rara/Slc9b2/Pik3r1/Lyn/Gpr68/Sh3pxd2a/Gpc3/Ifi204/Cd101	27
	GO:0090087	BP	GO:0090087	regulation of peptide transport	27/1362	242/28814	3.36153e-05	0.000621447	0.000420503	Birc5/Rasl10b/Rph3al/Doc2b/Chga/Adcy8/Adcy5/C1qtnf12/Prkn/Syt7/Mpc2/Acvr1c/Fbn1/Npy2r/Sytl4/Arhgef7/Trpa1/Slc16a1/Ucp2/Slc9b2/Myrip/Gck/Camk2n1/Gpr68/Arntl/Kalrn/Sox4	27
	GO:0042026	BP	GO:0042026	protein refolding	7/1362	21/28814	3.36303e-05	0.000621447	0.000420503	Hspa1l/Hspa8/Hsp90aa1/Hspa5/B2m/Hspa1b/Hspa1a	7
	GO:0019882	BP	GO:0019882	antigen processing and presentation	18/1362	128/28814	3.37614e-05	0.000621447	0.000420503	Rab3b/Cd68/Rab32/Psmb8/Cd1d1/Pycard/Ifi30/Rab27a/H2-Q4/Unc93b1/Icam1/Ctss/Rftn1/Cd1d2/Fcgr3/B2m/H2-K1/H2-D1	18
	GO:1901342	BP	GO:1901342	regulation of vasculature development	32/1362	311/28814	3.38541e-05	0.000621447	0.000420503	Itgb2/Acvrl1/Hk2/Serpinf1/Jup/Prkd1/Klf4/Stat3/Pgf/Dll1/Stard13/Sparc/Xbp1/Emp2/Smoc2/Cyp1b1/C3/Atp2b4/Creb3l1/Efna1/Ecm1/Plxnd1/Tnfrsf1a/Ctsh/Cxcl10/Tbxa2r/Rnh1/Aplnr/Pik3r6/Lgals3/Cx3cr1/Fgf18	32
	GO:0072073	BP	GO:0072073	kidney epithelium development	20/1362	152/28814	3.38992e-05	0.000621447	0.000420503	Tgfb1/Pgf/Cd44/Dll1/Myc/Wnt7b/Cat/Wnt2b/Notch2/Calb1/Ret/Fgfr1/Wnk4/Rara/Npnt/Greb1l/Fmn1/Fat4/Cd24a/Gpc3	20
	GO:0014741	BP	GO:0014741	negative regulation of muscle hypertrophy	9/1362	36/28814	3.39211e-05	0.000621447	0.000420503	Fbxo32/Pi16/Igfbp5/Atp2b4/Tnfrsf1b/Errfi1/Tnfrsf1a/G6pdx/Mlip	9
	GO:0030900	BP	GO:0030900	forebrain development	38/1362	398/28814	3.50013e-05	0.000639168	0.000432494	Lhx2/Chd5/Aldh1a2/Pax5/Ikzf1/Apaf1/Wnt7b/Csf1r/Col3a1/Nr4a2/Wnt2b/Nr4a3/Dab1/Lrp8/Mfsd2a/Ephb2/Trp73/Wnt7a/Fgfr1/Adgrg1/Kirrel3/Emx1/Tbr1/Gdpd5/Satb2/Cntnap2/Tox/Inhba/Ptchd1/Mrtfa/Fat4/Cx3cr1/Phactr1/B2m/Cxcl12/Erbb4/Numbl/Tacc1	38
	GO:0050796	BP	GO:0050796	regulation of insulin secretion	23/1362	190/28814	3.51891e-05	0.000640532	0.000433417	Birc5/Rph3al/Doc2b/Chga/Adcy8/Adcy5/C1qtnf12/Prkn/Syt7/Mpc2/Acvr1c/Fbn1/Sytl4/Trpa1/Slc16a1/Ucp2/Slc9b2/Myrip/Gck/Camk2n1/Gpr68/Arntl/Sox4	23
	GO:0070665	BP	GO:0070665	positive regulation of leukocyte proliferation	21/1362	165/28814	3.60747e-05	0.000653712	0.000442336	Cd274/Nckap1l/St6gal1/Cdkn1a/Csf1r/Anxa1/Zap70/Cd55/Cd1d1/Ephb2/Pycard/Jak3/Cd276/Cd81/Ripk2/Lyn/Ticam1/Cd24a/Spn/Rasal3/Csf2rb2	21
	GO:0006939	BP	GO:0006939	smooth muscle contraction	17/1362	117/28814	3.61441e-05	0.000653712	0.000442336	Cav1/Itga2/Ncf1/Tacr2/Atp2b4/Npy2r/Tacr3/Calca/Trpa1/Gucy1a1/Tbxa2r/Adrb1/Npy1r/Npnt/Ptgs1/Sstr2/Tpcn2	17
	GO:0090101	BP	GO:0090101	negative regulation of transmembrane receptor protein serine/threonine kinase signaling pathway	18/1362	129/28814	3.75268e-05	0.000676557	0.000457794	Sost/Ltbp1/Cav1/Xbp1/Fbn2/Ucma/Acvr1/Hspa5/Fbn1/Chrdl2/Tdgf1/Adamtsl2/Pmepa1/Lefty1/Nbl1/Onecut1/Vwc2l/Spred2	18
	GO:0045582	BP	GO:0045582	positive regulation of T cell differentiation	16/1362	106/28814	3.77682e-05	0.000677912	0.000458711	Lgals9/Tgfb1/Ikzf1/Xbp1/Hsp90aa1/Nckap1l/Anxa1/Zap70/Zbtb7b/Cd1d1/Il4ra/Rara/Ripk2/Pik3r6/Sox12/Sox4	16
	GO:1904375	BP	GO:1904375	regulation of protein localization to cell periphery	19/1362	141/28814	3.78414e-05	0.000677912	0.000458711	Mmp14/Tgfb1/Abi3/Akap5/Camk2g/Pkdcc/Myo5b/Lypd1/Atp2b4/Ephb2/Epb41/Dpp10/Ramp3/Pik3r1/Stx3/Nhlrc1/Lgals3/Kalrn/Efcab7	19
	GO:0035739	BP	GO:0035739	CD4-positive, alpha-beta T cell proliferation	6/1362	15/28814	3.8184e-05	0.000681891	0.000461403	Lgals9/Cd44/Cd274/Cd55/Cd81/Lgals7	6
	GO:0035456	BP	GO:0035456	response to interferon-beta	12/1362	64/28814	3.9741e-05	0.000705247	0.000477207	Ube2g2/Sting1/Ifitm3/Gbp3/Gbp2/Ifi203/Xaf1/Bst2/Irgm1/Ifi214/Ifi204/Ifit3	12
	GO:0060393	BP	GO:0060393	regulation of pathway-restricted SMAD protein phosphorylation	12/1362	64/28814	3.9741e-05	0.000705247	0.000477207	Acvrl1/Lgals9/Tgfb1/Xbp1/Gdf10/Acvr1/Inha/Pmepa1/Lefty1/Inhba/Acvr2a/Lefty2	12
	GO:0051897	BP	GO:0051897	positive regulation of protein kinase B signaling	17/1362	118/28814	4.03929e-05	0.000714575	0.000483519	Tgfb1/Hsp90aa1/Hcls1/Thpo/C1qtnf12/Hsp90ab1/Pou5f1/Igfbp5/Ret/Fgfr1/Mst1r/Rasd2/Rara/Ramp3/Cx3cr1/Cxcl12/Cass4	17
	GO:0050731	BP	GO:0050731	positive regulation of peptidyl-tyrosine phosphorylation	23/1362	192/28814	4.15424e-05	0.000730856	0.000494535	Tgfb1/Cd44/Neurl1a/Nedd9/Thbs4/Hcls1/Csf1r/Acvr1/Il6ra/Efna1/Fbxw7/Lrp8/Hsph1/Tnfrsf1a/Iqgap1/Icam1/Cd81/Ripk2/Lyn/Cd24a/Ntf3/Erbb4/Cass4	23
	GO:0031669	BP	GO:0031669	cellular response to nutrient levels	24/1362	205/28814	4.15714e-05	0.000730856	0.000494535	Comt/Prkd1/Nuak2/Cd68/Nprl3/Xbp1/Srebf2/Cdkn1a/Pim1/Pmaip1/Xpr1/Hspa5/Wnt2b/Rragd/Slc2a1/Mfsd2a/Stk26/Klf10/Prkab2/Pdk2/Gck/Hrk/Slc39a4/Ifi204	24
	GO:0007264	BP	GO:0007264	small GTPase mediated signal transduction	40/1362	431/28814	4.18472e-05	0.000733427	0.000496275	Prkd1/Arhgef18/Rasa4/Vav2/Stard13/Cyth1/Dock2/Net1/Gdi2/Arhgef28/F2rl2/Rasgrf2/Rhobtb2/Plce1/Rhot2/Col3a1/Notch2/Dab1/Ephb2/Adcyap1r1/Arhgdib/Kctd13/Arhgef7/Adgrg1/Rasgrf1/Adrb1/Trim67/Ralgapa2/F11r/Garnl3/Rhou/Dgkz/Dennd4b/Rasal3/Gm14137/Chn1/Sipa1/Kalrn/Erbb2/Akap13	40
	GO:0051961	BP	GO:0051961	negative regulation of nervous system development	21/1362	167/28814	4.31896e-05	0.000754346	0.00051043	Lhx2/Tgfb1/Efnb3/Appl2/Cdkl3/Wnt7b/Trak2/Gpr37l1/Tlr2/Dab1/Ephb2/Sema3c/Wnt7a/Trpc6/Sema3f/Cd24a/Sema5b/B2m/Sox11/Tlx2/Ccr5	21
	GO:0045861	BP	GO:0045861	negative regulation of proteolysis	35/1362	358/28814	4.33073e-05	0.000754346	0.00051043	Wnt9a/Serpinf1/Klf4/Cd44/Birc5/Serpina3n/Tmed10/Cast/Ctsb/Pbk/Fetub/Nr4a1/Hsp90ab1/Pi16/Snca/Cflar/Serpinb8/Spint1/Serpini1/Efna1/Ecm1/A2m/Serpinf2/Pik3r1/Serpina3g/Mrtfa/Spink10/Lxn/Gpc3/Serpina9/Serpina3c/Serpinb5/Serpina1e/Ifi204/Hspa1b	35
	GO:0002762	BP	GO:0002762	negative regulation of myeloid leukocyte differentiation	11/1362	55/28814	4.44035e-05	0.000771068	0.000521744	Myc/Tmem178/Inpp5d/Fbn1/Fbxw7/Calca/C1qc/Rara/Pik3r1/Lyn/Gpr68	11
	GO:0050764	BP	GO:0050764	regulation of phagocytosis	17/1362	119/28814	4.50777e-05	0.000780381	0.000528047	Tgfb1/Hck/Itga2/Hspa8/Dock2/Appl2/Lman2/Nckap1l/Masp1/Pros1/Il15ra/C3/Syt7/Tlr2/Pycard/Rab27a/Fcgr3	17
	GO:0050729	BP	GO:0050729	positive regulation of inflammatory response	19/1362	143/28814	4.60782e-05	0.00079527	0.000538121	Ifi35/Itga2/Tnip1/C3/Snca/Tlr2/Tnfrsf1a/Ctsc/Pycard/Fgfr1/Kars/Cebpa/Cd81/Ctss/Camk2n1/Cd24a/Tafa3/Fcgr3/Ccr5	19
	GO:0042417	BP	GO:0042417	dopamine metabolic process	10/1362	46/28814	4.62378e-05	0.000795599	0.000538343	Comt/Dbh/Moxd1/Htr1a/Prkn/Snca/Nr4a2/Tacr3/Npy/Sncb	10
	GO:0031579	BP	GO:0031579	membrane raft organization	7/1362	22/28814	4.73138e-05	0.000811646	0.000549202	Cav1/Pmp22/Dock2/Emp2/Rftn1/S100a10/Flot2	7
	GO:0006576	BP	GO:0006576	cellular biogenic amine metabolic process	16/1362	108/28814	4.7713e-05	0.000816021	0.000552162	Comt/Dbh/Srm/Odc1/Moxd1/Htr1a/Prkn/Snca/Nr4a2/Tacr3/Azin2/Npy/Ido2/Sncb/Pnmt/Agmat	16
	GO:0001765	BP	GO:0001765	membrane raft assembly	5/1362	10/28814	4.83589e-05	0.000822101	0.000556276	Cav1/Emp2/Rftn1/S100a10/Flot2	5
	GO:0098883	BP	GO:0098883	synapse pruning	5/1362	10/28814	4.83589e-05	0.000822101	0.000556276	C3/C1qa/C1qc/C1qb/Cx3cr1	5
	GO:0001906	BP	GO:0001906	cell killing	28/1362	261/28814	4.91532e-05	0.000833102	0.00056372	Lgals9/Hspa8/Cd5l/Ncf1/Nckap1l/Emp2/Hsp90ab1/C3/Il18rap/Cd55/Cd1d1/Ctsc/Rab27a/Ctsh/Cxcl10/H2-Q4/Cd1d2/Pik3r6/Lgals3/Cx3cr1/Fcgr3/B2m/H2-K1/Cxcl12/Lyz2/H2-D1/Ulbp1/H60c	28
	GO:0007160	BP	GO:0007160	cell-matrix adhesion	26/1362	234/28814	4.99826e-05	0.000842118	0.000569821	Itgb2/Acvrl1/Mmp14/Itgb7/Jup/Ddr1/Col5a3/Itga2/Sdc4/Emp2/Itgb5/Fermt3/Col3a1/Itga8/Itga4/Fermt1/Iqgap1/Plekha2/Tdgf1/Tnxb/Npnt/Pik3r1/S100a10/Onecut1/Fmn1/Skap1	26
	GO:0090276	BP	GO:0090276	regulation of peptide hormone secretion	26/1362	234/28814	4.99826e-05	0.000842118	0.000569821	Birc5/Rasl10b/Rph3al/Doc2b/Chga/Adcy8/Adcy5/C1qtnf12/Prkn/Syt7/Mpc2/Acvr1c/Fbn1/Sytl4/Arhgef7/Trpa1/Slc16a1/Ucp2/Slc9b2/Myrip/Gck/Camk2n1/Gpr68/Arntl/Kalrn/Sox4	26
	GO:2000177	BP	GO:2000177	regulation of neural precursor cell proliferation	17/1362	120/28814	5.02365e-05	0.000843884	0.000571016	Lhx2/Tgfb1/Appl2/Slc6a4/Lims2/Gpr37l1/Spint1/Adgrg1/Emx1/Tox/Disp3/Lyn/Cd24a/Cx3cr1/Tafa3/Tafa1/Ccr5	17
	GO:0051259	BP	GO:0051259	protein complex oligomerization	27/1362	248/28814	5.15718e-05	0.000863752	0.000584459	Slc1a5/Aldh1a2/Kctd5/Micu1/Appl2/Rrm2/Atl1/Kcnv1/Adcy8/Sting1/Aqp4/Hsd17b10/Snca/Trp73/Kctd15/Kctd13/Pycard/Vstm5/Trpa1/Lzts3/Kcns1/Kcng3/Kcnf1/Lrrc8c/B2m/Kcng1/Kcnb2	27
	GO:0051260	BP	GO:0051260	protein homooligomerization	22/1362	182/28814	5.27091e-05	0.000880195	0.000595585	Slc1a5/Aldh1a2/Kctd5/Micu1/Appl2/Atl1/Kcnv1/Adcy8/Aqp4/Hsd17b10/Kctd15/Kctd13/Pycard/Vstm5/Trpa1/Lzts3/Kcns1/Kcng3/Kcnf1/B2m/Kcng1/Kcnb2	22
	GO:0014706	BP	GO:0014706	striated muscle tissue development	30/1362	290/28814	5.31829e-05	0.000885496	0.000599172	Tgfb1/Epor/Wnt2/Aldh1a2/Dll1/Eya2/Nprl3/Asb2/Pi16/Pim1/Cenpf/Acvr1/Hspg2/Sema3c/Trp73/Fgf3/G6pdx/Fgfr1/Mylk3/Tpm1/Tdgf1/Fhod3/Adrb1/Kcnk2/Rara/Hnrnpu/Fzd7/Ttn/Erbb4/Akap13	30
	GO:0032755	BP	GO:0032755	positive regulation of interleukin-6 production	16/1362	109/28814	5.34998e-05	0.000888159	0.000600975	Lgals9/Stat3/Xbp1/Ncl/Il6ra/Tlr2/Laptm5/Il17rc/Pycard/Unc93b1/C1qtnf4/Ripk2/Inava/Ticam1/Ticam2/Ccr5	16
	GO:0048562	BP	GO:0048562	embryonic organ morphogenesis	33/1362	333/28814	5.42868e-05	0.000898589	0.000608032	Wnt9a/Tcf7/Mmp14/Twist2/Aldh1a2/Pax5/Cluap1/Dll1/Wnt11/Asb2/Myc/Itga8/Acvr1/Notch2/Efna1/Nr4a3/Ephb2/Hspg2/Lrig1/Ush1c/Fgf3/Fgfr1/Nphp3/Grhl3/Satb2/Dync2i1/Aplnr/Ush1g/Otop1/Aldh1a1/Cthrc1/Sox11/Pdzd7	33
	GO:0120162	BP	GO:0120162	positive regulation of cold-induced thermogenesis	15/1362	98/28814	5.54455e-05	0.000909502	0.000615416	Dbh/Cav1/Ybx2/Appl2/Lpin1/Ache/Pth2r/Zbtb7b/Il4ra/Ucp2/Adrb1/Trpm8/Prkab2/Cmklr1/Thra	15
	GO:0090407	BP	GO:0090407	organophosphate biosynthetic process	43/1362	482/28814	5.54753e-05	0.000909502	0.000615416	Gmpr/Tgfb1/Stat3/Pdk1/Plcd1/Adcy1/Lpin1/Rrm2/Myc/Adcy8/Adcy5/Prkn/Agpat4/Mpc1/Ak3/Pip5k1b/Acsl5/Snca/Capn2/Uck2/Mpc2/Fam126a/Cwh43/Oasl2/Adcyap1r1/Ctps2/G6pdx/Ido2/Adcy7/Kars/Cish/Gucy1a1/Dgkh/Pip5k1c/Lcat/Ttc7/Pdk2/Pigk/Mocos/Dgkz/Pik3r1/Erbb4/Mas1	43
	GO:0002285	BP	GO:0002285	lymphocyte activation involved in immune response	25/1362	222/28814	5.54952e-05	0.000909502	0.000615416	Lgals9/Tgfb1/Stat3/St3gal1/Dll1/Mfng/Xbp1/Nckap1l/Parp3/Anxa1/Il18r1/Notch2/Il6ra/Zbtb7b/Il4ra/Jak3/Rab27a/Rora/Icam1/Cd81/Rara/Ripk2/Lgals3/Spn/Cracr2a	25
	GO:0051928	BP	GO:0051928	positive regulation of calcium ion transport	19/1362	145/28814	5.58713e-05	0.000909502	0.000615416	Cav1/Akap5/Gsto1/Snca/Adcyap1r1/G6pdx/Jak3/Trpc6/Cxcl10/Adrb1/Wfs1/Ramp3/Npsr1/Aplnr/Orai1/Lgals3/Cemip/Cxcl12/Cracr2a	19
	GO:0044106	BP	GO:0044106	cellular amine metabolic process	17/1362	121/28814	5.591e-05	0.000909502	0.000615416	Comt/Dbh/Srm/Odc1/Moxd1/Htr1a/Prkn/Snca/Atp2b4/Nr4a2/Tacr3/Azin2/Npy/Ido2/Sncb/Pnmt/Agmat	17
	GO:0090100	BP	GO:0090100	positive regulation of transmembrane receptor protein serine/threonine kinase signaling pathway	17/1362	121/28814	5.591e-05	0.000909502	0.000615416	Acvrl1/Lgals9/Tgfb1/Gdf10/Hsp90ab1/Itga8/Acvr1/Fermt1/Notch2/Inha/Lefty1/Npnt/Inhba/Acvr2a/Gpc3/Sox11/Lefty2	17
	GO:0043032	BP	GO:0043032	positive regulation of macrophage activation	8/1362	30/28814	5.62373e-05	0.000912204	0.000617244	Lgals9/Cd1d1/Ctsc/Il4ra/Kars/Cebpa/Tafa3/Ulbp1	8
	GO:0045766	BP	GO:0045766	positive regulation of angiogenesis	22/1362	183/28814	5.72828e-05	0.000923869	0.000625138	Itgb2/Acvrl1/Hk2/Jup/Prkd1/Klf4/Stat3/Pgf/Dll1/Xbp1/Smoc2/Cyp1b1/C3/Ecm1/Tnfrsf1a/Ctsh/Tbxa2r/Aplnr/Pik3r6/Lgals3/Cx3cr1/Fgf18	22
	GO:1904018	BP	GO:1904018	positive regulation of vasculature development	22/1362	183/28814	5.72828e-05	0.000923869	0.000625138	Itgb2/Acvrl1/Hk2/Jup/Prkd1/Klf4/Stat3/Pgf/Dll1/Xbp1/Smoc2/Cyp1b1/C3/Ecm1/Tnfrsf1a/Ctsh/Tbxa2r/Aplnr/Pik3r6/Lgals3/Cx3cr1/Fgf18	22
	GO:0030324	BP	GO:0030324	lung development	26/1362	236/28814	5.77091e-05	0.000928101	0.000628001	Mmp14/Tgfb1/Wnt2/Aldh1a2/Sparc/Wnt7b/Clcn2/Pkdcc/Col3a1/Igfbp5/Wnt2b/Fbxw7/Errfi1/Fgfr1/Ctsh/Nphp3/Foxj1/Cebpa/Adamtsl2/Fndc3b/Rspo2/Gpc3/Fgf18/Dhcr7/Thra/Sox11	26
	GO:0086103	BP	GO:0086103	G protein-coupled receptor signaling pathway involved in heart process	6/1362	16/28814	5.86488e-05	0.000940541	0.000636419	Cav1/Chga/Atp2b4/Pde4b/Ramp3/Akap13	6
	GO:0120161	BP	GO:0120161	regulation of cold-induced thermogenesis	19/1362	146/28814	6.14278e-05	0.000982324	0.000664691	Dbh/Cav1/Ybx2/Appl2/Lpin1/Ache/Pth2r/Il18r1/Zbtb7b/Il4ra/Tle3/Ucp2/Adrb1/Trpm8/Prkab2/Cmklr1/Aldh1a1/Arntl/Thra	19
	GO:0015849	BP	GO:0015849	organic acid transport	32/1362	321/28814	6.24435e-05	0.000995754	0.000673779	Slc1a5/Crabp2/Slc13a5/Gfap/Htr1a/Slc25a30/Myc/Slc7a4/Mpc1/Slc22a6/Anxa1/Acsl5/Snca/Mpc2/Slc27a2/Slc2a1/Mfsd2a/Pla2g2f/Slc10a4/Slc6a13/Slco2b1/Abcc4/Slc16a1/Mfsd12/Slc26a8/Nmur2/Hrh3/Slc7a5/Kcnj10/Lrrc8c/Sfxn4/Slc7a14	32
	GO:0042063	BP	GO:0042063	gliogenesis	34/1362	350/28814	6.28039e-05	0.000998688	0.000675764	Tgfb1/Stat3/Dll1/Pmp22/Gfap/Myc/Csf1r/Anxa1/Gpr37l1/Spint1/Tlr2/Dab1/Tnfrsf1b/Lrp8/Trp73/Dtx1/Cd9/Arhgef7/Adgrg1/Cspg5/Emx1/Gpc1/C1qa/Egr2/Cntnap2/Lyn/Ncmap/Kcnj10/Ntf3/Cx3cr1/Prx/Erbb2/Sox11/Sox4	34
	GO:0042053	BP	GO:0042053	regulation of dopamine metabolic process	7/1362	23/28814	6.52431e-05	0.00103457	0.000700044	Comt/Htr1a/Prkn/Snca/Nr4a2/Tacr3/Npy	7
	GO:1903305	BP	GO:1903305	regulation of regulated secretory pathway	22/1362	185/28814	6.75069e-05	0.00106748	0.00072231	Itgb2/Lgals9/Cyth1/Crhr1/Adcy1/Rph3al/Doc2b/Htr1a/Cacna1i/Nckap1l/Pou5f1/Syt7/Syt13/Chrna4/Wnt7a/Il4ra/Rab27a/Cspg5/Grin3a/Lyn/Syt17/Syt10	22
	GO:1904062	BP	GO:1904062	regulation of cation transmembrane transport	36/1362	381/28814	6.88089e-05	0.00108503	0.00073419	Tgfb1/Prkd1/Cav1/Rasgrf2/Gal/Gsto1/Snca/Atp2b4/Rgs7/Chrna4/Pde4b/Ephb2/Kcnip4/G6pdx/Rasgrf1/Cxcl10/Wnk4/Adrb1/Dpp10/Neto2/Pdzk1/Ctss/Kcns1/Ramp3/Lyn/Npsr1/Aplnr/Cemip/Cracr2a/Slc31a2/Cacng3/Ahnak/Kcng1/Lrrc55/Kcne1l/Shisa8	36
	GO:0002292	BP	GO:0002292	T cell differentiation involved in immune response	13/1362	78/28814	6.97066e-05	0.00109614	0.000741702	Tgfb1/Stat3/Anxa1/Il18r1/Il6ra/Zbtb7b/Il4ra/Jak3/Rora/Rara/Ripk2/Spn/Cracr2a	13
	GO:0030323	BP	GO:0030323	respiratory tube development	26/1362	239/28814	7.13186e-05	0.00111838	0.000756752	Mmp14/Tgfb1/Wnt2/Aldh1a2/Sparc/Wnt7b/Clcn2/Pkdcc/Col3a1/Igfbp5/Wnt2b/Fbxw7/Errfi1/Fgfr1/Ctsh/Nphp3/Foxj1/Cebpa/Adamtsl2/Fndc3b/Rspo2/Gpc3/Fgf18/Dhcr7/Thra/Sox11	26
	GO:0106106	BP	GO:0106106	cold-induced thermogenesis	19/1362	148/28814	7.40301e-05	0.00115408	0.000780912	Dbh/Cav1/Ybx2/Appl2/Lpin1/Ache/Pth2r/Il18r1/Zbtb7b/Il4ra/Tle3/Ucp2/Adrb1/Trpm8/Prkab2/Cmklr1/Aldh1a1/Arntl/Thra	19
	GO:0060389	BP	GO:0060389	pathway-restricted SMAD protein phosphorylation	12/1362	68/28814	7.40306e-05	0.00115408	0.000780912	Acvrl1/Lgals9/Tgfb1/Xbp1/Gdf10/Acvr1/Inha/Pmepa1/Lefty1/Inhba/Acvr2a/Lefty2	12
	GO:0043030	BP	GO:0043030	regulation of macrophage activation	11/1362	58/28814	7.4207e-05	0.00115408	0.000780912	Lgals9/Snca/Cd1d1/Ctsc/Il4ra/Kars/Rora/Cebpa/Lrfn5/Tafa3/Ulbp1	11
	GO:0032963	BP	GO:0032963	collagen metabolic process	17/1362	124/28814	7.64673e-05	0.00118274	0.000800301	Mmp14/Col1a1/Ltbp1/Tgfb1/Itga2/Cygb/Ctsb/Retreg1/Creb3l1/Il6ra/Errfi1/Mmp17/Tnxb/Serpinf2/Ctss/Mfap4/Mkx	17
	GO:1903844	BP	GO:1903844	regulation of cellular response to transforming growth factor beta stimulus	17/1362	124/28814	7.64673e-05	0.00118274	0.000800301	Ltbp1/Tgfb1/Cav1/Xbp1/Hsp90ab1/Fbn2/Cflar/Itga8/Hspa5/Fbn1/Fermt1/Tdgf1/Adamtsl2/Pmepa1/Npnt/Onecut1/Spred2	17
	GO:0031032	BP	GO:0031032	actomyosin structure organization	24/1362	213/28814	7.67761e-05	0.00118428	0.000801343	Arhgef18/Wnt11/Sdc4/Mypn/Myh9/Itgb5/Racgap1/Cflar/Epb41/Kctd13/Mylk3/Tpm1/Arap1/Fhod3/Serpinf2/F11r/Arhgef10l/Pik3r1/S100a10/Ttn/Arhgef15/Phactr1/Akap13/Flnc	24
	GO:0034101	BP	GO:0034101	erythrocyte homeostasis	20/1362	161/28814	7.73045e-05	0.00118919	0.000804666	Stat3/Ikzf1/Nckap1l/Prkdc/Hcls1/Slc11a2/Inpp5d/G6pdx/Jak3/Abcb10/Lmo2/Inhba/Ncapg2/Lyn/Cd24a/Acvr2a/Thra/B2m/Hspa1b/Hspa1a	20
	GO:0030218	BP	GO:0030218	erythrocyte differentiation	19/1362	149/28814	8.115e-05	0.00124194	0.000840361	Stat3/Ikzf1/Nckap1l/Prkdc/Hcls1/Slc11a2/Inpp5d/G6pdx/Jak3/Abcb10/Lmo2/Inhba/Ncapg2/Lyn/Acvr2a/Thra/B2m/Hspa1b/Hspa1a	19
	GO:0046209	BP	GO:0046209	nitric oxide metabolic process	14/1362	90/28814	8.11726e-05	0.00124194	0.000840361	Itgb2/Klf4/Epor/Cav1/Hsp90aa1/Cyp1b1/Atp2b4/Tlr2/Npy/Rora/Icam1/Ticam1/Cx3cr1/Ulbp1	14
	GO:0021700	BP	GO:0021700	developmental maturation	34/1362	355/28814	8.30399e-05	0.00126432	0.000855505	Tgfb1/Neurl1a/Dazl/Aldh1a2/Pmp22/Rab32/Xbp1/Akap5/Nefl/C3/Cabyr/Gal/Ptprn/Nr4a2/Fermt1/Epha8/Ret/Calca/Atp6ap2/G6pdx/Fgfr1/Cngb1/Cebpa/Slc26a8/C1qa/Neurod2/Abhd2/Cntnap2/Gldn/Fat4/Cx3cr1/Arhgef15/Erbb4/Srrm4	34
	GO:0060259	BP	GO:0060259	regulation of feeding behavior	9/1362	40/28814	8.3082e-05	0.00126432	0.000855505	Stat3/Crhr1/Htr1a/Npy2r/Tacr3/Nr4a3/Npy/Npsr1/Mc4r	9
	GO:0001959	BP	GO:0001959	regulation of cytokine-mediated signaling pathway	18/1362	137/28814	8.37669e-05	0.00126793	0.000857944	Cav1/Prkn/Sting1/Ecm1/Laptm5/Tnfrsf1a/Pycard/Ptprf/C1qtnf4/Ripk2/Irgm1/Cd24a/Otop1/Ticam2/Slit3/Nlrc5/Hspa1b/Hspa1a	18
	GO:0031623	BP	GO:0031623	receptor internalization	18/1362	137/28814	8.37669e-05	0.00126793	0.000857944	Itgb2/Ankrd13d/Cav1/Akap5/Ache/Snca/Cd9/Calca/Necab2/Pip5k1c/Cd81/Ramp3/Grk3/Ackr3/Rin3/Ntf3/Lrrtm1/Cacng3	18
	GO:0010977	BP	GO:0010977	negative regulation of neuron projection development	20/1362	162/28814	8.43393e-05	0.00127257	0.00086109	Efnb3/Pmp22/Cdkl3/Kremen1/Gfap/Il15ra/Dpysl3/Trak2/Stmn2/Efna1/Dab1/Ephb2/Sema3c/Sema3f/Sema5b/B2m/H2-K1/Klk8/H2-D1/Ccr5	20
	GO:0002262	BP	GO:0002262	myeloid cell homeostasis	23/1362	201/28814	8.47648e-05	0.00127257	0.00086109	Stat3/Cd44/Ikzf1/Nckap1l/Prkdc/Hcls1/Slc11a2/Anxa1/Inpp5d/Pde4b/G6pdx/Jak3/Abcb10/Lmo2/Inhba/Ncapg2/Lyn/Cd24a/Acvr2a/Thra/B2m/Hspa1b/Hspa1a	23
	GO:0060401	BP	GO:0060401	cytosolic calcium ion transport	23/1362	201/28814	8.47648e-05	0.00127257	0.00086109	Tgfb1/Prkd1/Cav1/Micu1/Atp2a3/Akap5/Cacna1i/Gsto1/Snca/Mcub/Adcyap1r1/Calca/Trpa1/Cxcl10/Adrb1/Ramp3/Lyn/Npsr1/Aplnr/Slc25a23/Tpcn2/Cemip/Ccr5	23
	GO:0099545	BP	GO:0099545	trans-synaptic signaling by trans-synaptic complex	5/1362	11/28814	8.5198e-05	0.00127257	0.00086109	Efnb3/Ptprd/Ephb2/Tenm2/Il1rapl1	5
	GO:2001204	BP	GO:2001204	regulation of osteoclast development	5/1362	11/28814	8.5198e-05	0.00127257	0.00086109	Fbn1/Notch2/Fbxw7/Slc9b2/Gpr68	5
	GO:0006940	BP	GO:0006940	regulation of smooth muscle contraction	12/1362	69/28814	8.58005e-05	0.00127635	0.000863642	Cav1/Itga2/Ncf1/Tacr2/Npy2r/Tacr3/Calca/Gucy1a1/Tbxa2r/Adrb1/Npnt/Ptgs1	12
	GO:0001659	BP	GO:0001659	temperature homeostasis	22/1362	188/28814	8.59014e-05	0.00127635	0.000863642	Dbh/Stat3/Cav1/Ybx2/Appl2/Lpin1/Ache/Pth2r/Il18r1/Zbtb7b/Il4ra/Tle3/Ucp2/Adrb1/Trpm8/Prkab2/Egr1/Cmklr1/Aldh1a1/Arntl/Thra/Ccr5	22
	GO:0001820	BP	GO:0001820	serotonin secretion	6/1362	17/28814	8.70142e-05	0.00128613	0.000870262	Xbp1/Slc6a4/Htr1a/Hrh3/Lgals3/Fcgr3	6
	GO:0051132	BP	GO:0051132	NK T cell activation	6/1362	17/28814	8.70142e-05	0.00128613	0.000870262	Myc/Zbtb7b/Cd1d1/Hsph1/Elf4/Rasal3	6
	GO:0001558	BP	GO:0001558	regulation of cell growth	41/1362	461/28814	8.74567e-05	0.0012893	0.00087241	Acvrl1/Mmp14/Tgfb1/Ddr1/Crabp2/Cd44/Wnt11/Igfbp4/Sgk1/Cdkl3/Xbp1/Cpne6/Cdkn1a/Prkn/Pi16/Myo5b/Igfbp5/Mfsd2a/Sema3c/Cpne9/G6pdx/Pou4f2/Sema3f/Cdhr2/Adrb1/Igfbpl1/Cd81/Inhba/Cirbp/Bst2/Dscam/Sema5b/Slit3/Syt17/Cxcl12/Erbb2/Psrc1/Nanos1/Ccr5/Hspa1b/Hspa1a	41
	GO:0002253	BP	GO:0002253	activation of immune response	40/1362	446/28814	8.85526e-05	0.0013014	0.000880596	Cd5l/Appl2/Hsp90aa1/Nckap1l/Prkdc/Masp1/C3/Sting1/Zap70/Cd55/Tlr2/Nr4a3/Pde4b/Laptm5/A2m/Pycard/Trim30a/Cd276/C1qa/C1qc/C1qb/Cd81/Rftn1/Ifi203/Dgkz/Ripk2/Cmklr1/Lyn/Mfap4/Lgals3/C1ra/Skap1/Nfam1/Btnl4/Blnk/Ifi214/C4b/Ifi204/Fyb2/C1rb	40
	GO:0043547	BP	GO:0043547	positive regulation of GTPase activity	27/1362	256/28814	8.88163e-05	0.0013014	0.000880596	Wnt11/Net1/Nedd9/Rasgrf2/Rgs7/Adprhl1/Arhgef7/Rasgrf1/Arap1/Tbc1d4/Foxj1/Adrb1/Ralgapa2/Grhl3/Icam1/F11r/Garnl3/Arhgap29/Tbc1d10c/S100a10/Sgsm1/Ntf3/Arhgef15/Chn1/Sipa1/Kalrn/Erbb2	27
	GO:0009165	BP	GO:0009165	nucleotide biosynthetic process	24/1362	215/28814	8.89671e-05	0.0013014	0.000880596	Gmpr/Tgfb1/Stat3/Pdk1/Adcy1/Rrm2/Myc/Adcy8/Adcy5/Prkn/Mpc1/Ak3/Acsl5/Snca/Uck2/Mpc2/Oasl2/Ctps2/G6pdx/Ido2/Adcy7/Kars/Gucy1a1/Pdk2	24
	GO:1901653	BP	GO:1901653	cellular response to peptide	31/1362	313/28814	9.1014e-05	0.00132791	0.000898535	Stat3/Cav1/Crhr1/Sgk1/Appl2/Xbp1/Lpin1/Adcy8/Prkdc/Nr4a1/C1qtnf12/Lpin2/Slc30a10/Nr4a2/Itga4/Lpin3/Zbtb7b/Nr4a3/Pou4f2/Jak3/Tbc1d4/Ptprf/Icam1/Pdk2/Ripk2/Pik3r1/Gck/Ywhag/Otop1/Umodl1/Ldoc1	31
	GO:0051965	BP	GO:0051965	positive regulation of synapse assembly	13/1362	80/28814	9.1283e-05	0.00132841	0.000898874	St8sia2/Ptprd/Ephb2/Wnt7a/Vstm5/Pik3r1/Lrrtm3/Amigo2/Il1rapl1/Lrrtm4/Lrtm2/Lrrtm1/Syndig1	13
	GO:0050768	BP	GO:0050768	negative regulation of neurogenesis	20/1362	163/28814	9.19354e-05	0.00133448	0.000902977	Lhx2/Tgfb1/Efnb3/Appl2/Cdkl3/Wnt7b/Trak2/Gpr37l1/Dab1/Ephb2/Sema3c/Wnt7a/Trpc6/Sema3f/Cd24a/Sema5b/B2m/Sox11/Tlx2/Ccr5	20
	GO:0031295	BP	GO:0031295	T cell costimulation	8/1362	32/28814	9.28968e-05	0.00133899	0.000906029	Efnb3/Cav1/Cd274/Ephb6/Dpp4/Cd81/Cd24a/Spn	8
	GO:2000515	BP	GO:2000515	negative regulation of CD4-positive, alpha-beta T cell activation	8/1362	32/28814	9.28968e-05	0.00133899	0.000906029	Lgals9/Cd44/Cd274/Anxa1/Zbtb7b/Il4ra/Jak3/Lgals7	8
	GO:0030534	BP	GO:0030534	adult behavior	22/1362	189/28814	9.29558e-05	0.00133899	0.000906029	Dbh/Efnb3/Atp6v1b1/Pax5/Pmp22/Crhr1/Prkn/Snca/Nr4a2/Chrna4/Nr4a3/Dab1/Slc10a4/Uchl1/Npy/Tbce/Cntnap2/Sdk1/Zfhx2/Kcnj10/Cxcl12/Kalrn	22
	GO:0009308	BP	GO:0009308	amine metabolic process	17/1362	126/28814	9.36223e-05	0.00134517	0.00091021	Comt/Dbh/Srm/Odc1/Moxd1/Htr1a/Prkn/Snca/Atp2b4/Nr4a2/Tacr3/Azin2/Npy/Ido2/Sncb/Pnmt/Agmat	17
	GO:0010862	BP	GO:0010862	positive regulation of pathway-restricted SMAD protein phosphorylation	10/1362	50/28814	9.81205e-05	0.00140623	0.000951527	Acvrl1/Lgals9/Tgfb1/Gdf10/Acvr1/Inha/Lefty1/Inhba/Acvr2a/Lefty2	10
	GO:0097529	BP	GO:0097529	myeloid leukocyte migration	25/1362	230/28814	9.86649e-05	0.00141046	0.00095439	Itgb2/Mmp14/Pgf/Chga/Thbs4/Nckap1l/Csf1r/Anxa1/Pde4b/Csf3r/Il17rc/Cd9/Calca/Cxcl10/Dpp4/Cd81/Nbl1/Cmklr1/Lyn/Rin3/Lgals3/Cx3cr1/Umodl1/Fcgr3/Cxcl12	25
	GO:0006937	BP	GO:0006937	regulation of muscle contraction	20/1362	164/28814	0.000100131	0.00142781	0.000966132	Scn4a/Jup/Cav1/Itga2/Ncf1/Tacr2/Chga/Nr4a1/Npy2r/Tacr3/Pde4b/Calca/Atp2a1/Gucy1a1/Scn10a/Tbxa2r/Adrb1/Npnt/Ptgs1/Sstr2	20
	GO:0009101	BP	GO:0009101	glycoprotein biosynthetic process	28/1362	272/28814	0.00010115	0.00143872	0.000973516	St3gal1/Tnip1/Xylt2/Fut8/St6gal1/St8sia2/Trak2/Mgat4a/Necab3/Ndst3/Gxylt2/Acan/Jak3/Necab2/Glce/B3galt2/Ggta1/Gcnt1/St6galnac5/Sec1/Dpy19l1/B3galnt1/B3gat1/Chst9/Hs6st3/St6galnac4/Galnt2/Galntl6	28
	GO:2001057	BP	GO:2001057	reactive nitrogen species metabolic process	14/1362	92/28814	0.000103638	0.00147041	0.000994955	Itgb2/Klf4/Epor/Cav1/Hsp90aa1/Cyp1b1/Atp2b4/Tlr2/Npy/Rora/Icam1/Ticam1/Cx3cr1/Ulbp1	14
	GO:0045055	BP	GO:0045055	regulated exocytosis	29/1362	287/28814	0.000106573	0.00150077	0.0010155	Itgb2/Lgals9/Ptgds/Cyth1/Crhr1/Adcy1/Rph3al/Doc2b/Chga/Tmed10/Htr1a/Cacna1i/Myh9/Nckap1l/Pou5f1/Syt7/Snca/Syt13/Chrna4/Nr4a3/Wnt7a/Il4ra/Rab27a/Cspg5/Grin3a/Stx3/Lyn/Syt17/Syt10	29
	GO:0045165	BP	GO:0045165	cell fate commitment	29/1362	287/28814	0.000106573	0.00150077	0.0010155	Wnt9a/Tgfb1/Jag2/Stat3/Wnt2/Dll1/Wnt11/Wnt7b/Prkdc/Pou5f1/Acvr1/Wnt2b/Notch2/Il6ra/Lmo4/Wnt7a/Fgfr1/Tbr1/Rara/Satb2/Fzd7/Tox/Onecut1/Epop/Ntf3/Spn/Sox12/Erbb4/Cyp26b1	29
	GO:0051924	BP	GO:0051924	regulation of calcium ion transport	29/1362	287/28814	0.000106573	0.00150077	0.0010155	Tgfb1/Prkd1/Cav1/Akap5/Jph4/Gsto1/Snca/Pde4b/Epb41/Adcyap1r1/Calca/G6pdx/Jak3/Trpc6/Cxcl10/Adrb1/Grin3b/Icam1/Wfs1/Ramp3/Lyn/Npsr1/Aplnr/Orai1/Lgals3/Cemip/Cxcl12/Cracr2a/Ahnak	29
	GO:0043393	BP	GO:0043393	regulation of protein binding	24/1362	218/28814	0.000110501	0.00155222	0.00105031	Cav1/Mfng/Atp2a3/Myc/Cdkn1a/Prkn/Hsp90ab1/Sting1/Itga4/Mapre1/Epb41/Ephb6/Plxnd1/Arhgef7/Anxa2/Nphp3/Ptprf/Ripk2/Dzip1/Bag2/Ticam1/Cthrc1/Ldoc1/B2m	24
	GO:0051153	BP	GO:0051153	regulation of striated muscle cell differentiation	15/1362	104/28814	0.000111129	0.00155718	0.00105367	Mmp14/Tgfb1/Piezo1/Dll1/Xbp1/Pi16/Bhlhe41/G6pdx/Mylk3/Adrb1/Rbm24/Fzd7/Tmem119/Thra/Cyp26b1	15
	GO:0002706	BP	GO:0002706	regulation of lymphocyte mediated immunity	25/1362	232/28814	0.000113325	0.00158404	0.00107184	Lgals9/Tgfb1/Hspa8/Nckap1l/Parp3/C3/Il18rap/Il18r1/Cd55/Cd1d1/Tnfrsf1b/Foxj1/Dpp4/H2-Q4/Cd81/Cd1d2/Pik3r6/Cd24a/Spn/Fcgr3/B2m/H2-K1/H2-D1/Ulbp1/H60c	25
	GO:0001913	BP	GO:0001913	T cell mediated cytotoxicity	12/1362	71/28814	0.000114234	0.00159037	0.00107613	Hspa8/Nckap1l/Emp2/Cd1d1/Ctsc/Rab27a/Ctsh/H2-Q4/Cd1d2/B2m/H2-K1/H2-D1	12
	GO:0032652	BP	GO:0032652	regulation of interleukin-1 production	16/1362	116/28814	0.00011434	0.00159037	0.00107613	Lgals9/Stat3/Tmed10/Aqp4/Anxa1/Tlr2/Errfi1/Calca/Pycard/Panx1/Egr1/Ripk2/Inava/Cx3cr1/Ifi204/Ccr5	16
	GO:0009991	BP	GO:0009991	response to extracellular stimulus	37/1362	406/28814	0.000115844	0.0016034	0.00108494	Comt/Prkd1/Nuak2/Cd68/Appl2/Nprl3/Xbp1/Asgr1/Srebf2/Cdkn1a/Pim1/Pmaip1/Xpr1/Nr4a2/Acvr1c/Hspa5/Itga4/Fbn1/Wnt2b/Rragd/Slc2a1/Mfsd2a/Npy/Stk26/Slc16a1/Adrb1/Nmur2/Klf10/Prkab2/Pdk2/Cntnap2/Gck/Hrk/Mc4r/Sipa1/Slc39a4/Ifi204	37
	GO:2001233	BP	GO:2001233	regulation of apoptotic signaling pathway	37/1362	406/28814	0.000115844	0.0016034	0.00108494	Tpd52l1/Dbh/Cd44/Cav1/Eya2/Pmp22/Apaf1/Xbp1/Myc/Prkn/Pmaip1/Acsl5/Cflar/Nr4a2/Acvr1/Creb3l1/Fbxw7/Trp73/Hsph1/Ret/Ctsc/Pycard/Fgfr1/Jak3/Ctsh/Faim/Icam1/Tnfrsf23/Wfs1/Inhba/Mrtfa/Ackr3/Lgals3/Cx3cr1/Cxcl12/Hspa1b/Hspa1a	37
	GO:0043535	BP	GO:0043535	regulation of blood vessel endothelial cell migration	14/1362	93/28814	0.000116765	0.00160594	0.00108666	Acvrl1/Jup/Tgfb1/Prkd1/Klf4/Stard13/Anxa1/Atp2b4/Efna1/Fbxw7/Fgfr1/Card10/Tbxa2r/Fgf18	14
	GO:0045104	BP	GO:0045104	intermediate filament cytoskeleton organization	14/1362	93/28814	0.000116765	0.00160594	0.00108666	Gfap/Arhgef28/Nefm/Nefl/Krt6b/Pkp1/Ina/Krt80/Ppl/Krt13/Krt14/Krt79/Krt2/Krt83	14
	GO:2000108	BP	GO:2000108	positive regulation of leukocyte apoptotic process	8/1362	33/28814	0.000117569	0.00160594	0.00108666	Cd44/Cd274/Myc/Anxa1/Nr4a3/Jak3/Lyn/Cd24a	8
	GO:0042069	BP	GO:0042069	regulation of catecholamine metabolic process	7/1362	25/28814	0.000117729	0.00160594	0.00108666	Comt/Htr1a/Prkn/Snca/Nr4a2/Tacr3/Npy	7
	GO:0045063	BP	GO:0045063	T-helper 1 cell differentiation	7/1362	25/28814	0.000117729	0.00160594	0.00108666	Anxa1/Il18r1/Il4ra/Jak3/Ripk2/Spn/Cracr2a	7
	GO:1901739	BP	GO:1901739	regulation of myoblast fusion	7/1362	25/28814	0.000117729	0.00160594	0.00108666	Cflar/Capn2/Il4ra/Cxcl10/Cd53/Cxcl12/Ehd2	7
	GO:0060760	BP	GO:0060760	positive regulation of response to cytokine stimulus	11/1362	61/28814	0.000119686	0.0016248	0.00109943	Prkn/Sting1/Tlr2/Laptm5/C1qtnf4/Ripk2/Irgm1/Ticam2/Nlrc5/Hspa1b/Hspa1a	11
	GO:0099172	BP	GO:0099172	presynapse organization	11/1362	61/28814	0.000119686	0.0016248	0.00109943	Snca/Ptprd/Wnt7a/Arhgef7/Mdga2/Lrfn5/Cntn5/Lrrtm3/Il1rapl1/Il1rapl2/Lrrtm1	11
	GO:0030111	BP	GO:0030111	regulation of Wnt signaling pathway	31/1362	318/28814	0.00012161	0.00164698	0.00111443	Axin2/Sost/Col1a1/Tgfb1/Cav1/Tle1/Bicc1/Wnt11/Kremen1/Prkn/Fermt1/Tlr2/Ptpru/Atp6ap2/Tle3/Nphp3/Dcdc2a/Prickle1/Egr1/Fzd7/Lgr6/Shisa3/Rspo2/Cthrc1/Arntl/Gpc3/Thra/Rnf213/Trabd2b/Ccnyl1/Sox4	31
	GO:1901215	BP	GO:1901215	negative regulation of neuron death	27/1362	261/28814	0.000122908	0.00166018	0.00112337	Serpinf1/Stat3/Epor/Birc5/Crhr1/Chga/Nefl/Retreg1/Prkn/Hsp90ab1/Snca/Slc30a10/Nr4a2/Nr4a3/Tnfrsf1b/Trp73/Hsph1/Gpnmb/Npy/Sncb/Wfs1/Tox3/Amigo2/Ntf3/Cx3cr1/Gabra5/Grik2	27
	GO:0010721	BP	GO:0010721	negative regulation of cell development	23/1362	206/28814	0.000123172	0.00166018	0.00112337	Lhx2/Tgfb1/Efnb3/Appl2/Cdkl3/Wnt7b/Trak2/Gpr37l1/Fbn1/Fbxw7/Dab1/Ephb2/Sema3c/Wnt7a/Trpc6/Sema3f/Cd24a/Sema5b/Actn4/B2m/Sox11/Tlx2/Ccr5	23
	GO:0050708	BP	GO:0050708	regulation of protein secretion	30/1362	304/28814	0.000125007	0.00168091	0.00113739	Tgfb1/Birc5/Rph3al/Doc2b/Chga/Tmed10/Adcy8/Adcy5/C1qtnf12/Prkn/Myom1/Anxa1/Syt7/Mpc2/Acvr1c/Fbn1/Tlr2/Sytl4/Trpa1/Slc16a1/Ucp2/Adrb1/Slc9b2/Myrip/Gck/Camk2n1/Gpr68/Ttn/Arntl/Sox4	30
	GO:0007614	BP	GO:0007614	short-term memory	6/1362	18/28814	0.000125306	0.00168095	0.00113742	Comt/Serpinf1/Rcan1/Calb1/Ptchd1/Npas4	6
	GO:0002833	BP	GO:0002833	positive regulation of response to biotic stimulus	22/1362	193/28814	0.0001266	0.001692	0.00114489	Lgals9/Ifi35/Cd274/Hsp90aa1/Prkdc/Masp1/Sting1/Il18rap/Tlr2/Zc3hav1/Klk7/Pycard/Trim30a/Dpp4/Ifi203/Irgm1/Cd24a/Ifi214/Ifi204/Nlrc5/Ulbp1/H60c	22
	GO:0072009	BP	GO:0072009	nephron epithelium development	16/1362	117/28814	0.000126728	0.001692	0.00114489	Tgfb1/Pgf/Cd44/Dll1/Myc/Wnt7b/Wnt2b/Notch2/Calb1/Wnk4/Npnt/Greb1l/Fmn1/Fat4/Cd24a/Gpc3	16
	GO:1901293	BP	GO:1901293	nucleoside phosphate biosynthetic process	24/1362	220/28814	0.000127322	0.00169593	0.00114755	Gmpr/Tgfb1/Stat3/Pdk1/Adcy1/Rrm2/Myc/Adcy8/Adcy5/Prkn/Mpc1/Ak3/Acsl5/Snca/Uck2/Mpc2/Oasl2/Ctps2/G6pdx/Ido2/Adcy7/Kars/Gucy1a1/Pdk2	24
	GO:0010952	BP	GO:0010952	positive regulation of peptidase activity	21/1362	180/28814	0.000128582	0.00170662	0.00115479	Stat3/Ctsd/Apaf1/Atp2a3/Myc/Slc11a2/Xdh/Pmaip1/Snca/Cflar/Acvr1c/Efna1/Laptm5/Ret/Pycard/Ctsh/Tnfrsf23/Ripk2/Lyn/Cldn3/Ifi204	21
	GO:0009267	BP	GO:0009267	cellular response to starvation	20/1362	167/28814	0.000128728	0.00170662	0.00115479	Comt/Prkd1/Nuak2/Nprl3/Xbp1/Srebf2/Cdkn1a/Pmaip1/Xpr1/Hspa5/Wnt2b/Rragd/Slc2a1/Mfsd2a/Stk26/Klf10/Gck/Hrk/Slc39a4/Ifi204	20
	GO:0045103	BP	GO:0045103	intermediate filament-based process	14/1362	94/28814	0.00013131	0.00173679	0.0011752	Gfap/Arhgef28/Nefm/Nefl/Krt6b/Pkp1/Ina/Krt80/Ppl/Krt13/Krt14/Krt79/Krt2/Krt83	14
	GO:0021953	BP	GO:0021953	central nervous system neuron differentiation	23/1362	207/28814	0.000132488	0.00174422	0.00118023	Chd5/Hsp90aa1/Arhgef28/Hsp90ab1/Csf1r/Scyl3/Nr4a2/Lmo4/Ephb2/Ephb6/Wnt7a/Fgfr1/Rora/Emx1/Tbr1/Gdpd5/Satb2/Tox/Inhba/Dcc/B2m/Agbl4/Sox4	23
	GO:0071902	BP	GO:0071902	positive regulation of protein serine/threonine kinase activity	23/1362	207/28814	0.000132488	0.00174422	0.00118023	Tpd52l1/Tgfb1/Tenm1/Hsp90ab1/Pim1/Csf1r/Snca/Atp2b4/Iqgap1/Fgfr1/Tdgf1/Mst1r/Nek10/Pik3r6/Irgm1/Cd24a/Ntf3/Cemip/Fgf18/Erbb2/Akap13/Psrc1/Ccnd1	23
	GO:0150063	BP	GO:0150063	visual system development	38/1362	424/28814	0.000133193	0.00174943	0.00118375	Lhx2/Acvrl1/B9d1/Tgfb1/Klf4/Stat3/Cryba2/Twist2/Aldh1a2/Dll1/Ikzf1/Clcn2/Ache/Cyp1b1/C3/Notch2/Calb1/Mfsd2a/Ephb2/Crybb3/Ush1c/Col4a1/Pou4f2/Hsf4/Megf11/C1qa/Grhl3/Rara/Sdk1/Inhba/Spred2/Tgif1/Sall2/Dscam/Arhgef15/Aldh1a1/Adamts18/Sox11	38
	GO:0006979	BP	GO:0006979	response to oxidative stress	37/1362	409/28814	0.000134428	0.00176157	0.00119197	Prkd1/Epor/Pdk1/Macroh2a1/Xbp1/Cygb/Fut8/Net1/Camk2g/Rcan1/Slc11a2/Prkn/Cyp1b1/Anxa1/Snca/Ptprn/Scly/Gpr37l1/Nr4a2/Cat/Chrna4/Fbxw7/Nr4a3/Hsph1/Stk26/G6pdx/Trpc6/Trpa1/Ucp2/Apex1/Pdk2/Ptgs1/Gja3/Aldh1a1/Msra/Arntl/Slc4a11	37
	GO:0002698	BP	GO:0002698	negative regulation of immune effector process	17/1362	130/28814	0.000138328	0.00180104	0.00121868	Lgals9/Tgfb1/Nckap1l/Prkdc/Masp1/Parp3/Anxa1/Cd55/Zbtb7b/A2m/Il4ra/Jak3/Foxj1/Bst2/Lgals3/Spn/Cx3cr1	17
	GO:0007631	BP	GO:0007631	feeding behavior	17/1362	130/28814	0.000138328	0.00180104	0.00121868	Stat3/Crhr1/Htr1a/Gal/Npy2r/Tacr3/Nr4a3/Uchl1/Mmp17/Npy/Calca/Tbr1/Npy1r/Nmur2/Hrh3/Npsr1/Mc4r	17
	GO:0042307	BP	GO:0042307	positive regulation of protein import into nucleus	10/1362	52/28814	0.000138687	0.00180104	0.00121868	Jup/Tgfb1/Prkd1/Xbp1/Akap5/Hcls1/Hsp90ab1/Tnfrsf1a/Pik3r1/Efcab7	10
	GO:0006584	BP	GO:0006584	catecholamine metabolic process	11/1362	62/28814	0.000139349	0.00180104	0.00121868	Comt/Dbh/Moxd1/Htr1a/Prkn/Snca/Nr4a2/Tacr3/Npy/Sncb/Pnmt	11
	GO:0009712	BP	GO:0009712	catechol-containing compound metabolic process	11/1362	62/28814	0.000139349	0.00180104	0.00121868	Comt/Dbh/Moxd1/Htr1a/Prkn/Snca/Nr4a2/Tacr3/Npy/Sncb/Pnmt	11
	GO:0050982	BP	GO:0050982	detection of mechanical stimulus	11/1362	62/28814	0.000139349	0.00180104	0.00121868	Jup/Piezo1/Itga2/Myc/Kcnk4/Trpa1/Pkd1l3/Ttn/Cxcl12/Pdzd7/Ano3	11
	GO:0060828	BP	GO:0060828	regulation of canonical Wnt signaling pathway	26/1362	249/28814	0.000139896	0.00180399	0.00122067	Axin2/Sost/Col1a1/Tgfb1/Cav1/Tle1/Bicc1/Wnt11/Kremen1/Prkn/Fermt1/Ptpru/Atp6ap2/Tle3/Nphp3/Prickle1/Egr1/Fzd7/Shisa3/Rspo2/Cthrc1/Arntl/Gpc3/Thra/Ccnyl1/Sox4	26
	GO:0033632	BP	GO:0033632	regulation of cell-cell adhesion mediated by integrin	5/1362	12/28814	0.000140361	0.00180587	0.00122194	Piezo1/Fermt3/Dpp4/Cd24a/Skap1	5
	GO:0010614	BP	GO:0010614	negative regulation of cardiac muscle hypertrophy	8/1362	34/28814	0.000147411	0.001888	0.00127752	Fbxo32/Pi16/Atp2b4/Tnfrsf1b/Errfi1/Tnfrsf1a/G6pdx/Mlip	8
	GO:0031294	BP	GO:0031294	lymphocyte costimulation	8/1362	34/28814	0.000147411	0.001888	0.00127752	Efnb3/Cav1/Cd274/Ephb6/Dpp4/Cd81/Cd24a/Spn	8
	GO:0031099	BP	GO:0031099	regeneration	19/1362	156/28814	0.000150326	0.00191427	0.00129529	Tgfb1/Klf4/Kremen1/Gfap/Nefl/Cdkn1a/Anxa1/Cflar/Ptgfrn/Wnt7a/Cd9/Ptprf/Cd81/Fzd7/Lgr6/Cxcl12/Erbb4/Klk8/Ccnd1	19
	GO:0032732	BP	GO:0032732	positive regulation of interleukin-1 production	12/1362	73/28814	0.000150392	0.00191427	0.00129529	Lgals9/Stat3/Tmed10/Tlr2/Calca/Pycard/Panx1/Egr1/Ripk2/Inava/Ifi204/Ccr5	12
	GO:0009309	BP	GO:0009309	amine biosynthetic process	9/1362	43/28814	0.000150815	0.00191427	0.00129529	Dbh/Srm/Odc1/Moxd1/Snca/Nr4a2/Azin2/Pnmt/Agmat	9
	GO:0042401	BP	GO:0042401	cellular biogenic amine biosynthetic process	9/1362	43/28814	0.000150815	0.00191427	0.00129529	Dbh/Srm/Odc1/Moxd1/Snca/Nr4a2/Azin2/Pnmt/Agmat	9
	GO:0006809	BP	GO:0006809	nitric oxide biosynthetic process	13/1362	84/28814	0.000152209	0.0019217	0.00130032	Itgb2/Klf4/Epor/Cav1/Hsp90aa1/Cyp1b1/Atp2b4/Tlr2/Rora/Icam1/Ticam1/Cx3cr1/Ulbp1	13
	GO:0008088	BP	GO:0008088	axo-dendritic transport	13/1362	84/28814	0.000152209	0.0019217	0.00130032	Hspa8/Klc1/Nefm/Nefl/Klc2/Trak2/Uchl1/Hnrnpu/Klc3/Map6/Agbl4/Flot2/Ap3b2	13
	GO:0043588	BP	GO:0043588	skin development	31/1362	322/28814	0.000152419	0.0019217	0.00130032	Lhx2/Col1a1/Jup/Klf4/Dll1/Itga2/Macroh2a1/Tgm1/Krt6b/Anxa1/Gal/Flnb/Col3a1/Igfbp5/Lamc1/Fermt1/Errfi1/Wnt7a/Mfsd12/Krt80/Grhl3/Ppl/Ldb2/Inhba/Ptgs1/Sprr1a/Palld/Krt79/Cyp26b1/Krt2/Krt83	31
	GO:0001657	BP	GO:0001657	ureteric bud development	15/1362	107/28814	0.000153908	0.0019276	0.00130431	Tgfb1/Pgf/Cd44/Myc/Cat/Wnt2b/Calb1/Ret/Fgfr1/Rara/Npnt/Greb1l/Fmn1/Fat4/Gpc3	15
	GO:0072163	BP	GO:0072163	mesonephric epithelium development	15/1362	107/28814	0.000153908	0.0019276	0.00130431	Tgfb1/Pgf/Cd44/Myc/Cat/Wnt2b/Calb1/Ret/Fgfr1/Rara/Npnt/Greb1l/Fmn1/Fat4/Gpc3	15
	GO:0072164	BP	GO:0072164	mesonephric tubule development	15/1362	107/28814	0.000153908	0.0019276	0.00130431	Tgfb1/Pgf/Cd44/Myc/Cat/Wnt2b/Calb1/Ret/Fgfr1/Rara/Npnt/Greb1l/Fmn1/Fat4/Gpc3	15
	GO:0030316	BP	GO:0030316	osteoclast differentiation	16/1362	119/28814	0.000155058	0.00193344	0.00130827	Tgfb1/Tmem178/Csf1r/Inpp5d/Fbn1/Notch2/Fbxw7/Calca/Pou4f2/Klf10/Cd81/Slc9b2/Pik3r1/Gpr68/Sh3pxd2a/Gpc3	16
	GO:0045666	BP	GO:0045666	positive regulation of neuron differentiation	16/1362	119/28814	0.000155058	0.00193344	0.00130827	Dab1/Fgfr1/Trpc6/Brinp3/Gdpd5/Rara/Neurod2/Nbl1/Neurog3/Vwc2l/Tgif1/Cxcl12/Sox11/Ccr5/Hspa1b/Hspa1a	16
	GO:0048880	BP	GO:0048880	sensory system development	38/1362	428/28814	0.000161279	0.00200293	0.00135529	Lhx2/Acvrl1/B9d1/Tgfb1/Klf4/Stat3/Cryba2/Twist2/Aldh1a2/Dll1/Ikzf1/Clcn2/Ache/Cyp1b1/C3/Notch2/Calb1/Mfsd2a/Ephb2/Crybb3/Ush1c/Col4a1/Pou4f2/Hsf4/Megf11/C1qa/Grhl3/Rara/Sdk1/Inhba/Spred2/Tgif1/Sall2/Dscam/Arhgef15/Aldh1a1/Adamts18/Sox11	38
	GO:0045744	BP	GO:0045744	negative regulation of G protein-coupled receptor signaling pathway	11/1362	63/28814	0.000161692	0.00200293	0.00135529	Ly6g6e/Ywhab/Rph3al/Snca/Atp2b4/Pde4b/Rgs12/Calca/Necab2/Grk3/Aplnr	11
	GO:0072678	BP	GO:0072678	T cell migration	11/1362	63/28814	0.000161692	0.00200293	0.00135529	Lgals9/Itgb7/Itga4/Ecm1/Pycard/Msn/Cxcl10/Icam1/F11r/Spn/Cxcl12	11
	GO:0071674	BP	GO:0071674	mononuclear cell migration	21/1362	183/28814	0.000162431	0.00200769	0.00135851	Lgals9/Itgb7/Tgfb1/Asb2/Csf1r/Anxa1/Itga4/Ecm1/Calca/Pycard/Msn/Cxcl10/Icam1/F11r/Nbl1/Cmklr1/Lyn/Lgals3/Spn/Cx3cr1/Cxcl12	21
	GO:0002687	BP	GO:0002687	positive regulation of leukocyte migration	19/1362	157/28814	0.000163577	0.00201745	0.00136511	Mmp14/Lgals9/Tgfb1/Pgf/Itga2/Thbs4/Nckap1l/Csf1r/Itga4/Tlr2/Pycard/Plvap/Cxcl10/Icam1/Cmklr1/Lgals3/Spn/Cx3cr1/Cxcl12	19
	GO:0001678	BP	GO:0001678	cellular glucose homeostasis	20/1362	170/28814	0.000164302	0.00202198	0.00136818	Hk2/Birc5/Xbp1/Adcy8/Adcy5/C1qtnf12/Prkn/Aqp4/Ptprn/Mpc2/Trpa1/Ucp2/Icam1/Slc9b2/Pik3r1/Gck/Camk2n1/Gpr68/Ptprn2/Sox4	20
	GO:0015711	BP	GO:0015711	organic anion transport	33/1362	353/28814	0.000165272	0.00202952	0.00137328	Car4/Slc1a5/Slc4a3/Slc13a5/Gfap/Htr1a/Slc25a30/Myc/Mpc1/Slc22a6/Anxa1/Slco3a1/Snca/Slco5a1/Mpc2/Slc2a1/Pla2g2f/Slc10a4/Slc6a13/Slco2b1/Abcc4/Slc16a1/Mfsd12/Slc26a8/Nmur2/Hrh3/Slc7a5/Slc16a11/Kcnj10/Slc16a5/Lrrc8c/Slc22a27/Slc4a11	33
	GO:0014812	BP	GO:0014812	muscle cell migration	16/1362	120/28814	0.000171184	0.00209691	0.00141888	Ddr1/Itga2/Net1/Thbs4/Myc/Cyp1b1/Anxa1/Igfbp5/Nr4a3/Iqgap1/Tpm1/Apex1/Egr1/S1pr2/Kalrn/Zfp950	16
	GO:0061448	BP	GO:0061448	connective tissue development	29/1362	295/28814	0.000171682	0.00209691	0.00141888	Wnt9a/Axin2/Col1a1/Tgfb1/Xbp1/Wnt7b/Poc1a/Pkdcc/Cflar/Col3a1/Il6ra/Ecm1/Hspg2/Wnt7a/Acan/Chrdl2/Bgn/Fgfr1/Pou4f2/Rara/Satb2/Egr1/Col27a1/Fgf4/Rspo2/Umodl1/Fgf18/Thra/Mkx	29
	GO:0045109	BP	GO:0045109	intermediate filament organization	12/1362	74/28814	0.000171871	0.00209691	0.00141888	Gfap/Nefm/Nefl/Krt6b/Pkp1/Ina/Krt80/Krt13/Krt14/Krt79/Krt2/Krt83	12
	GO:0007219	BP	GO:0007219	Notch signaling pathway	21/1362	184/28814	0.000175343	0.00213466	0.00144442	Mmp14/Nrip2/Tgfb1/Jag2/Stat3/Dtx2/Neurl1a/Dll1/Mfng/Notch2/Fbxw7/Tspan5/Dtx1/Anxa4/Cntn6/Cebpa/Gdpd5/Onecut1/Cfap58/Fat4/Maml3	21
	GO:0060541	BP	GO:0060541	respiratory system development	27/1362	267/28814	0.000178921	0.00217354	0.00147073	Mmp14/Tgfb1/Wnt2/Aldh1a2/Sparc/Wnt7b/Clcn2/Pkdcc/Col3a1/Igfbp5/Wnt2b/Fbxw7/Errfi1/Fgfr1/Ctsh/Nphp3/Foxj1/Cebpa/Adamtsl2/Rara/Fndc3b/Rspo2/Gpc3/Fgf18/Dhcr7/Thra/Sox11	27
	GO:0043537	BP	GO:0043537	negative regulation of blood vessel endothelial cell migration	8/1362	35/28814	0.000183222	0.00222017	0.00150228	Acvrl1/Jup/Tgfb1/Klf4/Stard13/Atp2b4/Card10/Tbxa2r	8
	GO:0030705	BP	GO:0030705	cytoskeleton-dependent intracellular transport	22/1362	198/28814	0.000183544	0.00222017	0.00150228	Cilk1/Cluap1/Hspa8/Klc1/Mak/Nefm/Nefl/Klc2/Rhot2/Myo5b/Trak2/Uchl1/Bicd2/Hnrnpu/Klc3/Myrip/Dync2i1/Actn4/Map6/Agbl4/Flot2/Ap3b2	22
	GO:0017015	BP	GO:0017015	regulation of transforming growth factor beta receptor signaling pathway	16/1362	121/28814	0.00018875	0.00227828	0.0015416	Ltbp1/Tgfb1/Cav1/Xbp1/Hsp90ab1/Fbn2/Itga8/Hspa5/Fbn1/Fermt1/Tdgf1/Adamtsl2/Pmepa1/Npnt/Onecut1/Spred2	16
	GO:0048483	BP	GO:0048483	autonomic nervous system development	10/1362	54/28814	0.000192555	0.00230971	0.00156287	Ret/Isx/Sema3f/Egr2/Ackr3/Ntf3/Erbb2/Sox11/Tlx2/Sox4	10
	GO:0099054	BP	GO:0099054	presynapse assembly	10/1362	54/28814	0.000192555	0.00230971	0.00156287	Snca/Ptprd/Wnt7a/Mdga2/Lrfn5/Cntn5/Lrrtm3/Il1rapl1/Il1rapl2/Lrrtm1	10
	GO:0046390	BP	GO:0046390	ribose phosphate biosynthetic process	20/1362	172/28814	0.000192578	0.00230971	0.00156287	Gmpr/Tgfb1/Stat3/Pdk1/Adcy1/Myc/Adcy8/Adcy5/Prkn/Mpc1/Ak3/Acsl5/Snca/Uck2/Mpc2/Ctps2/G6pdx/Adcy7/Gucy1a1/Pdk2	20
	GO:0002821	BP	GO:0002821	positive regulation of adaptive immune response	19/1362	159/28814	0.000193186	0.00231211	0.00156449	Tgfb1/Cd44/Hspa8/Cd274/C3/Il18r1/Cd55/Cd1d1/Pycard/H2-Q4/Cd81/Ripk2/Cd1d2/Cd24a/Skap1/Fcgr3/B2m/H2-K1/H2-D1	19
	GO:0043523	BP	GO:0043523	regulation of neuron apoptotic process	28/1362	283/28814	0.000197934	0.00236393	0.00159956	Epor/Birc5/Nefl/Retreg1/Prkn/Hsp90ab1/Pmaip1/Snca/Slc30a10/Nr4a2/Fbxw7/Nr4a3/Trp73/Hsph1/Tnfrsf1a/G6pdx/Ptprf/Sncb/Egln3/Egr1/Wfs1/Tox3/Hrk/Amigo2/Ntf3/Cx3cr1/Gabra5/Grik2	28
	GO:0090090	BP	GO:0090090	negative regulation of canonical Wnt signaling pathway	17/1362	134/28814	0.000200691	0.00239182	0.00161843	Axin2/Sost/Cav1/Tle1/Bicc1/Wnt11/Kremen1/Prkn/Fermt1/Ptpru/Tle3/Nphp3/Prickle1/Egr1/Shisa3/Cthrc1/Gpc3	17
	GO:0071375	BP	GO:0071375	cellular response to peptide hormone stimulus	27/1362	269/28814	0.000202099	0.00240354	0.00162636	Stat3/Cav1/Crhr1/Sgk1/Appl2/Xbp1/Lpin1/Adcy8/Prkdc/Nr4a1/C1qtnf12/Lpin2/Slc30a10/Nr4a2/Lpin3/Zbtb7b/Nr4a3/Pou4f2/Jak3/Tbc1d4/Ptprf/Pdk2/Pik3r1/Gck/Ywhag/Otop1/Umodl1	27
	GO:0051216	BP	GO:0051216	cartilage development	23/1362	213/28814	0.000202694	0.00240556	0.00162772	Wnt9a/Axin2/Col1a1/Tgfb1/Wnt7b/Poc1a/Pkdcc/Col3a1/Ecm1/Hspg2/Wnt7a/Acan/Chrdl2/Bgn/Fgfr1/Rara/Satb2/Col27a1/Fgf4/Rspo2/Fgf18/Thra/Mkx	23
	GO:0032612	BP	GO:0032612	interleukin-1 production	16/1362	122/28814	0.00020786	0.00246124	0.0016654	Lgals9/Stat3/Tmed10/Aqp4/Anxa1/Tlr2/Errfi1/Calca/Pycard/Panx1/Egr1/Ripk2/Inava/Cx3cr1/Ifi204/Ccr5	16
	GO:0051017	BP	GO:0051017	actin filament bundle assembly	20/1362	173/28814	0.000208255	0.00246124	0.0016654	Arhgef18/Wnt11/Sdc4/Baiap2l2/Itgb5/Prkn/Dpysl3/Espn/Kctd13/Ush1c/Tpm1/Arap1/Serpinf2/F11r/Arhgef10l/Pik3r1/S100a10/Arhgef15/Phactr1/Actn4	20
	GO:0003007	BP	GO:0003007	heart morphogenesis	28/1362	284/28814	0.000209896	0.0024751	0.00167478	Axin2/Acvrl1/Tgfb1/Epor/Wnt2/Aldh1a2/Cluap1/Dll1/Wnt11/Asb2/Pim1/Acvr1/Notch2/Efna1/Npy2r/Sema3c/Plxnd1/Tpm1/Nphp3/Npy1r/Rara/Lefty1/Aplnr/Fat4/Ttn/Slit3/Sox11/Sox4	28
	GO:0001823	BP	GO:0001823	mesonephros development	15/1362	110/28814	0.000210303	0.0024751	0.00167478	Tgfb1/Pgf/Cd44/Myc/Cat/Wnt2b/Calb1/Ret/Fgfr1/Rara/Npnt/Greb1l/Fmn1/Fat4/Gpc3	15
	GO:0048738	BP	GO:0048738	cardiac muscle tissue development	27/1362	270/28814	0.00021466	0.00252114	0.00170593	Tgfb1/Epor/Wnt2/Aldh1a2/Dll1/Nprl3/Asb2/Pi16/Pim1/Acvr1/Hspg2/Trp73/Fgf3/G6pdx/Fgfr1/Mylk3/Tpm1/Tdgf1/Fhod3/Adrb1/Kcnk2/Rara/Hnrnpu/Fzd7/Ttn/Erbb4/Akap13	27
	GO:0014745	BP	GO:0014745	negative regulation of muscle adaptation	5/1362	13/28814	0.000219206	0.00256075	0.00173274	Klf4/Igfbp5/Atp2b4/Errfi1/Mlip	5
	GO:0046642	BP	GO:0046642	negative regulation of alpha-beta T cell proliferation	5/1362	13/28814	0.000219206	0.00256075	0.00173274	Lgals9/Cd44/Cd274/Zbtb7b/Lgals7	5
	GO:0032388	BP	GO:0032388	positive regulation of intracellular transport	21/1362	187/28814	0.000219669	0.00256075	0.00173274	Jup/Spag5/Tgfb1/Prkd1/Hspa1l/Xbp1/Akap5/Hcls1/Hsp90ab1/Pmaip1/Fbxw7/Tnfrsf1a/Msn/Anxa2/Cd81/Pdzk1/Pik3r1/Cemip/Erbb2/Efcab7/Ehd2	21
	GO:0045088	BP	GO:0045088	regulation of innate immune response	25/1362	242/28814	0.000219842	0.00256075	0.00173274	Lgals9/Ifi35/Ncf1/Appl2/Hsp90aa1/Prkdc/Masp1/C3/Sting1/Il18rap/Tlr2/Lrp8/A2m/Pycard/Trim30a/Dpp4/Ifi203/Pik3r6/Irgm1/Otop1/Ifi214/Ifi204/Nlrc5/Ulbp1/H60c	25
	GO:0080164	BP	GO:0080164	regulation of nitric oxide metabolic process	12/1362	76/28814	0.000222769	0.00258952	0.00175221	Itgb2/Klf4/Epor/Cav1/Hsp90aa1/Atp2b4/Tlr2/Npy/Icam1/Ticam1/Cx3cr1/Ulbp1	12
	GO:0043010	BP	GO:0043010	camera-type eye development	34/1362	374/28814	0.000224844	0.00259384	0.00175513	Lhx2/Acvrl1/B9d1/Tgfb1/Klf4/Cryba2/Twist2/Aldh1a2/Dll1/Ikzf1/Clcn2/Ache/Cyp1b1/C3/Notch2/Calb1/Mfsd2a/Ephb2/Crybb3/Ush1c/Col4a1/Pou4f2/Hsf4/Megf11/Grhl3/Rara/Sdk1/Inhba/Spred2/Tgif1/Dscam/Arhgef15/Aldh1a1/Sox11	34
	GO:0010594	BP	GO:0010594	regulation of endothelial cell migration	20/1362	174/28814	0.000225042	0.00259384	0.00175513	Acvrl1/Serpinf1/Jup/Tgfb1/Prkd1/Klf4/Stard13/Sparc/Emp2/Smoc2/Anxa1/Atp2b4/Efna1/Fbxw7/Wnt7a/Fgfr1/Card10/Tbxa2r/Fgf4/Fgf18	20
	GO:0001662	BP	GO:0001662	behavioral fear response	10/1362	55/28814	0.000225477	0.00259384	0.00175513	Htr1a/Npas2/Lypd1/Npy2r/Ephb2/Dpp4/Neurod2/Gabra5/Grik2/Kalrn	10
	GO:0001961	BP	GO:0001961	positive regulation of cytokine-mediated signaling pathway	10/1362	55/28814	0.000225477	0.00259384	0.00175513	Prkn/Sting1/Laptm5/C1qtnf4/Ripk2/Irgm1/Ticam2/Nlrc5/Hspa1b/Hspa1a	10
	GO:0010712	BP	GO:0010712	regulation of collagen metabolic process	10/1362	55/28814	0.000225477	0.00259384	0.00175513	Ltbp1/Tgfb1/Itga2/Cygb/Creb3l1/Il6ra/Errfi1/Serpinf2/Mfap4/Mkx	10
	GO:0045089	BP	GO:0045089	positive regulation of innate immune response	18/1362	148/28814	0.00022589	0.00259384	0.00175513	Lgals9/Ifi35/Hsp90aa1/Prkdc/Masp1/Sting1/Il18rap/Tlr2/Pycard/Trim30a/Dpp4/Ifi203/Irgm1/Ifi214/Ifi204/Nlrc5/Ulbp1/H60c	18
	GO:0070588	BP	GO:0070588	calcium ion transmembrane transport	29/1362	300/28814	0.000228547	0.00261903	0.00177217	Tgfb1/Prkd1/Micu1/Atp2a3/Gsto1/Snca/Atp2b4/Mcub/Pde4b/Atp2a1/G6pdx/Panx1/Trpc6/Trpa1/Cxcl10/Adrb1/Trpm8/Ramp3/Lyn/Npsr1/Aplnr/Slc25a23/Tpcn2/Orai1/Cemip/Cracr2a/Cacng3/Ahnak/Ccr5	29
	GO:0002709	BP	GO:0002709	regulation of T cell mediated immunity	15/1362	111/28814	0.000232701	0.00265589	0.00179711	Hspa8/Nckap1l/Il18r1/Cd55/Cd1d1/Tnfrsf1b/Dpp4/H2-Q4/Cd81/Cd1d2/Cd24a/Spn/B2m/H2-K1/H2-D1	15
	GO:0010522	BP	GO:0010522	regulation of calcium ion transport into cytosol	15/1362	111/28814	0.000232701	0.00265589	0.00179711	Tgfb1/Prkd1/Cav1/Akap5/Gsto1/Snca/Adcyap1r1/Calca/Cxcl10/Adrb1/Ramp3/Lyn/Npsr1/Aplnr/Cemip	15
	GO:0048659	BP	GO:0048659	smooth muscle cell proliferation	21/1362	188/28814	0.00023649	0.0026937	0.0018227	Comt/Tgfb1/Klf4/Cav1/Vipr2/Itga2/Ogn/Myc/Prkdc/Cdkn1a/Igfbp5/Il6ra/Nr4a3/Hpgd/Tpm1/Serpinf2/Egr1/Pik3r1/Ptgir/S1pr2/Kalrn	21
	GO:0001654	BP	GO:0001654	eye development	37/1362	421/28814	0.000238637	0.0027127	0.00183555	Lhx2/Acvrl1/B9d1/Tgfb1/Klf4/Stat3/Cryba2/Twist2/Aldh1a2/Dll1/Ikzf1/Clcn2/Ache/Cyp1b1/C3/Notch2/Calb1/Mfsd2a/Ephb2/Crybb3/Ush1c/Col4a1/Pou4f2/Hsf4/Megf11/Grhl3/Rara/Sdk1/Inhba/Spred2/Tgif1/Sall2/Dscam/Arhgef15/Aldh1a1/Adamts18/Sox11	37
	GO:0001909	BP	GO:0001909	leukocyte mediated cytotoxicity	20/1362	175/28814	0.000243003	0.00275679	0.00186539	Lgals9/Hspa8/Ncf1/Nckap1l/Emp2/Il18rap/Cd1d1/Ctsc/Rab27a/Ctsh/H2-Q4/Cd1d2/Pik3r6/Cx3cr1/Fcgr3/B2m/H2-K1/H2-D1/Ulbp1/H60c	20
	GO:0050766	BP	GO:0050766	positive regulation of phagocytosis	13/1362	88/28814	0.000245255	0.00277678	0.00187891	Itga2/Hspa8/Dock2/Appl2/Lman2/Nckap1l/Masp1/Pros1/Il15ra/C3/Pycard/Rab27a/Fcgr3	13
	GO:0032946	BP	GO:0032946	positive regulation of mononuclear cell proliferation	18/1362	149/28814	0.000245778	0.00277714	0.00187916	Cd274/Nckap1l/St6gal1/Cdkn1a/Anxa1/Zap70/Cd55/Cd1d1/Ephb2/Pycard/Jak3/Cd276/Cd81/Ripk2/Ticam1/Cd24a/Spn/Rasal3	18
	GO:0060348	BP	GO:0060348	bone development	26/1362	258/28814	0.000246585	0.00278071	0.00188157	Axin2/Mmp14/Col1a1/Sparc/Thpo/Poc1a/Col3a1/Fbn1/Notch2/Fbxw7/Ecm1/Hspg2/Evc/Bgn/Dym/Rara/Slc9b2/Col27a1/Fat4/Gpr68/Ranbp3l/Fgf4/Tmem119/Fgf18/Cyp26b1/Akap13	26
	GO:0010524	BP	GO:0010524	positive regulation of calcium ion transport into cytosol	11/1362	66/28814	0.000247789	0.00278874	0.00188701	Cav1/Akap5/Gsto1/Snca/Adcyap1r1/Cxcl10/Adrb1/Ramp3/Npsr1/Aplnr/Cemip	11
	GO:0045216	BP	GO:0045216	cell-cell junction organization	23/1362	216/28814	0.000248806	0.00279463	0.00189099	Jup/Tgfb1/Cav1/Wnt11/Pmp22/Lims2/Csf1r/Cdh7/Pkp1/Ephb2/Cd9/Cldn22/F11r/Cntnap2/Cdh12/Inava/Aplnr/Cdh20/Actn4/Cdh24/Cldn24/Numbl/Cldn3	23
	GO:0008544	BP	GO:0008544	epidermis development	33/1362	361/28814	0.000249605	0.00279805	0.0018933	Lhx2/Jag2/Klf4/Dll1/Macroh2a1/Plod1/Tgm1/Krt6b/Anxa1/Gal/Flnb/Igfbp5/Lamc1/Fermt1/Errfi1/Ush1c/Fgfr1/Mfsd12/Krt80/Grhl3/Ppl/Ldb2/Inhba/Ptgs1/Ntf3/Sprr1a/Palld/Krt79/Cyp26b1/Krt2/Krt83/Krtdap/Pdzd7	33
	GO:0050777	BP	GO:0050777	negative regulation of immune response	21/1362	189/28814	0.000254432	0.00284652	0.0019261	Lgals9/Tgfb1/Olfm4/Nckap1l/Masp1/Parp3/Anxa1/Col3a1/Inpp5d/Cd55/Zbtb7b/Npy/A2m/Il4ra/Jak3/Foxj1/Lgals3/Spn/Otop1/Ifi204/Nlrc5	21
	GO:0044342	BP	GO:0044342	type B pancreatic cell proliferation	7/1362	28/28814	0.000256071	0.00285358	0.00193088	Igfbp4/Birc5/Nr4a1/Igfbp5/Ptprn/Nr4a3/Errfi1	7
	GO:2000178	BP	GO:2000178	negative regulation of neural precursor cell proliferation	7/1362	28/28814	0.000256071	0.00285358	0.00193088	Tgfb1/Appl2/Slc6a4/Lims2/Spint1/Cd24a/Ccr5	7
	GO:0010001	BP	GO:0010001	glial cell differentiation	26/1362	259/28814	0.000262041	0.00290054	0.00196266	Tgfb1/Stat3/Dll1/Pmp22/Gfap/Csf1r/Gpr37l1/Spint1/Tlr2/Dab1/Tnfrsf1b/Trp73/Dtx1/Cspg5/Emx1/Gpc1/C1qa/Egr2/Cntnap2/Ncmap/Kcnj10/Ntf3/Prx/Erbb2/Sox11/Sox4	26
	GO:0051494	BP	GO:0051494	negative regulation of cytoskeleton organization	20/1362	176/28814	0.000262208	0.00290054	0.00196266	Arhgef18/Sgk1/Prkn/Avil/Snca/Mapre1/Stmn2/Tlr2/Espn/Arhgef7/Tpm1/Arap1/Fhod3/Ssh2/F11r/Vill/Plekhh2/Pik3r1/Capg/Ccnf	20
	GO:0061572	BP	GO:0061572	actin filament bundle organization	20/1362	176/28814	0.000262208	0.00290054	0.00196266	Arhgef18/Wnt11/Sdc4/Baiap2l2/Itgb5/Prkn/Dpysl3/Espn/Kctd13/Ush1c/Tpm1/Arap1/Serpinf2/F11r/Arhgef10l/Pik3r1/S100a10/Arhgef15/Phactr1/Actn4	20
	GO:0050773	BP	GO:0050773	regulation of dendrite development	17/1362	137/28814	0.000262335	0.00290054	0.00196266	Sgk1/Cdkl3/Akap5/Ache/Myo5b/Ptprd/Lrp8/Mfsd2a/Ephb2/Iqgap1/Trpc6/Ptprf/Neurog3/Il1rapl1/Kalrn/Numbl/Tlx2	17
	GO:0002209	BP	GO:0002209	behavioral defense response	10/1362	56/28814	0.00026299	0.00290212	0.00196372	Htr1a/Npas2/Lypd1/Npy2r/Ephb2/Dpp4/Neurod2/Gabra5/Grik2/Kalrn	10
	GO:0009260	BP	GO:0009260	ribonucleotide biosynthetic process	19/1362	163/28814	0.000266778	0.00293819	0.00198813	Gmpr/Tgfb1/Stat3/Pdk1/Adcy1/Myc/Adcy8/Adcy5/Prkn/Mpc1/Ak3/Acsl5/Snca/Uck2/Mpc2/Ctps2/Adcy7/Gucy1a1/Pdk2	19
	GO:0034599	BP	GO:0034599	cellular response to oxidative stress	27/1362	274/28814	0.000272113	0.00299113	0.00202395	Prkd1/Epor/Pdk1/Xbp1/Fut8/Net1/Slc11a2/Prkn/Cyp1b1/Anxa1/Snca/Scly/Gpr37l1/Nr4a2/Cat/Fbxw7/Nr4a3/Hsph1/Stk26/G6pdx/Trpc6/Trpa1/Apex1/Pdk2/Msra/Arntl/Slc4a11	27
	GO:0051402	BP	GO:0051402	neuron apoptotic process	30/1362	318/28814	0.000274072	0.00300683	0.00203457	Epor/Birc5/Apaf1/Nefl/Retreg1/Prkn/Hsp90ab1/Pmaip1/Snca/Slc30a10/Nr4a2/Fbxw7/Nr4a3/Trp73/Hsph1/Tnfrsf1a/G6pdx/Ptprf/Sncb/Egln3/Tnfrsf23/Egr1/Wfs1/Tox3/Hrk/Amigo2/Ntf3/Cx3cr1/Gabra5/Grik2	30
	GO:0050869	BP	GO:0050869	negative regulation of B cell activation	8/1362	37/28814	0.000276342	0.00302002	0.00204351	Hmgb3/Parp3/Inpp5d/Laptm5/Foxj1/Tbc1d10c/Lyn/Cd24a	8
	GO:0050901	BP	GO:0050901	leukocyte tethering or rolling	8/1362	37/28814	0.000276342	0.00302002	0.00204351	Itgb7/Itga4/Podxl2/Gcnt1/Selplg/Spn/Cx3cr1/Cxcl12	8
	GO:2000106	BP	GO:2000106	regulation of leukocyte apoptotic process	15/1362	113/28814	0.000283737	0.00309486	0.00209414	Cd44/St3gal1/Cd274/Myc/Hcls1/St6gal1/Anxa1/Efna1/Nr4a3/Jak3/Lyn/Cd24a/Lgals3/Cxcl12/Ccr5	15
	GO:0050795	BP	GO:0050795	regulation of behavior	14/1362	101/28814	0.000284403	0.00309616	0.00209502	Stat3/Ptgds/Crhr1/Htr1a/Npas2/Npy2r/Tacr3/Nr4a3/Ephb2/Cort/Npy/Adrb1/Npsr1/Mc4r	14
	GO:0007266	BP	GO:0007266	Rho protein signal transduction	17/1362	138/28814	0.000286246	0.00310429	0.00210052	Arhgef18/Stard13/Net1/Arhgef28/F2rl2/Rasgrf2/Col3a1/Arhgdib/Kctd13/Adgrg1/Rasgrf1/Adrb1/F11r/Rhou/Gm14137/Kalrn/Akap13	17
	GO:0032609	BP	GO:0032609	interferon-gamma production	17/1362	138/28814	0.000286246	0.00310429	0.00210052	Lgals9/Cd274/Il18rap/Il18r1/Cd1d1/Pde4b/Laptm5/Pycard/Cd276/Rara/Slc7a5/Ripk2/Cd14/Spn/Lgals7/Ticam2/Ulbp1	17
	GO:0002449	BP	GO:0002449	lymphocyte mediated immunity	41/1362	488/28814	0.000292769	0.00316896	0.00214428	Lgals9/Tgfb1/Hspa8/Nckap1l/Emp2/Parp3/C3/Il18rap/Il18r1/Inpp5d/Cd55/Cd1d1/Tnfrsf1b/Ephb6/Ctsc/Il4ra/Rab27a/Ctsh/Foxj1/Dpp4/H2-Q4/C1qa/C1qc/C1qb/Icam1/Cd81/Rftn1/Cd1d2/Pik3r6/Cd24a/Spn/C1ra/Fcgr3/B2m/H2-K1/Csf2rb2/H2-D1/C4b/Ulbp1/H60c/C1rb	41
	GO:0098739	BP	GO:0098739	import across plasma membrane	21/1362	191/28814	0.00029393	0.00317546	0.00214868	Slc1a5/Slc9a5/Slc12a5/Gfap/Atp12a/Slc11a2/Slc39a6/Acsl5/Slc9a2/Slc2a1/Slc6a13/Wnk4/Adrb1/Slc9a3/Kcnk9/Kcnj9/Slc7a5/Ramp3/Kcnj10/Lrrc8c/Slc39a4	21
	GO:1902904	BP	GO:1902904	negative regulation of supramolecular fiber organization	20/1362	178/28814	0.000304638	0.00328487	0.00222271	Arhgef18/Hspa8/Sgk1/Prkn/Avil/Snca/Mapre1/Stmn2/Tlr2/Hspg2/Arhgef7/Tpm1/Arap1/Fhod3/Ssh2/F11r/Vill/Plekhh2/Pik3r1/Capg	20
	GO:0032964	BP	GO:0032964	collagen biosynthetic process	10/1362	57/28814	0.000305586	0.00328882	0.00222539	Col1a1/Ltbp1/Tgfb1/Itga2/Cygb/Creb3l1/Il6ra/Errfi1/Serpinf2/Mkx	10
	GO:0050714	BP	GO:0050714	positive regulation of protein secretion	19/1362	165/28814	0.000311993	0.00335141	0.00226774	Tgfb1/Rph3al/Doc2b/Tmed10/Adcy8/C1qtnf12/Prkn/Myom1/Mpc2/Tlr2/Sytl4/Trpa1/Adrb1/Myrip/Gck/Camk2n1/Gpr68/Ttn/Sox4	19
	GO:0031333	BP	GO:0031333	negative regulation of protein-containing complex assembly	18/1362	152/28814	0.000314877	0.00337598	0.00228437	Sost/Sgk1/Avil/Snca/Mapre1/Stmn2/Tlr2/Lmo4/Trim30a/Arhgef7/Tpm1/Fhod3/Ssh2/Pmepa1/Vill/Lefty1/Capg/Thra	18
	GO:0007519	BP	GO:0007519	skeletal muscle tissue development	22/1362	206/28814	0.000322068	0.00344655	0.00233211	Tgfb1/Hlf/Cav1/Pax5/Dll1/Pmp22/Popdc3/Asb2/Myc/Rcan1/Nr4a1/Flnb/Cflar/Chrna1/Gpc1/Egr2/Rbm24/Egr1/Cntnap2/Arntl/Cyp26b1/Sox11	22
	GO:0062197	BP	GO:0062197	cellular response to chemical stress	31/1362	336/28814	0.000322728	0.00344694	0.00233238	Prkd1/Epor/Pdk1/Cav1/Micu1/Xbp1/Fut8/Net1/Slc11a2/Prkn/Cyp1b1/Anxa1/Snca/Scly/Gpr37l1/Nr4a2/Cat/Fbxw7/Nr4a3/Hsph1/Stk26/G6pdx/Trpc6/Trpa1/Apex1/Pdk2/Slc25a23/Lrrc8c/Msra/Arntl/Slc4a11	31
	GO:0150146	BP	GO:0150146	cell junction disassembly	6/1362	21/28814	0.000324183	0.00344694	0.00233238	C3/C1qa/C1qc/C1qb/Pik3r1/Cx3cr1	6
	GO:0019933	BP	GO:0019933	cAMP-mediated signaling	11/1362	68/28814	0.000324466	0.00344694	0.00233238	Crhr1/Pde7b/Chga/Adcy8/Gal/Npy2r/Cap1/Adcyap1r1/Rasd2/Aplnr/Gpr61	11
	GO:0008217	BP	GO:0008217	regulation of blood pressure	23/1362	220/28814	0.00032454	0.00344694	0.00233238	Acvrl1/Dll1/Rasl10b/Emp2/Gpr37l1/Tacr3/Npy/Calca/Atp6ap2/G6pdx/Tpm1/Gucy1a1/Tbxa2r/Adrb1/Npy1r/Serpinf2/F11r/Hrh3/Pik3r1/Kcnk6/Camk2n1/Ptgs1/Ncald	23
	GO:0051101	BP	GO:0051101	regulation of DNA binding	16/1362	127/28814	0.000330721	0.00350602	0.00237235	Lhx2/Lgals9/Tgfb1/Klf4/Cdt1/Twist2/Itga2/Myc/Ercc4/Prkn/Niban2/Fbxw7/Pou4f2/Zbtb7c/Sox11/Ifi204	16
	GO:1905606	BP	GO:1905606	regulation of presynapse assembly	8/1362	38/28814	0.000335651	0.00355163	0.00240321	Snca/Ptprd/Wnt7a/Mdga2/Lrfn5/Il1rapl1/Il1rapl2/Lrrtm1	8
	GO:0035023	BP	GO:0035023	regulation of Rho protein signal transduction	13/1362	91/28814	0.000343648	0.00362779	0.00245475	Arhgef18/Stard13/Net1/Arhgef28/F2rl2/Rasgrf2/Col3a1/Arhgdib/Kctd13/Adgrg1/Rasgrf1/F11r/Akap13	13
	GO:0007589	BP	GO:0007589	body fluid secretion	15/1362	115/28814	0.000344131	0.00362779	0.00245475	Ddr1/Neurl1a/Cav1/Xbp1/Xdh/Aqp4/Zbtb7b/Trp73/Sytl2/Anxa2/Wnk4/Adrb1/Kalrn/Erbb4/Ccnd1	15
	GO:0048660	BP	GO:0048660	regulation of smooth muscle cell proliferation	20/1362	180/28814	0.000352946	0.00370204	0.00250499	Comt/Tgfb1/Klf4/Cav1/Vipr2/Itga2/Ogn/Myc/Prkdc/Cdkn1a/Igfbp5/Il6ra/Nr4a3/Hpgd/Tpm1/Serpinf2/Egr1/Pik3r1/Ptgir/S1pr2	20
	GO:0002218	BP	GO:0002218	activation of innate immune response	10/1362	58/28814	0.000353789	0.00370204	0.00250499	Hsp90aa1/Prkdc/Masp1/Sting1/Tlr2/Pycard/Trim30a/Ifi203/Ifi214/Ifi204	10
	GO:0015872	BP	GO:0015872	dopamine transport	10/1362	58/28814	0.000353789	0.00370204	0.00250499	Rab3b/Prkn/Syt7/Snca/Syt13/Chrna4/Npy2r/Syt17/Cxcl12/Syt10	10
	GO:1904591	BP	GO:1904591	positive regulation of protein import	10/1362	58/28814	0.000353789	0.00370204	0.00250499	Jup/Tgfb1/Prkd1/Xbp1/Akap5/Hcls1/Hsp90ab1/Tnfrsf1a/Pik3r1/Efcab7	10
	GO:0032965	BP	GO:0032965	regulation of collagen biosynthetic process	9/1362	48/28814	0.000362759	0.0037852	0.00256126	Ltbp1/Tgfb1/Itga2/Cygb/Creb3l1/Il6ra/Errfi1/Serpinf2/Mkx	9
	GO:0010970	BP	GO:0010970	transport along microtubule	19/1362	167/28814	0.000363743	0.0037852	0.00256126	Cilk1/Cluap1/Hspa8/Klc1/Mak/Nefm/Nefl/Klc2/Rhot2/Trak2/Uchl1/Bicd2/Hnrnpu/Klc3/Dync2i1/Map6/Agbl4/Flot2/Ap3b2	19
	GO:0030178	BP	GO:0030178	negative regulation of Wnt signaling pathway	19/1362	167/28814	0.000363743	0.0037852	0.00256126	Axin2/Sost/Cav1/Tle1/Bicc1/Wnt11/Kremen1/Prkn/Fermt1/Ptpru/Tle3/Nphp3/Prickle1/Egr1/Shisa3/Cthrc1/Gpc3/Rnf213/Trabd2b	19
	GO:0006631	BP	GO:0006631	fatty acid metabolic process	38/1362	446/28814	0.000365317	0.0037946	0.00256762	Atp6v1b1/Pdk1/Cav1/Acsf3/Ptgds/Aldh1l2/Appl2/Lpin1/Cygb/Lpin2/Cyp1b1/C3/Anxa1/Acsl5/Hsd17b10/Snca/Ivd/Slc27a2/Lpin3/Slc27a3/Nr4a3/Ptgr1/Echdc2/Mfsd2a/Pla2g2f/Mecr/Tnfrsf1a/Hpgd/Elovl5/Tnxb/Prkab2/Pdk2/Abhd2/Cyp2s1/Ptgs1/Adh7/Fads2b/Peds1	38
	GO:0099111	BP	GO:0099111	microtubule-based transport	22/1362	209/28814	0.000393881	0.00408381	0.00276332	Cilk1/Cluap1/Hspa8/Klc1/Mak/Nefm/Nefl/Aqp4/Klc2/Rhot2/Trak2/Uchl1/Bicd2/Hnrnpu/Ofd1/Klc3/Dync2i1/Nek10/Map6/Agbl4/Flot2/Ap3b2	22
	GO:0043500	BP	GO:0043500	muscle adaptation	16/1362	129/28814	0.000395085	0.00408881	0.0027667	Klf4/Asb2/Fbxo32/Pi16/Cflar/Igfbp5/Atp2b4/Nr4a3/Tnfrsf1b/Errfi1/Tnfrsf1a/G6pdx/Mlip/Adrb1/Tbce/Cmya5	16
	GO:0050730	BP	GO:0050730	regulation of peptidyl-tyrosine phosphorylation	26/1362	266/28814	0.00039639	0.00409482	0.00277077	Itgb2/Tgfb1/Cd44/Neurl1a/Cav1/Nedd9/Thbs4/Hcls1/Csf1r/Acvr1/Il6ra/Efna1/Fbxw7/Lrp8/Errfi1/Hsph1/Tnfrsf1a/Iqgap1/Icam1/Cd81/Ripk2/Lyn/Cd24a/Ntf3/Erbb4/Cass4	26
	GO:0007043	BP	GO:0007043	cell-cell junction assembly	18/1362	155/28814	0.000400264	0.00412731	0.00279275	Jup/Cav1/Wnt11/Pmp22/Cdh7/Pkp1/Ephb2/Cd9/Cldn22/F11r/Cntnap2/Cdh12/Aplnr/Cdh20/Actn4/Cdh24/Cldn24/Cldn3	18
	GO:0002931	BP	GO:0002931	response to ischemia	8/1362	39/28814	0.000404931	0.00416028	0.00281506	Hk2/Cav1/Rcan1/Csf1r/Uchl1/Panx1/Egr1/Cx3cr1	8
	GO:0033238	BP	GO:0033238	regulation of cellular amine metabolic process	8/1362	39/28814	0.000404931	0.00416028	0.00281506	Comt/Htr1a/Prkn/Snca/Atp2b4/Nr4a2/Tacr3/Npy	8
	GO:0030199	BP	GO:0030199	collagen fibril organization	10/1362	59/28814	0.000408164	0.00418589	0.00283239	Col1a1/P4ha1/Cyp1b1/Col3a1/Acan/Anxa2/Loxl1/Tnxb/Serpinf2/Mkx	10
	GO:0045670	BP	GO:0045670	regulation of osteoclast differentiation	12/1362	81/28814	0.000408903	0.00418589	0.00283239	Tmem178/Csf1r/Inpp5d/Fbn1/Notch2/Fbxw7/Calca/Pou4f2/Klf10/Slc9b2/Pik3r1/Gpr68	12
	GO:0001764	BP	GO:0001764	neuron migration	21/1362	196/28814	0.000417014	0.00426122	0.00288337	Stat3/Lrp12/Tubgcp2/Col3a1/Nr4a2/Astn2/Dab1/Adgrg1/Kirrel3/Mdga2/Dcdc2a/Satb2/Mrtfa/Tubb2b/Phactr1/Tubb2a/Ntng1/Scrt2/Dcc/Cxcl12/Erbb4	21
	GO:0048662	BP	GO:0048662	negative regulation of smooth muscle cell proliferation	11/1362	70/28814	0.000420178	0.00428581	0.0029	Comt/Klf4/Cav1/Vipr2/Ogn/Cdkn1a/Igfbp5/Tpm1/Pik3r1/Ptgir/S1pr2	11
	GO:0019228	BP	GO:0019228	neuronal action potential	9/1362	49/28814	0.000425943	0.00432902	0.00292924	Scn4a/Pmp22/Cacna1i/Chrna1/Trpa1/Scn10a/Dcdc2a/Cntnap2/Grik2	9
	GO:0045761	BP	GO:0045761	regulation of adenylate cyclase activity	9/1362	49/28814	0.000425943	0.00432902	0.00292924	Vipr2/Adcy1/Akap5/Cap1/Calca/Adcy7/Adrb1/Hrh3/Orai1	9
	GO:0048872	BP	GO:0048872	homeostasis of number of cells	33/1362	372/28814	0.000427644	0.00433852	0.00293567	Tgfb1/Stat3/Cd44/Tex15/Ikzf1/Nckap1l/Prkdc/Fstl1/Hcls1/Slc11a2/Pmaip1/Anxa1/Cd7/Inpp5d/Pde4b/G6pdx/Adgrg1/Jak3/Abcb10/Lmo2/Emx1/Tnfrsf23/Inhba/Ncapg2/Lyn/Cd24a/Acvr2a/Cx3cr1/Thra/B2m/Sox4/Hspa1b/Hspa1a	33
	GO:0032102	BP	GO:0032102	negative regulation of response to external stimulus	35/1362	403/28814	0.00043137	0.00436849	0.00295595	Serpinf1/Lgals9/Cd44/Kremen1/Pbk/St6gal1/Pros1/C1qtnf12/Tnfrsf1b/Sema3c/Npy/A2m/Tnfrsf1a/Cd9/Anxa2/Rora/Sema3f/Dpp4/Lrfn5/Cd276/Serpinf2/Grin3a/Nbl1/Rin3/Cd24a/Spn/Otop1/Sema5b/Cx3cr1/Adamts18/Tafa3/Klk8/Cldn3/Ifi204/Nlrc5	35
	GO:0031667	BP	GO:0031667	response to nutrient levels	33/1362	373/28814	0.000448391	0.00453276	0.0030671	Comt/Prkd1/Nuak2/Cd68/Appl2/Nprl3/Xbp1/Srebf2/Cdkn1a/Pim1/Pmaip1/Xpr1/Acvr1c/Hspa5/Fbn1/Wnt2b/Rragd/Slc2a1/Mfsd2a/Npy/Stk26/Slc16a1/Adrb1/Nmur2/Klf10/Prkab2/Pdk2/Cntnap2/Gck/Hrk/Mc4r/Slc39a4/Ifi204	33
	GO:0006986	BP	GO:0006986	response to unfolded protein	15/1362	118/28814	0.000455293	0.00455404	0.0030815	Hspa1l/Hspa8/Pmp22/Xbp1/Hsp90aa1/Thbs4/Hspa5/Creb3l1/Hsph1/Abcb10/Wfs1/Pik3r1/Ccnd1/Hspa1b/Hspa1a	15
	GO:0060078	BP	GO:0060078	regulation of postsynaptic membrane potential	15/1362	118/28814	0.000455293	0.00455404	0.0030815	Prkn/Slc29a1/Snca/Rgs7/Chrna4/Npy2r/Wnt7a/Adrb1/Cntnap2/Begain/S1pr2/Npas4/Gabrg3/Gabra5/Grik2	15
	GO:0071675	BP	GO:0071675	regulation of mononuclear cell migration	15/1362	118/28814	0.000455293	0.00455404	0.0030815	Lgals9/Tgfb1/Csf1r/Itga4/Ecm1/Pycard/Msn/Cxcl10/Nbl1/Cmklr1/Lyn/Lgals3/Spn/Cx3cr1/Cxcl12	15
	GO:0010950	BP	GO:0010950	positive regulation of endopeptidase activity	19/1362	170/28814	0.000455323	0.00455404	0.0030815	Stat3/Ctsd/Apaf1/Atp2a3/Myc/Slc11a2/Xdh/Pmaip1/Snca/Cflar/Acvr1c/Efna1/Laptm5/Ret/Pycard/Tnfrsf23/Ripk2/Lyn/Ifi204	19
	GO:1904064	BP	GO:1904064	positive regulation of cation transmembrane transport	19/1362	170/28814	0.000455323	0.00455404	0.0030815	Gal/Gsto1/Snca/Rgs7/Ephb2/G6pdx/Cxcl10/Wnk4/Adrb1/Pdzk1/Ctss/Ramp3/Npsr1/Aplnr/Cemip/Cracr2a/Cacng3/Lrrc55/Kcne1l	19
	GO:2001236	BP	GO:2001236	regulation of extrinsic apoptotic signaling pathway	19/1362	170/28814	0.000455323	0.00455404	0.0030815	Dbh/Cav1/Eya2/Pmaip1/Acsl5/Cflar/Acvr1/Ret/Pycard/Fgfr1/Jak3/Faim/Icam1/Tnfrsf23/Inhba/Lgals3/Cx3cr1/Hspa1b/Hspa1a	19
	GO:0045123	BP	GO:0045123	cellular extravasation	12/1362	82/28814	0.000458703	0.00457974	0.00309889	Itgb2/Itgb7/Itga4/Podxl2/Plvap/Icam1/F11r/Gcnt1/Selplg/Spn/Cx3cr1/Cxcl12	12
	GO:0031647	BP	GO:0031647	regulation of protein stability	29/1362	313/28814	0.000461879	0.00460334	0.00311486	Glmp/Prkd1/Hspa8/Xbp1/Hsp90aa1/Prkdc/Prkn/Hsp90ab1/Pim1/Snca/Efna1/Fbxw7/Chek2/Pycard/Ifi30/Ctsh/Usp3/Cd81/Wfs1/Asgr2/Pik3r1/Ipo9/Bag2/Irgm1/Dsg1b/Flot2/Sox4/Hspa1b/Hspa1a	29
	GO:0008360	BP	GO:0008360	regulation of cell shape	18/1362	157/28814	0.000467736	0.00465283	0.00314834	Hck/Arhgef18/Rhobtb2/Myh9/Csf1r/Anxa1/Epb41/Plxnd1/Msn/Tpm1/Arap1/Fmnl2/Icam1/F11r/Rhou/Sh3kbp1/Arhgap15/Gm14137	18
	GO:2000116	BP	GO:2000116	regulation of cysteine-type endopeptidase activity	24/1362	240/28814	0.000468605	0.00465283	0.00314834	Wnt9a/Klf4/Cd44/Ctsd/Birc5/Apaf1/Atp2a3/Cast/Myc/Slc11a2/Nr4a1/Xdh/Pmaip1/Snca/Cflar/Acvr1c/Laptm5/Ret/Pycard/Tnfrsf23/Ripk2/Mrtfa/Ifi204/Hspa1b	24
	GO:1900024	BP	GO:1900024	regulation of substrate adhesion-dependent cell spreading	10/1362	60/28814	0.00046931	0.00465283	0.00314834	Net1/Nedd9/Olfm4/St6gal1/Lims2/Cspg5/Rreb1/S100a10/Actn4/Cass4	10
	GO:0061469	BP	GO:0061469	regulation of type B pancreatic cell proliferation	5/1362	15/28814	0.0004725	0.00466811	0.00315868	Birc5/Nr4a1/Ptprn/Nr4a3/Errfi1	5
	GO:0097278	BP	GO:0097278	complement-dependent cytotoxicity	5/1362	15/28814	0.0004725	0.00466811	0.00315868	Cd5l/Hsp90ab1/C3/Cd55/Rab27a	5
	GO:0032273	BP	GO:0032273	positive regulation of protein polymerization	13/1362	94/28814	0.000473795	0.00467274	0.00316182	Cav1/Tenm1/Baiap2l2/Hsp90aa1/Nckap1l/Mapre1/Pycard/Icam1/Fmn1/Gm14137/Psrc1/Hspa1b/Hspa1a	13
	GO:0002763	BP	GO:0002763	positive regulation of myeloid leukocyte differentiation	11/1362	71/28814	0.000476267	0.00468896	0.00317279	Tgfb1/Ikzf1/Hcls1/Csf1r/Notch2/Calca/Pou4f2/Klf10/Slc9b2/Gpr68/Cd101	11
	GO:0021915	BP	GO:0021915	neural tube development	21/1362	198/28814	0.000477602	0.00469393	0.00317616	Lhx2/Tcf7/Tgfb1/Aldh1a2/Cluap1/Sdc4/Apaf1/Spint1/Lmo4/Sema3c/Atp6ap2/Prickle1/Gatad2a/Grhl3/Rara/Tgif1/Sall2/Cthrc1/Itpk1/Sox11/Sox4	21
	GO:0019884	BP	GO:0019884	antigen processing and presentation of exogenous antigen	8/1362	40/28814	0.000485394	0.00474785	0.00321264	Cd1d1/Ifi30/Unc93b1/Ctss/Cd1d2/Fcgr3/B2m/H2-K1	8
	GO:2000516	BP	GO:2000516	positive regulation of CD4-positive, alpha-beta T cell activation	8/1362	40/28814	0.000485394	0.00474785	0.00321264	Nckap1l/Anxa1/Cd55/Zbtb7b/Il4ra/Cd81/Rara/Ripk2	8
	GO:0006936	BP	GO:0006936	muscle contraction	29/1362	314/28814	0.000486442	0.00474785	0.00321264	Scn4a/Jup/Cav1/Itga2/Ncf1/Tacr2/Chga/Nr4a1/Myom1/Atp2b4/Chrna1/Npy2r/Tacr3/Pde4b/Calca/Atp2a1/Tpm1/Trpa1/Gucy1a1/Scn10a/Tbxa2r/Adrb1/Npy1r/Npnt/Ptgs1/Sstr2/Tpcn2/Ttn/Kcne1l	29
	GO:0060326	BP	GO:0060326	cell chemotaxis	29/1362	314/28814	0.000486442	0.00474785	0.00321264	Itgb2/Prkd1/Pgf/Chga/Thbs4/Nckap1l/Nr4a1/Smoc2/Csf1r/Anxa1/Pde4b/Csf3r/Il17rc/Calca/Fgfr1/Cxcl10/Dpp4/Nbl1/Cmklr1/Lyn/Ackr3/Rin3/Lgals3/Fgf4/Cx3cr1/Fgf18/Fcgr3/Cxcl12/Ccr5	29
	GO:0045762	BP	GO:0045762	positive regulation of adenylate cyclase activity	7/1362	31/28814	0.000502333	0.00488609	0.00330618	Vipr2/Adcy1/Akap5/Calca/Adcy7/Adrb1/Orai1	7
	GO:0050951	BP	GO:0050951	sensory perception of temperature stimulus	7/1362	31/28814	0.000502333	0.00488609	0.00330618	Kcnk4/Calca/Trpa1/Trpm8/Lxn/Grik2/Cxcl12	7
	GO:0090316	BP	GO:0090316	positive regulation of intracellular protein transport	17/1362	145/28814	0.000513018	0.00498146	0.00337072	Jup/Tgfb1/Prkd1/Hspa1l/Xbp1/Akap5/Hcls1/Hsp90ab1/Pmaip1/Fbxw7/Tnfrsf1a/Cd81/Pdzk1/Pik3r1/Cemip/Erbb2/Efcab7	17
	GO:0042551	BP	GO:0042551	neuron maturation	10/1362	61/28814	0.000537864	0.00521087	0.00352594	Pmp22/Akap5/C3/Nr4a2/Epha8/Ret/C1qa/Cntnap2/Gldn/Srrm4	10
	GO:0045428	BP	GO:0045428	regulation of nitric oxide biosynthetic process	11/1362	72/28814	0.000538484	0.00521087	0.00352594	Itgb2/Klf4/Epor/Cav1/Hsp90aa1/Atp2b4/Tlr2/Icam1/Ticam1/Cx3cr1/Ulbp1	11
	GO:0030833	BP	GO:0030833	regulation of actin filament polymerization	17/1362	146/28814	0.000555549	0.00533214	0.003608	Tenm1/Baiap2l2/Nckap1l/Hcls1/Avil/Tlr2/Arpc1b/Pycard/Cotl1/Tpm1/Fhod3/Icam1/Ssh2/Vill/Fmn1/Gm14137/Capg	17
	GO:0031341	BP	GO:0031341	regulation of cell killing	17/1362	146/28814	0.000555549	0.00533214	0.003608	Lgals9/Hspa8/Cd5l/Nckap1l/Hsp90ab1/Il18rap/Cd55/Cd1d1/H2-Q4/Cd1d2/Pik3r6/Cx3cr1/B2m/H2-K1/H2-D1/Ulbp1/H60c	17
	GO:0006907	BP	GO:0006907	pinocytosis	6/1362	23/28814	0.000556044	0.00533214	0.003608	Cav1/Dock2/Appl2/Prom2/Pycard/Actn4	6
	GO:0020027	BP	GO:0020027	hemoglobin metabolic process	6/1362	23/28814	0.000556044	0.00533214	0.003608	Klf4/Cat/Abcb10/Inha/Inhba/Lyn	6
	GO:0033630	BP	GO:0033630	positive regulation of cell adhesion mediated by integrin	6/1362	23/28814	0.000556044	0.00533214	0.003608	Piezo1/Nckap1l/Fermt1/Ret/Cd24a/Skap1	6
	GO:0003158	BP	GO:0003158	endothelium development	16/1362	133/28814	0.000556667	0.00533214	0.003608	Acvrl1/Col18a1/Dll1/Stard13/Fstl1/Xdh/Acvr1/Col15a1/Tnfrsf1a/Msn/Cxcl10/Icam1/F11r/S1pr2/Cldn3/Col22a1	16
	GO:0042102	BP	GO:0042102	positive regulation of T cell proliferation	14/1362	108/28814	0.000570448	0.00545491	0.00369107	Cd274/Nckap1l/Anxa1/Zap70/Cd55/Cd1d1/Pycard/Jak3/Cd276/Cd81/Ripk2/Cd24a/Spn/Rasal3	14
	GO:0032272	BP	GO:0032272	negative regulation of protein polymerization	12/1362	84/28814	0.000573733	0.00546715	0.00369936	Sgk1/Avil/Snca/Mapre1/Stmn2/Tlr2/Arhgef7/Tpm1/Fhod3/Ssh2/Vill/Capg	12
	GO:0034109	BP	GO:0034109	homotypic cell-cell adhesion	12/1362	84/28814	0.000573733	0.00546715	0.00369936	Jup/Fermt3/Il6ra/Ptpru/Cd9/Pip5k1c/Cdhr2/Megf11/F11r/Lyn/Cd24a/Adamts18	12
	GO:0001504	BP	GO:0001504	neurotransmitter uptake	8/1362	41/28814	0.000578334	0.00546715	0.00369936	Rab3b/Slc6a4/Gfap/Prkn/Slc29a1/Slc18a2/Snca/Kcnj10	8
	GO:0043368	BP	GO:0043368	positive T cell selection	8/1362	41/28814	0.000578334	0.00546715	0.00369936	Tgfb1/Stat3/Dock2/Zap70/Il6ra/Cd1d1/Tox/Spn	8
	GO:0071604	BP	GO:0071604	transforming growth factor beta production	8/1362	41/28814	0.000578334	0.00546715	0.00369936	Ltbp1/Wnt11/Hsp90ab1/Col3a1/Fermt1/Atp6ap2/Serpinf2/Cd24a	8
	GO:0007612	BP	GO:0007612	learning	20/1362	187/28814	0.000578489	0.00546715	0.00369936	Comt/Dbh/Slc12a5/Crhr1/Sgk1/Tacr2/Jph4/Prkn/Tlr2/Ephb2/Tbr1/Dcdc2a/Neurod2/Hrh3/Cntnap2/Npas4/Ptgs1/Gabra5/Kalrn/Pak6	20
	GO:0042594	BP	GO:0042594	response to starvation	20/1362	187/28814	0.000578489	0.00546715	0.00369936	Comt/Prkd1/Nuak2/Nprl3/Xbp1/Srebf2/Cdkn1a/Pmaip1/Xpr1/Hspa5/Wnt2b/Rragd/Slc2a1/Mfsd2a/Stk26/Klf10/Gck/Hrk/Slc39a4/Ifi204	20
	GO:0045933	BP	GO:0045933	positive regulation of muscle contraction	9/1362	51/28814	0.000579542	0.00546798	0.00369992	Itga2/Tacr2/Chga/Npy2r/Tacr3/Atp2a1/Tbxa2r/Npnt/Ptgs1	9
	GO:0044344	BP	GO:0044344	cellular response to fibroblast growth factor stimulus	13/1362	96/28814	0.000581987	0.00548191	0.00370934	Cd44/Nr4a1/Frs3/Smoc2/Creb3l1/Iqgap1/Fgf3/Fgfr1/Gpc1/Ofd1/Fat4/Fgf4/Fgf18	13
	GO:0050671	BP	GO:0050671	positive regulation of lymphocyte proliferation	17/1362	147/28814	0.000601073	0.00565228	0.00382463	Cd274/Nckap1l/Cdkn1a/Anxa1/Zap70/Cd55/Cd1d1/Ephb2/Pycard/Jak3/Cd276/Cd81/Ripk2/Ticam1/Cd24a/Spn/Rasal3	17
	GO:0046637	BP	GO:0046637	regulation of alpha-beta T cell differentiation	11/1362	73/28814	0.000607339	0.00569916	0.00385635	Tgfb1/Ikzf1/Nckap1l/Anxa1/Zap70/Zbtb7b/Cd1d1/Il4ra/Jak3/Rara/Ripk2	11
	GO:1903034	BP	GO:1903034	regulation of response to wounding	19/1362	174/28814	0.000608072	0.00569916	0.00385635	Klf4/Cav1/Kremen1/Xbp1/Pros1/Smoc2/Anxa1/Fermt1/Ephb2/Cd9/Anxa2/Ptprf/Tbxa2r/Serpinf2/Rreb1/Cd24a/Adamts18/Klk8/Cldn3	19
	GO:0098810	BP	GO:0098810	neurotransmitter reuptake	7/1362	32/28814	0.000616975	0.00577305	0.00390634	Rab3b/Slc6a4/Prkn/Slc29a1/Slc18a2/Snca/Kcnj10	7
	GO:0046942	BP	GO:0046942	carboxylic acid transport	27/1362	289/28814	0.000627182	0.00585887	0.00396442	Slc1a5/Slc13a5/Gfap/Htr1a/Slc25a30/Myc/Mpc1/Slc22a6/Anxa1/Slco3a1/Snca/Mpc2/Pla2g2f/Slc10a4/Slc6a13/Slco2b1/Abcc4/Slc16a1/Mfsd12/Slc26a8/Nmur2/Hrh3/Slc7a5/Slc16a11/Kcnj10/Slc16a5/Lrrc8c	27
	GO:0001570	BP	GO:0001570	vasculogenesis	13/1362	97/28814	0.000643465	0.00598138	0.00404731	Tgfb1/Epor/Cav1/Wnt7b/Emp2/Xdh/Fbxw7/Wnt7a/Fgfr1/Tdgf1/Ackr3/Aplnr/Zfp950	13
	GO:0002718	BP	GO:0002718	regulation of cytokine production involved in immune response	13/1362	97/28814	0.000643465	0.00598138	0.00404731	Tgfb1/Il18r1/Cd55/Tlr2/Nr4a3/Laptm5/Tnfrsf1b/Jak3/Cd81/Inava/Bst2/Ticam1/B2m	13
	GO:0035773	BP	GO:0035773	insulin secretion involved in cellular response to glucose stimulus	13/1362	97/28814	0.000643465	0.00598138	0.00404731	Birc5/Adcy8/Adcy5/C1qtnf12/Prkn/Ptprn/Mpc2/Trpa1/Ucp2/Slc9b2/Camk2n1/Gpr68/Ptprn2	13
	GO:0030183	BP	GO:0030183	B cell differentiation	19/1362	175/28814	0.000652535	0.00604583	0.00409092	Mmp14/St3gal1/Dll1/Hmgb3/Mfng/Ikzf1/Xbp1/Nckap1l/Prkdc/Inpp5d/Notch2/Laptm5/Jak3/Dpp4/Pik3r1/Onecut1/Cd24a/Nfam1/Adgrg3	19
	GO:0042552	BP	GO:0042552	myelination	19/1362	175/28814	0.000652535	0.00604583	0.00409092	Tgfb1/Pmp22/Lpin1/Mall/Tlr2/Tnfrsf1b/Fam126a/Cd9/Ctsc/Gpc1/Egr2/Rara/Cntnap2/Ncmap/Kcnj10/Ntf3/Prx/Erbb2/Klk8	19
	GO:0010831	BP	GO:0010831	positive regulation of myotube differentiation	5/1362	16/28814	0.000660615	0.00608088	0.00411464	Mmp14/Piezo1/Rbm24/Thra/Cyp26b1	5
	GO:0030322	BP	GO:0030322	stabilization of membrane potential	5/1362	16/28814	0.000660615	0.00608088	0.00411464	Kcnk4/Kcnk1/Kcnk9/Kcnk2/Kcnk6	5
	GO:0031115	BP	GO:0031115	negative regulation of microtubule polymerization	5/1362	16/28814	0.000660615	0.00608088	0.00411464	Sgk1/Snca/Mapre1/Stmn2/Arhgef7	5
	GO:0042541	BP	GO:0042541	hemoglobin biosynthetic process	5/1362	16/28814	0.000660615	0.00608088	0.00411464	Klf4/Abcb10/Inha/Inhba/Lyn	5
	GO:0032868	BP	GO:0032868	response to insulin	24/1362	246/28814	0.000667562	0.00613485	0.00415116	Sgk1/Appl2/Xbp1/Lpin1/Prkdc/Ache/C1qtnf12/Lpin2/Scly/Acvr1c/Lpin3/Zbtb7b/Slc2a1/Pou4f2/Tbc1d4/Ptprf/Egr2/Egr1/Pdk2/Pik3r1/Gck/Mc4r/Ywhag/Otop1	24
	GO:0046460	BP	GO:0046460	neutral lipid biosynthetic process	9/1362	52/28814	0.000671815	0.00615395	0.00416408	Lpin1/Lpin2/C3/Acsl5/Plce1/Avil/Lpin3/Mfsd2a/Dgat2l6	9
	GO:0046463	BP	GO:0046463	acylglycerol biosynthetic process	9/1362	52/28814	0.000671815	0.00615395	0.00416408	Lpin1/Lpin2/C3/Acsl5/Plce1/Avil/Lpin3/Mfsd2a/Dgat2l6	9
	GO:0048705	BP	GO:0048705	skeletal system morphogenesis	25/1362	261/28814	0.000682719	0.00623562	0.00421934	Wnt9a/Axin2/Mmp14/Col1a1/Twist2/Pax5/Myc/Poc1a/Fbn2/Col3a1/Hspg2/Wnt7a/Acan/Rara/Satb2/Dync2i1/Fmn1/Col27a1/Fgf4/Tmem119/Fgf18/Thra/Cyp26b1/Sox11/Zfp950	25
	GO:0014046	BP	GO:0014046	dopamine secretion	8/1362	42/28814	0.000685136	0.00623562	0.00421934	Syt7/Snca/Syt13/Chrna4/Npy2r/Syt17/Cxcl12/Syt10	8
	GO:0014059	BP	GO:0014059	regulation of dopamine secretion	8/1362	42/28814	0.000685136	0.00623562	0.00421934	Syt7/Snca/Syt13/Chrna4/Npy2r/Syt17/Cxcl12/Syt10	8
	GO:0099174	BP	GO:0099174	regulation of presynapse organization	8/1362	42/28814	0.000685136	0.00623562	0.00421934	Snca/Ptprd/Wnt7a/Mdga2/Lrfn5/Il1rapl1/Il1rapl2/Lrrtm1	8
	GO:0060538	BP	GO:0060538	skeletal muscle organ development	22/1362	218/28814	0.000699705	0.00634841	0.00429567	Tgfb1/Hlf/Cav1/Pax5/Dll1/Pmp22/Popdc3/Asb2/Myc/Rcan1/Nr4a1/Flnb/Cflar/Chrna1/Gpc1/Egr2/Rbm24/Egr1/Cntnap2/Arntl/Cyp26b1/Sox11	22
	GO:0051896	BP	GO:0051896	regulation of protein kinase B signaling	19/1362	176/28814	0.000699772	0.00634841	0.00429567	Tgfb1/Klf4/Hsp90aa1/Hcls1/Thpo/C1qtnf12/Hsp90ab1/Xdh/Pou5f1/Igfbp5/Ret/Fgfr1/Mst1r/Rasd2/Rara/Ramp3/Cx3cr1/Cxcl12/Cass4	19
	GO:0006638	BP	GO:0006638	neutral lipid metabolic process	17/1362	149/28814	0.000701789	0.00635653	0.00430115	Cav1/Lpin1/Lpin2/C3/Acsl5/Plce1/Avil/Snca/Cat/Lpin3/Mfsd2a/Tnxb/Dgkh/Abhd2/Dgkz/Apobec1/Dgat2l6	17
	GO:0002705	BP	GO:0002705	positive regulation of leukocyte mediated immunity	20/1362	190/28814	0.000708114	0.00637703	0.00431503	Itgb2/Tgfb1/Hspa8/C3/Il18rap/Il18r1/Cd55/Cd1d1/Dpp4/H2-Q4/Cd81/Cd1d2/Ticam1/Cd24a/Fcgr3/B2m/H2-K1/H2-D1/Ulbp1/H60c	20
	GO:0043524	BP	GO:0043524	negative regulation of neuron apoptotic process	20/1362	190/28814	0.000708114	0.00637703	0.00431503	Epor/Birc5/Nefl/Retreg1/Prkn/Hsp90ab1/Snca/Slc30a10/Nr4a2/Nr4a3/Trp73/Hsph1/Sncb/Wfs1/Tox3/Amigo2/Ntf3/Cx3cr1/Gabra5/Grik2	20
	GO:0010927	BP	GO:0010927	cellular component assembly involved in morphogenesis	15/1362	123/28814	0.000708778	0.00637703	0.00431503	Pmp22/Mypn/Cflar/Tlr2/Ccdc136/Cd9/Mylk3/Tpm1/Gpc1/Fhod3/Ncmap/Ttn/Prx/Akap13/Flnc	15
	GO:0007229	BP	GO:0007229	integrin-mediated signaling pathway	13/1362	98/28814	0.000710328	0.00637703	0.00431503	Itgb2/Itgb7/Itga2/Fut8/Emp2/Itgb5/Lims2/Fermt3/Col3a1/Itga8/Itga4/Fermt1/Fyb2	13
	GO:0071774	BP	GO:0071774	response to fibroblast growth factor	13/1362	98/28814	0.000710328	0.00637703	0.00431503	Cd44/Nr4a1/Frs3/Smoc2/Creb3l1/Iqgap1/Fgf3/Fgfr1/Gpc1/Ofd1/Fat4/Fgf4/Fgf18	13
	GO:0034643	BP	GO:0034643	establishment of mitochondrion localization, microtubule-mediated	6/1362	24/28814	0.000711939	0.00637703	0.00431503	Nefl/Rhot2/Trak2/Uchl1/Map6/Agbl4	6
	GO:0047497	BP	GO:0047497	mitochondrion transport along microtubule	6/1362	24/28814	0.000711939	0.00637703	0.00431503	Nefl/Rhot2/Trak2/Uchl1/Map6/Agbl4	6
	GO:0021543	BP	GO:0021543	pallium development	18/1362	163/28814	0.000732281	0.00654889	0.00443132	Lhx2/Pax5/Csf1r/Col3a1/Nr4a3/Dab1/Lrp8/Mfsd2a/Trp73/Fgfr1/Adgrg1/Kirrel3/Emx1/Tbr1/Fat4/Cx3cr1/Phactr1/Tacc1	18
	GO:0002221	BP	GO:0002221	pattern recognition receptor signaling pathway	19/1362	177/28814	0.000749923	0.00667793	0.00451864	Lgals9/Cav1/Ifi35/Appl2/Tnip1/Masp1/Tlr2/Zc3hav1/Trim30a/Unc93b1/Rftn1/Ripk2/Inava/Lyn/Irgm1/Ticam1/Cd14/Hspa1b/Hspa1a	19
	GO:0002700	BP	GO:0002700	regulation of production of molecular mediator of immune response	19/1362	177/28814	0.000749923	0.00667793	0.00451864	Tgfb1/Xbp1/Prkdc/Parp3/Il18r1/Cd55/Tlr2/Nr4a3/Laptm5/Tnfrsf1b/Ephb2/Klk7/Il4ra/Jak3/Cd81/Inava/Bst2/Ticam1/B2m	19
	GO:0044319	BP	GO:0044319	wound healing, spreading of cells	7/1362	33/28814	0.00075143	0.00667793	0.00451864	Acvrl1/Ddr1/Cd44/Fermt1/Wnt7a/Rreb1/Mrtfa	7
	GO:0090505	BP	GO:0090505	epiboly involved in wound healing	7/1362	33/28814	0.00075143	0.00667793	0.00451864	Acvrl1/Ddr1/Cd44/Fermt1/Wnt7a/Rreb1/Mrtfa	7
	GO:0071333	BP	GO:0071333	cellular response to glucose stimulus	17/1362	150/28814	0.000757341	0.00671992	0.00454705	Birc5/Xbp1/Adcy8/Adcy5/C1qtnf12/Prkn/Aqp4/Ptprn/Mpc2/Trpa1/Ucp2/Icam1/Slc9b2/Camk2n1/Gpr68/Ptprn2/Sox4	17
	GO:0030512	BP	GO:0030512	negative regulation of transforming growth factor beta receptor signaling pathway	11/1362	75/28814	0.000767154	0.00679634	0.00459875	Ltbp1/Cav1/Xbp1/Fbn2/Hspa5/Fbn1/Tdgf1/Adamtsl2/Pmepa1/Onecut1/Spred2	11
	GO:0097193	BP	GO:0097193	intrinsic apoptotic signaling pathway	28/1362	308/28814	0.000770838	0.00681594	0.00461202	Cd44/Pdk1/Cav1/Apaf1/Xbp1/Atp2a3/Myc/Prkdc/Cdkn1a/Prkn/Cyp1b1/Pmaip1/Creb3l1/Fbxw7/Tnfrsf1b/Trp73/Chek2/Hsph1/Tnfrsf1a/Atp2a1/Pycard/Pou4f2/Pdk2/Wfs1/Pik3r1/Ackr3/Cxcl12/Ifi204	28
	GO:0030278	BP	GO:0030278	regulation of ossification	16/1362	137/28814	0.000771774	0.00681594	0.00461202	Sost/Tgfb1/Kremen1/Pkdcc/Fbn2/Acvr1/Creb3l1/Ecm1/Calca/Cd276/Egr2/Acvr2a/Tmem119/Nell1/Mkx/Sox11	16
	GO:0046638	BP	GO:0046638	positive regulation of alpha-beta T cell differentiation	9/1362	53/28814	0.000775734	0.00682959	0.00462126	Ikzf1/Nckap1l/Anxa1/Zap70/Zbtb7b/Cd1d1/Il4ra/Rara/Ripk2	9
	GO:2000677	BP	GO:2000677	regulation of transcription regulatory region DNA binding	9/1362	53/28814	0.000775734	0.00682959	0.00462126	Lhx2/Lgals9/Tgfb1/Klf4/Niban2/Fbxw7/Pou4f2/Zbtb7c/Sox11	9
	GO:0001938	BP	GO:0001938	positive regulation of endothelial cell proliferation	13/1362	99/28814	0.000782941	0.00688234	0.00465695	Acvrl1/Prkd1/Stat3/Pgf/Cav1/Wnt2/Thbs4/Nr4a1/Itga4/Ecm1/Fgfr1/Aplnr/Cxcl12	13
	GO:0072028	BP	GO:0072028	nephron morphogenesis	12/1362	87/28814	0.00079105	0.00694285	0.00469789	Tgfb1/Pgf/Cd44/Myc/Wnt2b/Wnk4/Npnt/Greb1l/Fmn1/Fat4/Gpc3/Erbb4	12
	GO:0007272	BP	GO:0007272	ensheathment of neurons	19/1362	178/28814	0.000803133	0.00701626	0.00474757	Tgfb1/Pmp22/Lpin1/Mall/Tlr2/Tnfrsf1b/Fam126a/Cd9/Ctsc/Gpc1/Egr2/Rara/Cntnap2/Ncmap/Kcnj10/Ntf3/Prx/Erbb2/Klk8	19
	GO:0008366	BP	GO:0008366	axon ensheathment	19/1362	178/28814	0.000803133	0.00701626	0.00474757	Tgfb1/Pmp22/Lpin1/Mall/Tlr2/Tnfrsf1b/Fam126a/Cd9/Ctsc/Gpc1/Egr2/Rara/Cntnap2/Ncmap/Kcnj10/Ntf3/Prx/Erbb2/Klk8	19
	GO:0009612	BP	GO:0009612	response to mechanical stimulus	19/1362	178/28814	0.000803133	0.00701626	0.00474757	Col1a1/Jup/Cav1/Piezo1/Itga2/Wnt11/Myc/Kcnk4/Strbp/Trpa1/F11r/Cntnap2/Pkd1l3/Ttn/Mkx/Cxcl12/Kalrn/Pdzd7/Ano3	19
	GO:0046636	BP	GO:0046636	negative regulation of alpha-beta T cell activation	8/1362	43/28814	0.000807266	0.00703556	0.00476062	Lgals9/Cd44/Cd274/Anxa1/Zbtb7b/Il4ra/Jak3/Lgals7	8
	GO:0009749	BP	GO:0009749	response to glucose	20/1362	192/28814	0.000807828	0.00703556	0.00476062	Birc5/Xbp1/Adcy8/Adcy5/C1qtnf12/Prkn/Aqp4/Ptprn/Mpc2/Acvr1c/Trpa1/Ucp2/Icam1/Slc9b2/Egr1/Gck/Camk2n1/Gpr68/Ptprn2/Sox4	20
	GO:0009152	BP	GO:0009152	purine ribonucleotide biosynthetic process	17/1362	151/28814	0.000816609	0.00709022	0.00479761	Gmpr/Tgfb1/Stat3/Pdk1/Adcy1/Myc/Adcy8/Adcy5/Prkn/Mpc1/Ak3/Acsl5/Snca/Mpc2/Adcy7/Gucy1a1/Pdk2	17
	GO:0050921	BP	GO:0050921	positive regulation of chemotaxis	17/1362	151/28814	0.000816609	0.00709022	0.00479761	Tgfb1/Prkd1/Pgf/Itga2/Thbs4/Nckap1l/Smoc2/Csf1r/Fgfr1/Cxcl10/Stx3/Cmklr1/Ntf3/Dscam/Cx3cr1/Fgf18/Cxcl12	17
	GO:0007567	BP	GO:0007567	parturition	4/1362	10/28814	0.000829739	0.00713853	0.0048303	Hpgd/Arntl/Ldoc1/Kalrn	4
	GO:0014062	BP	GO:0014062	regulation of serotonin secretion	4/1362	10/28814	0.000829739	0.00713853	0.0048303	Slc6a4/Htr1a/Hrh3/Lgals3	4
	GO:0019336	BP	GO:0019336	phenol-containing compound catabolic process	4/1362	10/28814	0.000829739	0.00713853	0.0048303	Comt/Dbh/Moxd1/Fah	4
	GO:0035581	BP	GO:0035581	sequestering of extracellular ligand from receptor	4/1362	10/28814	0.000829739	0.00713853	0.0048303	Ltbp1/Fbn2/Fbn1/Nbl1	4
	GO:0070673	BP	GO:0070673	response to interleukin-18	4/1362	10/28814	0.000829739	0.00713853	0.0048303	Il18rap/Il18r1/Ripk2/Ticam2	4
	GO:1901724	BP	GO:1901724	positive regulation of cell proliferation involved in kidney development	4/1362	10/28814	0.000829739	0.00713853	0.0048303	Myc/Cflar/Il6ra/Egr1	4
	GO:0002831	BP	GO:0002831	regulation of response to biotic stimulus	32/1362	371/28814	0.000833155	0.00715704	0.00484282	Lgals9/Ifi35/Ncf1/Cd274/Appl2/Hsp90aa1/Prkdc/Masp1/C3/Sting1/Il18rap/Cd55/Tlr2/Lrp8/Zc3hav1/A2m/Klk7/Pycard/Trim30a/Dpp4/Ifi203/Ripk2/Pik3r6/Irgm1/Cd24a/Spn/Otop1/Ifi214/Ifi204/Nlrc5/Ulbp1/H60c	32
	GO:0032649	BP	GO:0032649	regulation of interferon-gamma production	15/1362	125/28814	0.000839406	0.00719058	0.00486552	Lgals9/Cd274/Il18r1/Cd1d1/Pde4b/Laptm5/Pycard/Cd276/Rara/Slc7a5/Ripk2/Cd14/Lgals7/Ticam2/Ulbp1	15
	GO:0016054	BP	GO:0016054	organic acid catabolic process	22/1362	221/28814	0.000839599	0.00719058	0.00486552	Sardh/Acsf3/Hal/Aldh1l2/Lpin1/Blmh/Mccc2/Lpin2/Acsl5/Hsd17b10/Scly/Atp2b4/Ivd/Slc27a2/Lpin3/Echdc2/Mfsd2a/Fah/Ido2/Amdhd2/Abhd2/Cyp26b1	22
	GO:0002708	BP	GO:0002708	positive regulation of lymphocyte mediated immunity	18/1362	165/28814	0.000845142	0.00721621	0.00488286	Tgfb1/Hspa8/C3/Il18rap/Il18r1/Cd55/Cd1d1/Dpp4/H2-Q4/Cd81/Cd1d2/Cd24a/Fcgr3/B2m/H2-K1/H2-D1/Ulbp1/H60c	18
	GO:0008064	BP	GO:0008064	regulation of actin polymerization or depolymerization	18/1362	165/28814	0.000845142	0.00721621	0.00488286	Tenm1/Baiap2l2/Nckap1l/Hcls1/Avil/Tlr2/Arpc1b/Pycard/Cotl1/Tpm1/Fhod3/Icam1/Ssh2/Vill/Plekhh2/Fmn1/Gm14137/Capg	18
	GO:0045926	BP	GO:0045926	negative regulation of growth	25/1362	265/28814	0.000850262	0.007249	0.00490505	Acvrl1/Tgfb1/Wnt11/Cdkl3/Slc6a4/Cdkn1a/Pi16/Igfbp5/Sema3c/Trp73/G6pdx/Sema3f/Cdhr2/Adrb1/Kcnk2/Inhba/Cirbp/Bst2/Sema5b/Gpc3/Slit3/Psrc1/Ccr5/Hspa1b/Hspa1a	25
	GO:0010038	BP	GO:0010038	response to metal ion	27/1362	295/28814	0.000856371	0.0072901	0.00493286	Rasa4/Cav1/Plcd1/Slc13a5/Cpne6/Atp12a/Adcy8/Slc11a2/Xdh/Syt7/Snca/Slc30a10/Syt13/Cpne9/Iqgap1/Adcy7/Cebpa/Lcat/Neurod2/Apobec1/Slc25a23/Ttn/Syt17/B2m/Syt10/Hvcn1/Serpina1e	27
	GO:0060402	BP	GO:0060402	calcium ion transport into cytosol	19/1362	179/28814	0.000859553	0.00730559	0.00494334	Tgfb1/Prkd1/Cav1/Akap5/Cacna1i/Gsto1/Snca/Adcyap1r1/Calca/Trpa1/Cxcl10/Adrb1/Ramp3/Lyn/Npsr1/Aplnr/Tpcn2/Cemip/Ccr5	19
	GO:0006885	BP	GO:0006885	regulation of pH	13/1362	100/28814	0.000861687	0.00730559	0.00494334	Car4/Atp6v1b1/Slc4a3/Slc9a5/Slc12a5/Atp12a/Slc9a2/Rhcg/Atp6ap2/Slc9a3/Atp6v0a4/Pdk2/Hvcn1	13
	GO:0034767	BP	GO:0034767	positive regulation of ion transmembrane transport	20/1362	193/28814	0.000862062	0.00730559	0.00494334	Gal/Gsto1/Snca/Rgs7/Ephb2/G6pdx/Trpc6/Cxcl10/Wnk4/Adrb1/Pdzk1/Ctss/Ramp3/Npsr1/Aplnr/Cemip/Cracr2a/Cacng3/Lrrc55/Kcne1l	20
	GO:0071331	BP	GO:0071331	cellular response to hexose stimulus	17/1362	152/28814	0.00087979	0.00744468	0.00503746	Birc5/Xbp1/Adcy8/Adcy5/C1qtnf12/Prkn/Aqp4/Ptprn/Mpc2/Trpa1/Ucp2/Icam1/Slc9b2/Camk2n1/Gpr68/Ptprn2/Sox4	17
	GO:0031645	BP	GO:0031645	negative regulation of nervous system process	6/1362	25/28814	0.000899584	0.00756136	0.00511641	Lpin1/Npy2r/Ctsc/Calca/Cntnap2/Klk8	6
	GO:0032288	BP	GO:0032288	myelin assembly	6/1362	25/28814	0.000899584	0.00756136	0.00511641	Pmp22/Tlr2/Cd9/Gpc1/Ncmap/Prx	6
	GO:0019896	BP	GO:0019896	axonal transport of mitochondrion	5/1362	17/28814	0.000899615	0.00756136	0.00511641	Nefl/Trak2/Uchl1/Map6/Agbl4	5
	GO:0008630	BP	GO:0008630	intrinsic apoptotic signaling pathway in response to DNA damage	14/1362	113/28814	0.000900022	0.00756136	0.00511641	Cd44/Myc/Prkdc/Cdkn1a/Pmaip1/Tnfrsf1b/Trp73/Chek2/Tnfrsf1a/Pycard/Pik3r1/Ackr3/Cxcl12/Ifi204	14
	GO:0001954	BP	GO:0001954	positive regulation of cell-matrix adhesion	10/1362	65/28814	0.000900258	0.00756136	0.00511641	Jup/Sdc4/Emp2/Fermt1/Iqgap1/Plekha2/Tdgf1/S100a10/Fmn1/Skap1	10
	GO:0045920	BP	GO:0045920	negative regulation of exocytosis	7/1362	34/28814	0.000908027	0.00758982	0.00513566	Lgals9/Nckap1l/Prkn/Pou5f1/Anxa1/Snca/Il1rapl1	7
	GO:0090504	BP	GO:0090504	epiboly	7/1362	34/28814	0.000908027	0.00758982	0.00513566	Acvrl1/Ddr1/Cd44/Fermt1/Wnt7a/Rreb1/Mrtfa	7
	GO:0099560	BP	GO:0099560	synaptic membrane adhesion	7/1362	34/28814	0.000908027	0.00758982	0.00513566	Ptprd/Ptprf/Mdga2/Lrfn5/Pcdh8/Lrrc4c/Ntng1	7
	GO:0010639	BP	GO:0010639	negative regulation of organelle organization	32/1362	373/28814	0.000911009	0.00758982	0.00513566	Arhgef18/Cdt1/Birc5/Sgk1/Adck1/Gdi2/Mak/Ercc4/Prkn/Avil/Snca/Mapre1/Stmn2/Tlr2/Espn/Arhgef7/Tpm1/Dync1li1/Arap1/Tbc1d4/Cdk10/Fhod3/Vat1/Ssh2/F11r/Vill/Hnrnpu/Plekhh2/Pik3r1/Capg/Ccnf/Nbdy	32
	GO:0007265	BP	GO:0007265	Ras protein signal transduction	30/1362	342/28814	0.00091169	0.00758982	0.00513566	Prkd1/Arhgef18/Rasa4/Stard13/Cyth1/Dock2/Net1/Arhgef28/F2rl2/Rasgrf2/Plce1/Col3a1/Notch2/Ephb2/Arhgdib/Kctd13/Adgrg1/Rasgrf1/Adrb1/Trim67/Ralgapa2/F11r/Rhou/Dgkz/Dennd4b/Rasal3/Gm14137/Kalrn/Erbb2/Akap13	30
	GO:0051235	BP	GO:0051235	maintenance of location	30/1362	342/28814	0.00091169	0.00758982	0.00513566	Gm2a/Hk2/Lgals9/Ltbp1/Tgfb1/Prkd1/Cav1/Ywhab/Srebf2/C3/Fbn2/Gsto1/Snca/Acvr1c/Hspa5/Fbn1/Atp2a1/Cxcl10/Hnrnpu/Nbl1/Dzip1/Lyn/Npsr1/Aplnr/Slc25a23/Tpcn2/Cemip/Thra/Rnf213/Ccr5	30
	GO:0007616	BP	GO:0007616	long-term memory	8/1362	44/28814	0.000946279	0.00782698	0.00529614	Sgk1/Adcy1/Adcy8/Calb1/Egr1/Ptchd1/Npas4/Camk2n1	8
	GO:0061098	BP	GO:0061098	positive regulation of protein tyrosine kinase activity	8/1362	44/28814	0.000946279	0.00782698	0.00529614	Neurl1a/Nedd9/Csf1r/Efna1/Fbxw7/Lrp8/Hsph1/Cass4	8
	GO:1900026	BP	GO:1900026	positive regulation of substrate adhesion-dependent cell spreading	8/1362	44/28814	0.000946279	0.00782698	0.00529614	Net1/Nedd9/Olfm4/Lims2/Cspg5/Rreb1/S100a10/Cass4	8
	GO:0090630	BP	GO:0090630	activation of GTPase activity	13/1362	101/28814	0.000946968	0.00782698	0.00529614	Nedd9/Adprhl1/Rasgrf1/Tbc1d4/Foxj1/Ralgapa2/Garnl3/Arhgap29/Tbc1d10c/Sgsm1/Ntf3/Arhgef15/Sipa1	13
	GO:0071326	BP	GO:0071326	cellular response to monosaccharide stimulus	17/1362	153/28814	0.00094709	0.00782698	0.00529614	Birc5/Xbp1/Adcy8/Adcy5/C1qtnf12/Prkn/Aqp4/Ptprn/Mpc2/Trpa1/Ucp2/Icam1/Slc9b2/Camk2n1/Gpr68/Ptprn2/Sox4	17
	GO:0002437	BP	GO:0002437	inflammatory response to antigenic stimulus	11/1362	77/28814	0.000960379	0.00792523	0.00536262	Cd68/C3/Notch2/Npy/Ephb6/Kars/Icam1/Cd81/Cd24a/Spn/Fcgr3	11
	GO:0034620	BP	GO:0034620	cellular response to unfolded protein	12/1362	89/28814	0.000971089	0.00797872	0.00539881	Hspa1l/Hspa8/Pmp22/Xbp1/Hspa5/Creb3l1/Abcb10/Wfs1/Pik3r1/Ccnd1/Hspa1b/Hspa1a	12
	GO:0035914	BP	GO:0035914	skeletal muscle cell differentiation	12/1362	89/28814	0.000971089	0.00797872	0.00539881	Hlf/Pax5/Asb2/Myc/Nr4a1/Gpc1/Egr2/Rbm24/Egr1/Arntl/Cyp26b1/Sox11	12
	GO:0061333	BP	GO:0061333	renal tubule morphogenesis	12/1362	89/28814	0.000971089	0.00797872	0.00539881	Tgfb1/Pgf/Cd44/Myc/Wnt2b/Col4a1/Wnk4/Npnt/Greb1l/Fmn1/Fat4/Gpc3	12
	GO:0009746	BP	GO:0009746	response to hexose	20/1362	195/28814	0.000979979	0.00804009	0.00544034	Birc5/Xbp1/Adcy8/Adcy5/C1qtnf12/Prkn/Aqp4/Ptprn/Mpc2/Acvr1c/Trpa1/Ucp2/Icam1/Slc9b2/Egr1/Gck/Camk2n1/Gpr68/Ptprn2/Sox4	20
	GO:2001257	BP	GO:2001257	regulation of cation channel activity	19/1362	181/28814	0.000982652	0.00805035	0.00544729	Cav1/Rasgrf2/Gal/Gsto1/Chrna4/Pde4b/Ephb2/Rasgrf1/Adrb1/Neto2/Ctss/Kcns1/Cracr2a/Cacng3/Ahnak/Kcng1/Lrrc55/Kcne1l/Shisa8	19
	GO:0010596	BP	GO:0010596	negative regulation of endothelial cell migration	9/1362	55/28814	0.00102285	0.00836755	0.00566192	Acvrl1/Serpinf1/Jup/Tgfb1/Klf4/Stard13/Atp2b4/Card10/Tbxa2r	9
	GO:0043281	BP	GO:0043281	regulation of cysteine-type endopeptidase activity involved in apoptotic process	21/1362	210/28814	0.00102765	0.00839472	0.0056803	Wnt9a/Klf4/Cd44/Ctsd/Birc5/Apaf1/Atp2a3/Myc/Slc11a2/Nr4a1/Xdh/Pmaip1/Snca/Cflar/Acvr1c/Laptm5/Ret/Pycard/Tnfrsf23/Mrtfa/Hspa1b	21
	GO:0043502	BP	GO:0043502	regulation of muscle adaptation	13/1362	102/28814	0.0010392	0.00846465	0.00572762	Klf4/Fbxo32/Pi16/Igfbp5/Atp2b4/Nr4a3/Tnfrsf1b/Errfi1/Tnfrsf1a/G6pdx/Mlip/Adrb1/Cmya5	13
	GO:0006164	BP	GO:0006164	purine nucleotide biosynthetic process	18/1362	168/28814	0.00104219	0.00846465	0.00572762	Gmpr/Tgfb1/Stat3/Pdk1/Adcy1/Myc/Adcy8/Adcy5/Prkn/Mpc1/Ak3/Acsl5/Snca/Mpc2/Oasl2/Adcy7/Gucy1a1/Pdk2	18
	GO:0030832	BP	GO:0030832	regulation of actin filament length	18/1362	168/28814	0.00104219	0.00846465	0.00572762	Tenm1/Baiap2l2/Nckap1l/Hcls1/Avil/Tlr2/Arpc1b/Pycard/Cotl1/Tpm1/Fhod3/Icam1/Ssh2/Vill/Plekhh2/Fmn1/Gm14137/Capg	18
	GO:0046887	BP	GO:0046887	positive regulation of hormone secretion	18/1362	168/28814	0.00104219	0.00846465	0.00572762	Rasl10b/Rph3al/Doc2b/Adcy8/C1qtnf12/Prkn/Gal/Mpc2/Arhgef7/Fgfr1/Trpa1/Myrip/Gck/Camk2n1/Gpr68/Acvr2a/Sox11/Sox4	18
	GO:0009855	BP	GO:0009855	determination of bilateral symmetry	16/1362	141/28814	0.00105393	0.00853545	0.00577553	Aldh1a2/Cluap1/Bicc1/Dll1/Asb2/Acvr1/Notch2/Tdgf1/Nphp3/Foxj1/Lefty1/Ofd1/Nbl1/Aplnr/Tgif1/Acvr2a	16
	GO:0071887	BP	GO:0071887	leukocyte apoptotic process	16/1362	141/28814	0.00105393	0.00853545	0.00577553	Cd44/St3gal1/Cd274/Myc/Hcls1/St6gal1/Anxa1/Efna1/Nr4a3/Jak3/Tnfrsf23/Lyn/Cd24a/Lgals3/Cxcl12/Ccr5	16
	GO:0010976	BP	GO:0010976	positive regulation of neuron projection development	22/1362	225/28814	0.00106327	0.00859366	0.00581492	Serpinf1/Prkd1/Epor/Dpysl3/Avil/Cflar/Hspa5/Ltk/Stmn2/Serpini1/Lrp8/Ephb2/Ret/Iqgap1/Fgfr1/Trim67/Eef1a1/Tox/Lyn/Cd24a/Dcc/Kalrn	22
	GO:0002062	BP	GO:0002062	chondrocyte differentiation	14/1362	115/28814	0.0010707	0.00859366	0.00581492	Wnt9a/Axin2/Tgfb1/Poc1a/Pkdcc/Col3a1/Ecm1/Hspg2/Wnt7a/Acan/Fgfr1/Col27a1/Fgf18/Mkx	14
	GO:0002367	BP	GO:0002367	cytokine production involved in immune response	14/1362	115/28814	0.0010707	0.00859366	0.00581492	Tgfb1/Il18rap/Il18r1/Cd55/Tlr2/Nr4a3/Laptm5/Tnfrsf1b/Jak3/Cd81/Inava/Bst2/Ticam1/B2m	14
	GO:0006919	BP	GO:0006919	activation of cysteine-type endopeptidase activity involved in apoptotic process	11/1362	78/28814	0.0010711	0.00859366	0.00581492	Apaf1/Atp2a3/Myc/Slc11a2/Xdh/Pmaip1/Snca/Cflar/Laptm5/Ret/Pycard	11
	GO:0014743	BP	GO:0014743	regulation of muscle hypertrophy	11/1362	78/28814	0.0010711	0.00859366	0.00581492	Fbxo32/Pi16/Igfbp5/Atp2b4/Nr4a3/Tnfrsf1b/Errfi1/Tnfrsf1a/G6pdx/Mlip/Adrb1	11
	GO:0042306	BP	GO:0042306	regulation of protein import into nucleus	11/1362	78/28814	0.0010711	0.00859366	0.00581492	Jup/Tgfb1/Prkd1/Xbp1/Akap5/Hcls1/Hsp90ab1/Fermt1/Tnfrsf1a/Pik3r1/Efcab7	11
	GO:0002793	BP	GO:0002793	positive regulation of peptide secretion	15/1362	128/28814	0.00107326	0.00859366	0.00581492	Rasl10b/Rph3al/Doc2b/Adcy8/C1qtnf12/Prkn/Mpc2/Npy2r/Arhgef7/Trpa1/Myrip/Gck/Camk2n1/Gpr68/Sox4	15
	GO:0018210	BP	GO:0018210	peptidyl-threonine modification	15/1362	128/28814	0.00107326	0.00859366	0.00581492	Tgfb1/Prkd1/Vrk1/Pbk/Prkdc/Acvr1/Trpc6/Cdk10/Ripk2/S1pr2/Spred2/Irgm1/Cemip/Galnt2/Galntl6	15
	GO:0045987	BP	GO:0045987	positive regulation of smooth muscle contraction	7/1362	35/28814	0.00108923	0.00868468	0.0058765	Itga2/Tacr2/Npy2r/Tacr3/Tbxa2r/Npnt/Ptgs1	7
	GO:0060142	BP	GO:0060142	regulation of syncytium formation by plasma membrane fusion	7/1362	35/28814	0.00108923	0.00868468	0.0058765	Cflar/Capn2/Il4ra/Cxcl10/Cd53/Cxcl12/Ehd2	7
	GO:0090218	BP	GO:0090218	positive regulation of lipid kinase activity	7/1362	35/28814	0.00108923	0.00868468	0.0058765	Tgfb1/Vav2/Eef1a2/Epha8/Cd81/Dgkz/Lyn	7
	GO:0042176	BP	GO:0042176	regulation of protein catabolic process	33/1362	393/28814	0.00109819	0.00873941	0.00591354	Dlgap1/Psmd2/Cav1/Odc1/Xbp1/Gfap/Hsp90aa1/Pbk/Prkn/Hsp90ab1/Snca/Psmd14/Efna1/Fbxw7/Laptm5/Tnfrsf1b/Azin2/Chek2/Ctsc/Trim30a/Msn/Anxa2/Prickle1/Trim67/Cd81/Hace1/Bag2/Arntl/Nell1/Gpc3/Agbl4/Hspa1b/Hspa1a	33
	GO:0071695	BP	GO:0071695	anatomical structure maturation	27/1362	300/28814	0.00109997	0.00873941	0.00591354	Tgfb1/Dazl/Aldh1a2/Pmp22/Xbp1/Akap5/C3/Cabyr/Gal/Nr4a2/Fermt1/Epha8/Ret/Calca/Atp6ap2/G6pdx/Fgfr1/Cngb1/Cebpa/Slc26a8/C1qa/Abhd2/Cntnap2/Gldn/Fat4/Cx3cr1/Srrm4	27
	GO:0010830	BP	GO:0010830	regulation of myotube differentiation	8/1362	45/28814	0.00110381	0.00873941	0.00591354	Mmp14/Piezo1/Xbp1/Bhlhe41/Rbm24/Tmem119/Thra/Cyp26b1	8
	GO:0017158	BP	GO:0017158	regulation of calcium ion-dependent exocytosis	8/1362	45/28814	0.00110381	0.00873941	0.00591354	Rph3al/Doc2b/Cacna1i/Pou5f1/Syt7/Syt13/Syt17/Syt10	8
	GO:0071385	BP	GO:0071385	cellular response to glucocorticoid stimulus	8/1362	45/28814	0.00110381	0.00873941	0.00591354	Tgfb1/Sgk1/Fbxo32/Anxa1/Hnrnpu/Npas4/Sstr2/Akap13	8
	GO:0071248	BP	GO:0071248	cellular response to metal ion	18/1362	169/28814	0.00111603	0.00882381	0.00597065	Rasa4/Slc13a5/Cpne6/Adcy8/Syt7/Snca/Slc30a10/Syt13/Cpne9/Iqgap1/Adcy7/Cebpa/Neurod2/Slc25a23/Syt17/B2m/Syt10/Hvcn1	18
	GO:0035384	BP	GO:0035384	thioester biosynthetic process	6/1362	26/28814	0.00112309	0.00885491	0.00599169	Pdk1/Mpc1/Acsl5/Snca/Mpc2/Pdk2	6
	GO:0071616	BP	GO:0071616	acyl-CoA biosynthetic process	6/1362	26/28814	0.00112309	0.00885491	0.00599169	Pdk1/Mpc1/Acsl5/Snca/Mpc2/Pdk2	6
	GO:0009799	BP	GO:0009799	specification of symmetry	16/1362	142/28814	0.00113674	0.00895003	0.00605605	Aldh1a2/Cluap1/Bicc1/Dll1/Asb2/Acvr1/Notch2/Tdgf1/Nphp3/Foxj1/Lefty1/Ofd1/Nbl1/Aplnr/Tgif1/Acvr2a	16
	GO:0060350	BP	GO:0060350	endochondral bone morphogenesis	10/1362	67/28814	0.00114533	0.00900519	0.00609338	Axin2/Mmp14/Col1a1/Poc1a/Col3a1/Hspg2/Rara/Col27a1/Tmem119/Fgf18	10
	GO:0016311	BP	GO:0016311	dephosphorylation	30/1362	347/28814	0.00114699	0.00900573	0.00609374	Ppm1j/Tgfb1/Itga2/Eya2/Ywhab/Mtmr4/Dusp14/Lpin1/Ppp4r4/Nckap1l/Rcan1/Hsp90ab1/Ptprn/Ppp1r7/Inpp5d/Ptpn14/Ptprd/Ptpru/Ssu72/Iqgap1/Acpp/Ptprf/Ptpn13/Ptprh/Ppp1r26/Ssh2/Npnt/Dusp18/Cmya5/Ptprn2	30
	GO:0010632	BP	GO:0010632	regulation of epithelial cell migration	23/1362	241/28814	0.00115022	0.00901852	0.0061024	Acvrl1/Serpinf1/Jup/Tgfb1/Prkd1/Klf4/Itga2/Stard13/Sparc/Emp2/Smoc2/Anxa1/Atp2b4/Efna1/Fbxw7/Wnt7a/Fgfr1/Ctsh/Card10/Tbxa2r/Rreb1/Fgf4/Fgf18	23
	GO:0009743	BP	GO:0009743	response to carbohydrate	21/1362	212/28814	0.0011589	0.00903558	0.00611394	Cdt1/Birc5/Xbp1/Adcy8/Adcy5/C1qtnf12/Prkn/Aqp4/Ptprn/Mpc2/Acvr1c/Trpa1/Ucp2/Icam1/Slc9b2/Egr1/Gck/Camk2n1/Gpr68/Ptprn2/Sox4	21
	GO:0001952	BP	GO:0001952	regulation of cell-matrix adhesion	15/1362	129/28814	0.00116249	0.00903558	0.00611394	Acvrl1/Mmp14/Jup/Ddr1/Sdc4/Emp2/Fermt1/Iqgap1/Plekha2/Tdgf1/Pik3r1/S100a10/Onecut1/Fmn1/Skap1	15
	GO:2000278	BP	GO:2000278	regulation of DNA biosynthetic process	15/1362	129/28814	0.00116249	0.00903558	0.00611394	Acvrl1/Klf4/Jade2/Hsp90aa1/Myc/Cdkn1a/Parp3/Smoc2/Hsp90ab1/Cyp1b1/Niban2/Rfc5/Parm1/Kcnk2/Hnrnpu	15
	GO:0001894	BP	GO:0001894	tissue homeostasis	26/1362	286/28814	0.00116508	0.00903558	0.00611394	Tgfb1/Tex15/Spata7/Mak/Csf1r/Cd7/Col3a1/Inpp5d/Abca4/Mfsd2a/Calca/Ush1c/Cngb1/Ctsh/Nphp3/Trp53inp2/Ctss/Ldb2/Inava/Ush1g/Ptgs1/Mc4r/Aldh1a1/Tmem119/Erbb4/Nanos1	26
	GO:0030038	BP	GO:0030038	contractile actin filament bundle assembly	14/1362	116/28814	0.00116574	0.00903558	0.00611394	Arhgef18/Wnt11/Sdc4/Itgb5/Kctd13/Tpm1/Arap1/Serpinf2/F11r/Arhgef10l/Pik3r1/S100a10/Arhgef15/Phactr1	14
	GO:0043149	BP	GO:0043149	stress fiber assembly	14/1362	116/28814	0.00116574	0.00903558	0.00611394	Arhgef18/Wnt11/Sdc4/Itgb5/Kctd13/Tpm1/Arap1/Serpinf2/F11r/Arhgef10l/Pik3r1/S100a10/Arhgef15/Phactr1	14
	GO:0098659	BP	GO:0098659	inorganic cation import across plasma membrane	14/1362	116/28814	0.00116574	0.00903558	0.00611394	Slc9a5/Slc12a5/Atp12a/Slc11a2/Slc39a6/Slc9a2/Wnk4/Adrb1/Slc9a3/Kcnk9/Kcnj9/Ramp3/Kcnj10/Slc39a4	14
	GO:0099587	BP	GO:0099587	inorganic ion import across plasma membrane	14/1362	116/28814	0.00116574	0.00903558	0.00611394	Slc9a5/Slc12a5/Atp12a/Slc11a2/Slc39a6/Slc9a2/Wnk4/Adrb1/Slc9a3/Kcnk9/Kcnj9/Ramp3/Kcnj10/Slc39a4	14
	GO:0035458	BP	GO:0035458	cellular response to interferon-beta	9/1362	56/28814	0.00116835	0.00903558	0.00611394	Ube2g2/Sting1/Gbp3/Gbp2/Ifi203/Irgm1/Ifi214/Ifi204/Ifit3	9
	GO:0071709	BP	GO:0071709	membrane assembly	9/1362	56/28814	0.00116835	0.00903558	0.00611394	Cav1/Emp2/Ptprd/Ephb2/Rftn1/S100a10/Il1rapl1/Dmkn/Flot2	9
	GO:0034284	BP	GO:0034284	response to monosaccharide	20/1362	198/28814	0.00118269	0.00913137	0.00617876	Birc5/Xbp1/Adcy8/Adcy5/C1qtnf12/Prkn/Aqp4/Ptprn/Mpc2/Acvr1c/Trpa1/Ucp2/Icam1/Slc9b2/Egr1/Gck/Camk2n1/Gpr68/Ptprn2/Sox4	20
	GO:0032024	BP	GO:0032024	positive regulation of insulin secretion	12/1362	91/28814	0.00118396	0.00913137	0.00617876	Rph3al/Doc2b/Adcy8/C1qtnf12/Prkn/Mpc2/Trpa1/Myrip/Gck/Camk2n1/Gpr68/Sox4	12
	GO:0051057	BP	GO:0051057	positive regulation of small GTPase mediated signal transduction	11/1362	79/28814	0.00119214	0.00916944	0.00620452	Dock2/Net1/F2rl2/Col3a1/Notch2/Adcyap1r1/Adgrg1/Rasgrf1/F11r/Erbb2/Akap13	11
	GO:0071277	BP	GO:0071277	cellular response to calcium ion	11/1362	79/28814	0.00119214	0.00916944	0.00620452	Rasa4/Cpne6/Adcy8/Syt7/Syt13/Cpne9/Iqgap1/Neurod2/Slc25a23/Syt17/Syt10	11
	GO:0032274	BP	GO:0032274	gonadotropin secretion	5/1362	18/28814	0.00119743	0.0091727	0.00620673	Tacr2/Niban2/Inha/Inhba/Acvr2a	5
	GO:0036035	BP	GO:0036035	osteoclast development	5/1362	18/28814	0.00119743	0.0091727	0.00620673	Fbn1/Notch2/Fbxw7/Slc9b2/Gpr68	5
	GO:0070431	BP	GO:0070431	nucleotide-binding oligomerization domain containing 2 signaling pathway	5/1362	18/28814	0.00119743	0.0091727	0.00620673	Ripk2/Inava/Irgm1/Hspa1b/Hspa1a	5
	GO:0097191	BP	GO:0097191	extrinsic apoptotic signaling pathway	23/1362	242/28814	0.00121554	0.00929888	0.00629211	Dbh/Tgfb1/Cav1/Eya2/Pmaip1/Acsl5/Cflar/Acvr1/Tnfrsf1b/Ret/Pycard/Fgfr1/Jak3/Faim/Icam1/Tnfrsf23/Inhba/Pik3r1/Lgals3/Cx3cr1/Ifi27/Hspa1b/Hspa1a	23
	GO:0045017	BP	GO:0045017	glycerolipid biosynthetic process	21/1362	213/28814	0.00122975	0.00939488	0.00635707	Lpin1/Lpin2/C3/Pip5k1b/Acsl5/Plce1/Avil/Capn2/Lpin3/Mfsd2a/Fam126a/Cwh43/Cish/Dgkh/Pip5k1c/Lcat/Ttc7/Pigk/Dgkz/Pik3r1/Dgat2l6	21
	GO:0090288	BP	GO:0090288	negative regulation of cellular response to growth factor stimulus	13/1362	104/28814	0.00124628	0.00949951	0.00642786	Sost/Cav1/Xdh/Cflar/Atp2b4/Fbn1/Creb3l1/Chrdl2/Ptprf/Gpc1/Ofd1/Nbl1/Vwc2l	13
	GO:0006171	BP	GO:0006171	cAMP biosynthetic process	4/1362	11/28814	0.00125519	0.00949951	0.00642786	Adcy1/Adcy8/Adcy5/Adcy7	4
	GO:0014889	BP	GO:0014889	muscle atrophy	4/1362	11/28814	0.00125519	0.00949951	0.00642786	Asb2/Fbxo32/Cflar/Tbce	4
	GO:0060052	BP	GO:0060052	neurofilament cytoskeleton organization	4/1362	11/28814	0.00125519	0.00949951	0.00642786	Arhgef28/Nefm/Nefl/Ina	4
	GO:1900115	BP	GO:1900115	extracellular regulation of signal transduction	4/1362	11/28814	0.00125519	0.00949951	0.00642786	Ltbp1/Fbn2/Fbn1/Nbl1	4
	GO:1900116	BP	GO:1900116	extracellular negative regulation of signal transduction	4/1362	11/28814	0.00125519	0.00949951	0.00642786	Ltbp1/Fbn2/Fbn1/Nbl1	4
	GO:1903265	BP	GO:1903265	positive regulation of tumor necrosis factor-mediated signaling pathway	4/1362	11/28814	0.00125519	0.00949951	0.00642786	Prkn/Laptm5/Hspa1b/Hspa1a	4
	GO:0033138	BP	GO:0033138	positive regulation of peptidyl-serine phosphorylation	15/1362	130/28814	0.00125789	0.00950722	0.00643308	Tgfb1/Prkd1/Cd44/Cav1/Tenm1/Hsp90aa1/Hcls1/Hsp90ab1/Snca/Atp2b4/Ret/Ramp3/Ripk2/Irgm1/Ntf3	15
	GO:0045446	BP	GO:0045446	endothelial cell differentiation	14/1362	117/28814	0.00126775	0.009569	0.00647488	Acvrl1/Col18a1/Dll1/Fstl1/Xdh/Acvr1/Col15a1/Tnfrsf1a/Msn/Icam1/F11r/S1pr2/Cldn3/Col22a1	14
	GO:0007269	BP	GO:0007269	neurotransmitter secretion	19/1362	185/28814	0.0012746	0.00958675	0.00648689	Lin7b/Cyth1/Tacr2/Adcy1/Xbp1/Doc2b/Htr1a/Nr4a1/Prkn/Syt7/Snca/Chrna4/Wnt7a/Cspg5/Syn1/Grin3a/Stx3/Ptprn2/Syn3	19
	GO:0099643	BP	GO:0099643	signal release from synapse	19/1362	185/28814	0.0012746	0.00958675	0.00648689	Lin7b/Cyth1/Tacr2/Adcy1/Xbp1/Doc2b/Htr1a/Nr4a1/Prkn/Syt7/Snca/Chrna4/Wnt7a/Cspg5/Syn1/Grin3a/Stx3/Ptprn2/Syn3	19
	GO:0007517	BP	GO:0007517	muscle organ development	31/1362	365/28814	0.00127519	0.00958675	0.00648689	Tgfb1/Hlf/Epor/Cav1/Wnt2/Pax5/Dll1/Pmp22/Popdc3/Xbp1/Asb2/Myc/Rcan1/Nr4a1/Flnb/Cflar/Col3a1/Cenpf/Chrna1/Fgf3/Tpm1/Gpc1/Egr2/Rbm24/Egr1/Cntnap2/Ttn/Arntl/Mkx/Cyp26b1/Sox11	31
	GO:0046486	BP	GO:0046486	glycerolipid metabolic process	32/1362	381/28814	0.00128968	0.00968286	0.00655192	Cav1/Plcd1/Mtmr4/Lpin1/Serinc2/Lpin2/C3/Csf1r/Pip5k1b/Acsl5/Plce1/Avil/Inpp5d/Capn2/Cat/Lpin3/Mfsd2a/Pla2g2f/Fam126a/Cwh43/Cish/Tnxb/Dgkh/Pip5k1c/Lcat/Ttc7/Pigk/Abhd2/Dgkz/Apobec1/Pik3r1/Dgat2l6	32
	GO:0045577	BP	GO:0045577	regulation of B cell differentiation	7/1362	36/28814	0.00129762	0.00972959	0.00658355	Mmp14/Hmgb3/Xbp1/Nckap1l/Inpp5d/Cd24a/Nfam1	7
	GO:0051145	BP	GO:0051145	smooth muscle cell differentiation	11/1362	80/28814	0.0013242	0.00991577	0.00670952	Tgfb1/Wnt7b/Rcan1/C3/Tmem204/Itga8/Acvr1/Npnt/Mrtfa/Aplnr/Ntf3	11
	GO:0003205	BP	GO:0003205	cardiac chamber development	20/1362	200/28814	0.0013369	0.00999759	0.00676489	Ltbp1/Tgfb1/Epor/Wnt2/Wnt11/Nprl3/Acvr1/Notch2/Npy2r/Lmo4/Sema3c/Plxnd1/Tpm1/Nphp3/Rara/Greb1l/Aplnr/Slit3/Sox11/Sox4	20
	GO:0051592	BP	GO:0051592	response to calcium ion	15/1362	131/28814	0.00135978	0.0101553	0.00687159	Rasa4/Cav1/Plcd1/Cpne6/Adcy8/Syt7/Syt13/Cpne9/Iqgap1/Neurod2/Apobec1/Slc25a23/Ttn/Syt17/Syt10	15
	GO:0006520	BP	GO:0006520	cellular amino acid metabolic process	24/1362	259/28814	0.00136401	0.0101735	0.00688392	Comt/Sardh/Odc1/Hal/Blmh/Mccc2/Aldh18a1/Hsd17b10/Scly/Atp2b4/Ivd/Gatb/Rars2/Azin2/Fah/Ctps2/Ido2/Kars/Plod2/Aspg/Iars/Kyat1/Agmat/Aldh1a1	24
	GO:0016048	BP	GO:0016048	detection of temperature stimulus	6/1362	27/28814	0.00138678	0.0103026	0.00697127	Calca/Trpm8/Lxn/Grik2/Cxcl12/Ano3	6
	GO:0048266	BP	GO:0048266	behavioral response to pain	6/1362	27/28814	0.00138678	0.0103026	0.00697127	Crhr1/Thbs4/Capn2/Cntnap2/Vwa1/Kalrn	6
	GO:0051654	BP	GO:0051654	establishment of mitochondrion localization	6/1362	27/28814	0.00138678	0.0103026	0.00697127	Nefl/Rhot2/Trak2/Uchl1/Map6/Agbl4	6
	GO:0070301	BP	GO:0070301	cellular response to hydrogen peroxide	12/1362	93/28814	0.00143411	0.0106402	0.00719974	Epor/Net1/Cyp1b1/Anxa1/Gpr37l1/Cat/Nr4a3/Hsph1/Stk26/Trpc6/Trpa1/Apex1	12
	GO:0045600	BP	GO:0045600	positive regulation of fat cell differentiation	10/1362	69/28814	0.00144231	0.0106731	0.00722197	Xbp1/Pim1/Zbtb7b/Medag/Cebpa/Rreb1/Fndc3b/Hnrnpu/Cmklr1/Zbtb7c	10
	GO:1904377	BP	GO:1904377	positive regulation of protein localization to cell periphery	10/1362	69/28814	0.00144231	0.0106731	0.00722197	Akap5/Myo5b/Atp2b4/Ephb2/Epb41/Dpp10/Ramp3/Stx3/Lgals3/Efcab7	10
	GO:0008543	BP	GO:0008543	fibroblast growth factor receptor signaling pathway	11/1362	81/28814	0.00146804	0.0108386	0.00733394	Frs3/Smoc2/Creb3l1/Iqgap1/Fgf3/Fgfr1/Gpc1/Ofd1/Fat4/Fgf4/Fgf18	11
	GO:0007368	BP	GO:0007368	determination of left/right symmetry	15/1362	132/28814	0.0014685	0.0108386	0.00733394	Aldh1a2/Cluap1/Bicc1/Dll1/Asb2/Acvr1/Notch2/Tdgf1/Nphp3/Foxj1/Lefty1/Ofd1/Aplnr/Tgif1/Acvr2a	15
	GO:0043616	BP	GO:0043616	keratinocyte proliferation	8/1362	47/28814	0.00148139	0.0109195	0.0073887	Prkd1/Twist2/Tgm1/Slurp1/Fermt1/Notch2/Klk8/Krt2	8
	GO:0014909	BP	GO:0014909	smooth muscle cell migration	13/1362	106/28814	0.0014866	0.0109436	0.00740504	Ddr1/Itga2/Myc/Cyp1b1/Igfbp5/Nr4a3/Iqgap1/Tpm1/Apex1/Egr1/S1pr2/Kalrn/Zfp950	13
	GO:0001523	BP	GO:0001523	retinoid metabolic process	9/1362	58/28814	0.00150945	0.0110686	0.00748961	Crabp2/Aldh1a2/Cyp1b1/Abca4/Isx/Cyp2s1/Aldh1a1/Adh7/Cyp26b1	9
	GO:0010761	BP	GO:0010761	fibroblast migration	9/1362	58/28814	0.00150945	0.0110686	0.00748961	Tgfb1/Has1/Sdc4/Pmp22/Appl2/Cygb/Iqgap1/Fgfr1/Akap12	9
	GO:0045058	BP	GO:0045058	T cell selection	9/1362	58/28814	0.00150945	0.0110686	0.00748961	Tgfb1/Jag2/Stat3/Dock2/Zap70/Il6ra/Cd1d1/Tox/Spn	9
	GO:0051953	BP	GO:0051953	negative regulation of amine transport	7/1362	37/28814	0.00153592	0.0112482	0.00761111	Crhr1/Chga/Htr1a/Snca/Hrh3/Gck/Ptgs1	7
	GO:0044703	BP	GO:0044703	multi-organism reproductive process	19/1362	188/28814	0.00153933	0.0112586	0.00761815	Comt/Lgals9/Ddr1/Epor/Pmp22/Slc6a4/Ctsb/Emp2/Fbn2/Igfbp5/Acvr1c/A2m/Arhgdib/Calca/Hpgd/Acvr2a/Arntl/Ldoc1/Kalrn	19
	GO:0035107	BP	GO:0035107	appendage morphogenesis	18/1362	174/28814	0.00155557	0.011348	0.00767866	Wnt9a/B9d1/Crabp2/Aldh1a2/Pkdcc/Fbn2/Col3a1/Notch2/Sema3c/Wnt7a/Fgfr1/Fmn1/Fgf4/Rspo2/Gpc3/Cyp26b1/Sox11/Sox4	18
	GO:0035108	BP	GO:0035108	limb morphogenesis	18/1362	174/28814	0.00155557	0.011348	0.00767866	Wnt9a/B9d1/Crabp2/Aldh1a2/Pkdcc/Fbn2/Col3a1/Notch2/Sema3c/Wnt7a/Fgfr1/Fmn1/Fgf4/Rspo2/Gpc3/Cyp26b1/Sox11/Sox4	18
	GO:0061744	BP	GO:0061744	motor behavior	5/1362	19/28814	0.00156228	0.0113677	0.00769198	Pmp22/Grp/Mfsd2a/Dpp4/Cntnap2	5
	GO:1901741	BP	GO:1901741	positive regulation of myoblast fusion	5/1362	19/28814	0.00156228	0.0113677	0.00769198	Capn2/Il4ra/Cd53/Cxcl12/Ehd2	5
	GO:0042246	BP	GO:0042246	tissue regeneration	10/1362	70/28814	0.00161266	0.0117193	0.00792985	Cdkn1a/Anxa1/Cflar/Ptgfrn/Wnt7a/Cd9/Cd81/Fzd7/Lgr6/Erbb4	10
	GO:0002711	BP	GO:0002711	positive regulation of T cell mediated immunity	11/1362	82/28814	0.00162441	0.0117895	0.00797738	Hspa8/Il18r1/Cd55/Cd1d1/H2-Q4/Cd81/Cd1d2/Cd24a/B2m/H2-K1/H2-D1	11
	GO:0045787	BP	GO:0045787	positive regulation of cell cycle	30/1362	355/28814	0.00163349	0.0118402	0.0080117	Ube2c/Spag5/Tgfb1/Cdt1/Dazl/Macroh2a1/Birc5/Rrm2/Slc6a4/Tgm1/Myc/Racgap1/Poc1a/Smoc2/Pim1/Anxa1/Nr4a3/Chek2/Mark4/Fgfr1/Dync1li1/Ncapd3/Gdpd5/Apex1/Rara/Hnrnpu/Ncapg2/Ube2e2/Psrc1/Ccnd1	30
	GO:0006639	BP	GO:0006639	acylglycerol metabolic process	16/1362	147/28814	0.00163802	0.0118579	0.00802365	Cav1/Lpin1/Lpin2/C3/Acsl5/Plce1/Avil/Cat/Lpin3/Mfsd2a/Tnxb/Dgkh/Abhd2/Dgkz/Apobec1/Dgat2l6	16
	GO:0062012	BP	GO:0062012	regulation of small molecule metabolic process	31/1362	371/28814	0.00164874	0.0119202	0.00806584	Comt/Sec14l2/Stat3/Pdk1/Cav1/Plcd1/Igfbp4/Appl2/Myc/Srebf2/Clcn2/C1qtnf12/Prkn/Pmaip1/Anxa1/Acsl5/Snca/Atp2b4/Fmo5/Nr4a3/Mfsd2a/Adcyap1r1/Isx/Rora/Elovl5/Slc2a6/Egr1/Pdk2/Gck/Dhcr7/Mas1	31
	GO:0072522	BP	GO:0072522	purine-containing compound biosynthetic process	18/1362	175/28814	0.0016591	0.0119784	0.00810524	Gmpr/Tgfb1/Stat3/Pdk1/Adcy1/Myc/Adcy8/Adcy5/Prkn/Mpc1/Ak3/Acsl5/Snca/Mpc2/Oasl2/Adcy7/Gucy1a1/Pdk2	18
	GO:0071322	BP	GO:0071322	cellular response to carbohydrate stimulus	17/1362	161/28814	0.00166103	0.0119784	0.00810524	Birc5/Xbp1/Adcy8/Adcy5/C1qtnf12/Prkn/Aqp4/Ptprn/Mpc2/Trpa1/Ucp2/Icam1/Slc9b2/Camk2n1/Gpr68/Ptprn2/Sox4	17
	GO:0006814	BP	GO:0006814	sodium ion transport	23/1362	248/28814	0.0016784	0.0120883	0.0081796	Scn4a/Tgfb1/Atp6v1b1/Slc9a5/Sgk1/Slc13a5/Slc6a4/Atp12a/Slc9a2/Atp2b4/Nkain4/Slc10a4/Slc6a13/Kcnk1/Scn10a/Wnk4/Slc9a3/Neto2/Slc9b2/Tpcn2/Nkain2/Slc4a11/Nkain1	23
	GO:0033622	BP	GO:0033622	integrin activation	6/1362	28/28814	0.00169516	0.0121156	0.00819807	Piezo1/Fermt3/Fermt1/Cd24a/Skap1/Cxcl12	6
	GO:0042573	BP	GO:0042573	retinoic acid metabolic process	6/1362	28/28814	0.00169516	0.0121156	0.00819807	Crabp2/Aldh1a2/Cyp2s1/Aldh1a1/Adh7/Cyp26b1	6
	GO:0045061	BP	GO:0045061	thymic T cell selection	6/1362	28/28814	0.00169516	0.0121156	0.00819807	Jag2/Dock2/Zap70/Cd1d1/Tox/Spn	6
	GO:0046641	BP	GO:0046641	positive regulation of alpha-beta T cell proliferation	6/1362	28/28814	0.00169516	0.0121156	0.00819807	Zap70/Cd55/Cd81/Ripk2/Cd24a/Rasal3	6
	GO:0048736	BP	GO:0048736	appendage development	20/1362	204/28814	0.00169723	0.0121156	0.00819807	Wnt9a/B9d1/Crabp2/Aldh1a2/Kremen1/Pkdcc/Fbn2/Col3a1/Notch2/Sema3c/Wnt7a/Fgfr1/Rara/Fmn1/Fgf4/Rspo2/Gpc3/Cyp26b1/Sox11/Sox4	20
	GO:0060173	BP	GO:0060173	limb development	20/1362	204/28814	0.00169723	0.0121156	0.00819807	Wnt9a/B9d1/Crabp2/Aldh1a2/Kremen1/Pkdcc/Fbn2/Col3a1/Notch2/Sema3c/Wnt7a/Fgfr1/Rara/Fmn1/Fgf4/Rspo2/Gpc3/Cyp26b1/Sox11/Sox4	20
	GO:0003170	BP	GO:0003170	heart valve development	9/1362	59/28814	0.00170768	0.0121156	0.00819807	Tgfb1/Acvr1/Notch2/Efna1/Tnfrsf1b/Tnfrsf1a/Aplnr/Slit3/Sox4	9
	GO:0031113	BP	GO:0031113	regulation of microtubule polymerization	9/1362	59/28814	0.00170768	0.0121156	0.00819807	Cav1/Sgk1/Snca/Mapre1/Stmn2/Arhgef7/Psrc1/Hspa1b/Hspa1a	9
	GO:0031279	BP	GO:0031279	regulation of cyclase activity	9/1362	59/28814	0.00170768	0.0121156	0.00819807	Vipr2/Adcy1/Akap5/Cap1/Calca/Adcy7/Adrb1/Hrh3/Orai1	9
	GO:0045778	BP	GO:0045778	positive regulation of ossification	9/1362	59/28814	0.00170768	0.0121156	0.00819807	Pkdcc/Fbn2/Acvr1/Calca/Cd276/Acvr2a/Tmem119/Nell1/Sox11	9
	GO:0051930	BP	GO:0051930	regulation of sensory perception of pain	9/1362	59/28814	0.00170768	0.0121156	0.00819807	Comt/Npy2r/Fgfr1/Acpp/Trpa1/Nmur2/Ctss/Zfhx2/Kcnj10	9
	GO:0001841	BP	GO:0001841	neural tube formation	15/1362	134/28814	0.00170788	0.0121156	0.00819807	Lhx2/Tgfb1/Cluap1/Sdc4/Apaf1/Spint1/Lmo4/Prickle1/Gatad2a/Grhl3/Rara/Tgif1/Cthrc1/Sox11/Sox4	15
	GO:0019226	BP	GO:0019226	transmission of nerve impulse	12/1362	95/28814	0.00172632	0.0122159	0.00826591	Scn4a/Itga2/Pmp22/Cacna1i/Chrna1/Trpa1/Scn10a/Dcdc2a/Cntnap2/Prx/Grik2/Cacng3	12
	GO:0032651	BP	GO:0032651	regulation of interleukin-1 beta production	12/1362	95/28814	0.00172632	0.0122159	0.00826591	Stat3/Aqp4/Tlr2/Errfi1/Pycard/Panx1/Egr1/Ripk2/Inava/Cx3cr1/Ifi204/Ccr5	12
	GO:0046395	BP	GO:0046395	carboxylic acid catabolic process	21/1362	219/28814	0.0017375	0.0122643	0.00829869	Sardh/Acsf3/Hal/Aldh1l2/Lpin1/Blmh/Mccc2/Lpin2/Acsl5/Hsd17b10/Atp2b4/Ivd/Slc27a2/Lpin3/Echdc2/Mfsd2a/Fah/Ido2/Amdhd2/Abhd2/Cyp26b1	21
	GO:0048839	BP	GO:0048839	inner ear development	21/1362	219/28814	0.0017375	0.0122643	0.00829869	Jag2/Dll1/Sdc4/Itga8/Nr4a3/Ephb2/Lrig1/Ush1c/Fgf3/Fgfr1/Cebpa/C1qb/Grhl3/Ush1g/Fat4/Otop1/Cthrc1/Gabra5/H2-K1/Ifi204/Pdzd7	21
	GO:0006470	BP	GO:0006470	protein dephosphorylation	23/1362	249/28814	0.0017686	0.0124683	0.0084367	Ppm1j/Tgfb1/Eya2/Ywhab/Mtmr4/Dusp14/Ppp4r4/Nckap1l/Rcan1/Hsp90ab1/Ptprn/Ppp1r7/Ptpn14/Ptprd/Ptpru/Ssu72/Ptprf/Ptpn13/Ptprh/Ssh2/Dusp18/Cmya5/Ptprn2	23
	GO:0051384	BP	GO:0051384	response to glucocorticoid	11/1362	83/28814	0.00179413	0.0125904	0.00851931	Tgfb1/Aldh3a1/Sgk1/Fbxo32/Anxa1/Lcat/Hnrnpu/Pik3r1/Npas4/Sstr2/Akap13	11
	GO:0072078	BP	GO:0072078	nephron tubule morphogenesis	11/1362	83/28814	0.00179413	0.0125904	0.00851931	Tgfb1/Pgf/Cd44/Myc/Wnt2b/Wnk4/Npnt/Greb1l/Fmn1/Fat4/Gpc3	11
	GO:0007193	BP	GO:0007193	adenylate cyclase-inhibiting G protein-coupled receptor signaling pathway	10/1362	71/28814	0.00179896	0.0125904	0.00851931	Akap5/Htr1a/Adcy5/Gpr37l1/Npy2r/Cort/Akap12/Hrh3/Sstr2/Htr1f	10
	GO:0048146	BP	GO:0048146	positive regulation of fibroblast proliferation	10/1362	71/28814	0.00179896	0.0125904	0.00851931	Tgfb1/Wnt2/Myc/Prkdc/Cdkn1a/Anxa2/Rasgrf1/Tdgf1/Fndc3b/Tgif1	10
	GO:0120032	BP	GO:0120032	regulation of plasma membrane bounded cell projection assembly	20/1362	205/28814	0.0017992	0.0125904	0.00851931	Neurl1a/Cav1/Tenm1/Abi3/Plek2/Gdi2/Mak/Dpysl3/Plce1/Avil/Ephb2/Espn/Mark4/Arap1/Cdk10/Dcdc2a/Icam1/Pik3r1/Dzip1/Gm14137	20
	GO:0010737	BP	GO:0010737	protein kinase A signaling	7/1362	38/28814	0.00180695	0.0125904	0.00851931	Akap5/Myom1/Gal/Fbn1/Akap12/Ramp3/Ttn	7
	GO:0031112	BP	GO:0031112	positive regulation of microtubule polymerization or depolymerization	7/1362	38/28814	0.00180695	0.0125904	0.00851931	Cav1/Htr1a/Mapre1/Stmn2/Psrc1/Hspa1b/Hspa1a	7
	GO:0071634	BP	GO:0071634	regulation of transforming growth factor beta production	7/1362	38/28814	0.00180695	0.0125904	0.00851931	Ltbp1/Wnt11/Hsp90ab1/Fermt1/Atp6ap2/Serpinf2/Cd24a	7
	GO:0006086	BP	GO:0006086	acetyl-CoA biosynthetic process from pyruvate	4/1362	12/28814	0.00181261	0.0125904	0.00851931	Pdk1/Mpc1/Mpc2/Pdk2	4
	GO:0030214	BP	GO:0030214	hyaluronan catabolic process	4/1362	12/28814	0.00181261	0.0125904	0.00851931	Tgfb1/Cd44/Cemip2/Cemip	4
	GO:0042762	BP	GO:0042762	regulation of sulfur metabolic process	4/1362	12/28814	0.00181261	0.0125904	0.00851931	Comt/Pdk1/Snca/Pdk2	4
	GO:0045625	BP	GO:0045625	regulation of T-helper 1 cell differentiation	4/1362	12/28814	0.00181261	0.0125904	0.00851931	Anxa1/Il4ra/Jak3/Ripk2	4
	GO:0002064	BP	GO:0002064	epithelial cell development	22/1362	235/28814	0.00185786	0.0128731	0.00871061	Col18a1/Tgfb1/Dll1/Adamtsl4/Xbp1/Flnb/Notch2/Col15a1/Rilpl1/Tnfrsf1a/Msn/Fndc3a/Icam1/Rara/F11r/Onecut1/S1pr2/Arntl/Palld/Krt2/Cldn3/Col22a1	22
	GO:0003018	BP	GO:0003018	vascular process in circulatory system	22/1362	235/28814	0.00185786	0.0128731	0.00871061	Dbh/Slc1a5/Tgfb1/Cav1/Tacr2/Slc6a4/Chga/Htr1a/Slc2a1/Mfsd2a/Calca/G6pdx/Mylk3/Gucy1a1/Plvap/Tbxa2r/Adrb1/Npy1r/Icam1/Serpinf2/Akap12/Ptgs1	22
	GO:0045598	BP	GO:0045598	regulation of fat cell differentiation	16/1362	149/28814	0.00188485	0.0130283	0.00881561	Tgfb1/Xbp1/Lpin1/Pim1/Fbn1/Zbtb7b/Medag/Rora/Cebpa/Rreb1/Fndc3b/Hnrnpu/Cmklr1/Zbtb7c/Arntl/Mkx	16
	GO:2001056	BP	GO:2001056	positive regulation of cysteine-type endopeptidase activity	16/1362	149/28814	0.00188485	0.0130283	0.00881561	Ctsd/Apaf1/Atp2a3/Myc/Slc11a2/Xdh/Pmaip1/Snca/Cflar/Acvr1c/Laptm5/Ret/Pycard/Tnfrsf23/Ripk2/Ifi204	16
	GO:0021782	BP	GO:0021782	glial cell development	14/1362	122/28814	0.00189655	0.0130932	0.00885951	Tgfb1/Dll1/Pmp22/Gfap/Csf1r/Tlr2/Cspg5/C1qa/Cntnap2/Ncmap/Kcnj10/Prx/Sox11/Sox4	14
	GO:0050886	BP	GO:0050886	endocrine process	13/1362	109/28814	0.0019182	0.0132173	0.00894354	Crhr1/Tacr2/Rasl10b/Gal/Niban2/Atp6ap2/G6pdx/Fgfr1/Inha/Adrb1/Serpinf2/Inhba/Acvr2a	13
	GO:0007595	BP	GO:0007595	lactation	9/1362	60/28814	0.00192622	0.0132173	0.00894354	Ddr1/Neurl1a/Cav1/Xbp1/Xdh/Zbtb7b/Kalrn/Erbb4/Ccnd1	9
	GO:0016101	BP	GO:0016101	diterpenoid metabolic process	9/1362	60/28814	0.00192622	0.0132173	0.00894354	Crabp2/Aldh1a2/Cyp1b1/Abca4/Isx/Cyp2s1/Aldh1a1/Adh7/Cyp26b1	9
	GO:0035924	BP	GO:0035924	cellular response to vascular endothelial growth factor stimulus	9/1362	60/28814	0.00192622	0.0132173	0.00894354	Prkd1/Pgf/Dll1/Xbp1/Nr4a1/Smoc2/Xdh/Anxa1/Atp2b4	9
	GO:0051931	BP	GO:0051931	regulation of sensory perception	9/1362	60/28814	0.00192622	0.0132173	0.00894354	Comt/Npy2r/Fgfr1/Acpp/Trpa1/Nmur2/Ctss/Zfhx2/Kcnj10	9
	GO:0071384	BP	GO:0071384	cellular response to corticosteroid stimulus	8/1362	49/28814	0.00195472	0.0133805	0.00905392	Tgfb1/Sgk1/Fbxo32/Anxa1/Hnrnpu/Npas4/Sstr2/Akap13	8
	GO:2001239	BP	GO:2001239	regulation of extrinsic apoptotic signaling pathway in absence of ligand	8/1362	49/28814	0.00195472	0.0133805	0.00905392	Eya2/Ret/Fgfr1/Jak3/Inhba/Cx3cr1/Hspa1b/Hspa1a	8
	GO:0043583	BP	GO:0043583	ear development	23/1362	251/28814	0.00196146	0.0134104	0.00907417	Jag2/Ddr1/Dll1/Sdc4/Myc/Itga8/Nr4a3/Ephb2/Lrig1/Ush1c/Fgf3/Fgfr1/Cebpa/C1qb/Grhl3/Ush1g/Fat4/Otop1/Cthrc1/Gabra5/H2-K1/Ifi204/Pdzd7	23
	GO:0072332	BP	GO:0072332	intrinsic apoptotic signaling pathway by p53 class mediator	11/1362	84/28814	0.00197803	0.0134752	0.00911805	Cd44/Myc/Cdkn1a/Prkn/Pmaip1/Trp73/Chek2/Pycard/Pou4f2/Pdk2/Ifi204	11
	GO:1904589	BP	GO:1904589	regulation of protein import	11/1362	84/28814	0.00197803	0.0134752	0.00911805	Jup/Tgfb1/Prkd1/Xbp1/Akap5/Hcls1/Hsp90ab1/Fermt1/Tnfrsf1a/Pik3r1/Efcab7	11
	GO:0060249	BP	GO:0060249	anatomical structure homeostasis	28/1362	328/28814	0.00197808	0.0134752	0.00911805	Tgfb1/Tex15/Spata7/Mak/Csf1r/Cd7/Col3a1/Inpp5d/Chrna1/Abca4/Calb1/Mfsd2a/Calca/Ush1c/Cngb1/Ctsh/Nphp3/Trp53inp2/Ctss/Ldb2/Inava/Ush1g/Ptgs1/Mc4r/Aldh1a1/Tmem119/Erbb4/Nanos1	28
	GO:0046579	BP	GO:0046579	positive regulation of Ras protein signal transduction	10/1362	72/28814	0.00200226	0.013561	0.00917609	Dock2/Net1/F2rl2/Col3a1/Notch2/Adgrg1/Rasgrf1/F11r/Erbb2/Akap13	10
	GO:0048168	BP	GO:0048168	regulation of neuronal synaptic plasticity	10/1362	72/28814	0.00200226	0.013561	0.00917609	Neurl1a/Snca/Ephb2/Rasgrf1/Syn1/Egr1/Kcnj10/Grik2/Kalrn/Shisa8	10
	GO:0002863	BP	GO:0002863	positive regulation of inflammatory response to antigenic stimulus	5/1362	20/28814	0.00200265	0.013561	0.00917609	C3/Kars/Cd81/Cd24a/Fcgr3	5
	GO:0043373	BP	GO:0043373	CD4-positive, alpha-beta T cell lineage commitment	5/1362	20/28814	0.00200265	0.013561	0.00917609	Tgfb1/Stat3/Il6ra/Tox/Spn	5
	GO:0070423	BP	GO:0070423	nucleotide-binding oligomerization domain containing signaling pathway	5/1362	20/28814	0.00200265	0.013561	0.00917609	Ripk2/Inava/Irgm1/Hspa1b/Hspa1a	5
	GO:0006606	BP	GO:0006606	protein import into nucleus	18/1362	178/28814	0.00200525	0.0135624	0.00917702	Jup/Tgfb1/Prkd1/Stat3/Hspa8/Appl2/Xbp1/Akap5/Hcls1/Cdkn1a/Hsp90ab1/Fermt1/Tnfrsf1a/Prickle1/Pik3r1/Ipo9/Arntl/Efcab7	18
	GO:0001919	BP	GO:0001919	regulation of receptor recycling	6/1362	29/28814	0.00205289	0.0138515	0.00937264	Gria3/Ache/Snca/Anxa2/Arap1/Ramp3	6
	GO:1902932	BP	GO:1902932	positive regulation of alcohol biosynthetic process	6/1362	29/28814	0.00205289	0.0138515	0.00937264	Sec14l2/Plcd1/Srebf2/Snca/Adcyap1r1/Mas1	6
	GO:0009913	BP	GO:0009913	epidermal cell differentiation	22/1362	237/28814	0.0020663	0.0139088	0.00941141	Jag2/Klf4/Dll1/Macroh2a1/Tgm1/Krt6b/Anxa1/Flnb/Lamc1/Errfi1/Ush1c/Fgfr1/Krt80/Ppl/Ptgs1/Sprr1a/Palld/Krt79/Cyp26b1/Krt2/Krt83/Pdzd7	22
	GO:0030100	BP	GO:0030100	regulation of endocytosis	22/1362	237/28814	0.0020663	0.0139088	0.00941141	Ankrd13d/Cav1/Dll1/Itga2/Appl2/Akap5/Nckap1l/C3/Syt7/Snca/Prom2/Necab2/Anxa2/Pip5k1c/Rin3/Ntf3/Lgals3/Cd14/Actn4/Gpc3/Lrrtm1/B2m	22
	GO:0031281	BP	GO:0031281	positive regulation of cyclase activity	7/1362	39/28814	0.00211364	0.0141937	0.00960423	Vipr2/Adcy1/Akap5/Calca/Adcy7/Adrb1/Orai1	7
	GO:1905145	BP	GO:1905145	cellular response to acetylcholine	7/1362	39/28814	0.00211364	0.0141937	0.00960423	Ly6g6e/Ache/Lypd1/Atp2b4/Chrna1/Chrna4/Hrh3	7
	GO:0043491	BP	GO:0043491	protein kinase B signaling	20/1362	208/28814	0.0021368	0.0143153	0.00968647	Tgfb1/Klf4/Hsp90aa1/Hcls1/Thpo/C1qtnf12/Hsp90ab1/Xdh/Pou5f1/Igfbp5/Ret/Fgfr1/Mst1r/Rasd2/Rara/Cntnap2/Ramp3/Cx3cr1/Cxcl12/Cass4	20
	GO:0060491	BP	GO:0060491	regulation of cell projection assembly	20/1362	208/28814	0.0021368	0.0143153	0.00968647	Neurl1a/Cav1/Tenm1/Abi3/Plek2/Gdi2/Mak/Dpysl3/Plce1/Avil/Ephb2/Espn/Mark4/Arap1/Cdk10/Dcdc2a/Icam1/Pik3r1/Dzip1/Gm14137	20
	GO:0032886	BP	GO:0032886	regulation of microtubule-based process	24/1362	268/28814	0.00215223	0.0144016	0.00974488	Spag5/Cav1/Sgk1/Tacr2/Htr1a/Parp3/Poc1a/Snca/Mapre1/Stmn2/Tacr3/Hsph1/Mark4/Arhgef7/Dync1li1/Bicd2/Hnrnpu/Map6/Erbb2/Tacc1/Psrc1/Ccnf/Hspa1b/Hspa1a	24
	GO:0051147	BP	GO:0051147	regulation of muscle cell differentiation	16/1362	151/28814	0.00216205	0.014428	0.00976274	Mmp14/Tgfb1/Piezo1/Dll1/Xbp1/Rcan1/Pi16/Bhlhe41/G6pdx/Mylk3/Adrb1/Rbm24/Fzd7/Tmem119/Thra/Cyp26b1	16
	GO:0002011	BP	GO:0002011	morphogenesis of an epithelial sheet	9/1362	61/28814	0.00216651	0.014428	0.00976274	Acvrl1/Ddr1/Cd44/Fermt1/Notch2/Wnt7a/Rreb1/Mrtfa/Sox11	9
	GO:0032731	BP	GO:0032731	positive regulation of interleukin-1 beta production	9/1362	61/28814	0.00216651	0.014428	0.00976274	Stat3/Tlr2/Pycard/Panx1/Egr1/Ripk2/Inava/Ifi204/Ccr5	9
	GO:0045620	BP	GO:0045620	negative regulation of lymphocyte differentiation	9/1362	61/28814	0.00216651	0.014428	0.00976274	Cd44/Hmgb3/Anxa1/Zbtb7b/Dtx1/Il4ra/Jak3/Foxj1/Erbb2	9
	GO:0007018	BP	GO:0007018	microtubule-based movement	34/1362	426/28814	0.00217146	0.014428	0.00976274	Kifc2/Neurl1a/Cilk1/Cluap1/Hspa8/Tacr2/Tekt1/Klc1/Mak/Nefm/Nefl/Aqp4/Klc2/Rhot2/Trak2/Atp2b4/Tacr3/Uchl1/Dync1li1/Slc26a8/Bicd2/Slc9b2/Hnrnpu/Ofd1/Klc3/Dync2i1/Dzip1/Nek10/Cfap58/Map6/Agbl4/Flot2/Ap3b2/Ccnyl1	34
	GO:0072594	BP	GO:0072594	establishment of protein localization to organelle	34/1362	426/28814	0.00217146	0.014428	0.00976274	Hk2/Jup/Tgfb1/Prkd1/Stat3/Hspa1l/Hspa8/Macroh2a1/Cd68/Appl2/Xbp1/Akap5/Timm9/Hsp90aa1/Hcls1/Cdkn1a/Hsp90ab1/Pmaip1/Hspa5/Lamp5/Fermt1/Fbxw7/Laptm5/Hsph1/Tnfrsf1a/Gnptab/Prickle1/Pik3r1/Ipo9/Dusp18/Arxes1/Arntl/Cacng3/Efcab7	34
	GO:0072088	BP	GO:0072088	nephron epithelium morphogenesis	11/1362	85/28814	0.00217696	0.0144476	0.00977597	Tgfb1/Pgf/Cd44/Myc/Wnt2b/Wnk4/Npnt/Greb1l/Fmn1/Fat4/Gpc3	11
	GO:0015718	BP	GO:0015718	monocarboxylic acid transport	14/1362	124/28814	0.00221169	0.0146437	0.00990868	Myc/Mpc1/Anxa1/Slco3a1/Mpc2/Pla2g2f/Slc10a4/Slc6a13/Slco2b1/Abcc4/Slc16a1/Nmur2/Slc16a11/Slc16a5	14
	GO:0090277	BP	GO:0090277	positive regulation of peptide hormone secretion	14/1362	124/28814	0.00221169	0.0146437	0.00990868	Rasl10b/Rph3al/Doc2b/Adcy8/C1qtnf12/Prkn/Mpc2/Arhgef7/Trpa1/Myrip/Gck/Camk2n1/Gpr68/Sox4	14
	GO:1902930	BP	GO:1902930	regulation of alcohol biosynthetic process	8/1362	50/28814	0.00223221	0.0147623	0.00998893	Sec14l2/Plcd1/Srebf2/Clcn2/Snca/Adcyap1r1/Dhcr7/Mas1	8
	GO:0022411	BP	GO:0022411	cellular component disassembly	34/1362	427/28814	0.00225523	0.0148743	0.0100647	Hk2/Ddr1/Hspa8/Sgk1/Apaf1/Akap5/Vrk1/Klc1/Htr1a/Retreg1/Myc/Smarcd1/Prkn/C3/Sting1/Avil/Lamc1/Acvr1c/Stmn2/Fbxw7/Tpm1/Dpp4/C1qa/C1qc/C1qb/Ctss/Vill/Plekhh2/Pik3r1/Irgm1/Cd24a/Cx3cr1/Capg/Smarcd2	34
	GO:0014897	BP	GO:0014897	striated muscle hypertrophy	13/1362	111/28814	0.00225965	0.0148743	0.0100647	Fbxo32/Pi16/Igfbp5/Atp2b4/Nr4a3/Tnfrsf1b/Errfi1/Tnfrsf1a/G6pdx/Mlip/Adrb1/Ttn/Akap13	13
	GO:0032642	BP	GO:0032642	regulation of chemokine production	13/1362	111/28814	0.00225965	0.0148743	0.0100647	Lgals9/Klf4/Csf1r/Il6ra/Tlr2/Il4ra/Pycard/Ackr1/Egr1/Ripk2/Ticam1/Cd24a/Ticam2	13
	GO:0110020	BP	GO:0110020	regulation of actomyosin structure organization	13/1362	111/28814	0.00225965	0.0148743	0.0100647	Arhgef18/Wnt11/Sdc4/Mylk3/Tpm1/Arap1/Serpinf2/F11r/Arhgef10l/Pik3r1/S100a10/Arhgef15/Akap13	13
	GO:0099003	BP	GO:0099003	vesicle-mediated transport in synapse	23/1362	254/28814	0.00228417	0.0150182	0.0101621	Rab3b/Cyth1/Canx/Adcy1/Doc2b/Akap5/Htr1a/Syt7/Slc18a2/Myo5b/Snca/Chrna4/Slc10a4/Wnt7a/Cspg5/Sncb/Pip5k1c/Syn1/Grin3a/Stx3/Cd24a/Syn3/Syndig1	23
	GO:0002824	BP	GO:0002824	positive regulation of adaptive immune response based on somatic recombination of immune receptors built from immunoglobulin superfamily domains	16/1362	152/28814	0.0023129	0.0151719	0.0102661	Tgfb1/Hspa8/Cd274/C3/Il18r1/Cd55/Cd1d1/H2-Q4/Cd81/Ripk2/Cd1d2/Cd24a/Fcgr3/B2m/H2-K1/H2-D1	16
	GO:0015698	BP	GO:0015698	inorganic anion transport	16/1362	152/28814	0.0023129	0.0151719	0.0102661	Clic1/Slc12a5/Slc25a30/Clcn2/Racgap1/Xpr1/Gabrd/Fgfr1/Clcnka/Wnk4/Slc26a8/Slc26a10/Gabrg3/Gabra5/Slc4a11/Ano3	16
	GO:0050821	BP	GO:0050821	protein stabilization	19/1362	195/28814	0.00234323	0.0153531	0.0103887	Glmp/Hsp90aa1/Prkn/Hsp90ab1/Pim1/Efna1/Fbxw7/Chek2/Ifi30/Wfs1/Pik3r1/Ipo9/Bag2/Irgm1/Dsg1b/Flot2/Sox4/Hspa1b/Hspa1a	19
	GO:0002702	BP	GO:0002702	positive regulation of production of molecular mediator of immune response	14/1362	125/28814	0.00238477	0.0156071	0.0105606	Tgfb1/Xbp1/Il18r1/Cd55/Tlr2/Nr4a3/Laptm5/Ephb2/Klk7/Il4ra/Cd81/Inava/Ticam1/B2m	14
	GO:0060041	BP	GO:0060041	retina development in camera-type eye	18/1362	181/28814	0.0024102	0.0157553	0.0106609	Lhx2/Acvrl1/Dll1/Ikzf1/Clcn2/Ache/Cyp1b1/C3/Calb1/Mfsd2a/Ush1c/Col4a1/Pou4f2/Megf11/Sdk1/Tgif1/Dscam/Arhgef15	18
	GO:0001736	BP	GO:0001736	establishment of planar polarity	9/1362	62/28814	0.00243006	0.015802	0.0106924	Wnt11/Wnt7b/Astn2/Wnt7a/Grhl3/Fat4/Cthrc1/Gpc3/Erbb4	9
	GO:0051339	BP	GO:0051339	regulation of lyase activity	9/1362	62/28814	0.00243006	0.015802	0.0106924	Vipr2/Adcy1/Akap5/Cap1/Calca/Adcy7/Adrb1/Hrh3/Orai1	9
	GO:0001843	BP	GO:0001843	neural tube closure	13/1362	112/28814	0.00244821	0.015802	0.0106924	Lhx2/Tgfb1/Cluap1/Sdc4/Apaf1/Spint1/Lmo4/Prickle1/Gatad2a/Grhl3/Rara/Tgif1/Cthrc1	13
[truncated: 812 more rows]
