# Supplementary material for: In vivo cyclic overexpression of Yamanaka factors restricted to neurons reverses age-associated phenotypes and enhances memory performance
Source: Commun Biol. 2024 May 24;7:631. doi: 10.1038/s42003-024-06328-w (PMC11126596; doi:10.1038/s42003-024-06328-w)
Supplement: Supplementary file 5 — Supplementary Data 2 [file 42003_2024_6328_MOESM5_ESM.xlsx]

## Sheet: DEG
	Neocortex
	symbol	baseMean	FoldChange	log2FoldChange	lfcSE	stat	pvalue	padj	description
ENSMUSG00000001025	S100a6	355.898	0.778666	-0.360923	0.0766436	-4.7091	2.48813e-06	0.00188881	S100 calcium binding protein A6 (calcyclin)
ENSMUSG00000004415	Col26a1	815.044	0.655873	-0.608511	0.0796476	-7.64004	2.17155e-14	7.58306e-11	collagen, type XXVI, alpha 1
ENSMUSG00000011171	Vipr2	217.653	3.75765	1.90983	0.452889	4.21699	2.47582e-05	0.0123508	vasoactive intestinal peptide receptor 2
ENSMUSG00000014786	Slc9a5	2288.08	1.19675	0.259124	0.0615754	4.20824	2.57364e-05	0.0124822	solute carrier family 9 (sodium/hydrogen exchanger), member 5
ENSMUSG00000018486	Wnt9b	37.7715	0.140836	-2.82791	0.725872	-3.89588	9.78412e-05	0.0321208	wingless-type MMTV integration site family, member 9B
ENSMUSG00000020096	Tbata	209.817	1.43606	0.522115	0.133948	3.89788	9.70379e-05	0.0321208	thymus, brain and testes associated
ENSMUSG00000021171	Esyt2	4260.41	0.493382	-1.01922	0.0377476	-27.001	1.43834e-160	2.51135e-156	extended synaptotagmin-like protein 2
ENSMUSG00000021474	Sfxn1	2876.5	1.25245	0.324752	0.0812325	3.9978	6.39334e-05	0.0253699	sideroflexin 1
ENSMUSG00000021622	Ckmt2	15.9003	0.473297	-1.07918	0.266413	-4.05078	5.10463e-05	0.0212207	creatine kinase, mitochondrial 2
ENSMUSG00000021708	Rasgrf2	6634.25	0.72371	-0.466517	0.0778854	-5.98978	2.10123e-09	4.07639e-06	RAS protein-specific guanine nucleotide-releasing factor 2
ENSMUSG00000022441	Efcab6	671.537	0.701476	-0.511534	0.114331	-4.47417	7.67104e-06	0.0046185	EF-hand calcium binding domain 6
ENSMUSG00000022656	Nectin3	1401.93	0.85092	-0.232904	0.0584245	-3.98641	6.70798e-05	0.026027	nectin cell adhesion molecule 3
ENSMUSG00000024713	Pcsk5	809.211	0.704041	-0.506268	0.0911435	-5.55462	2.78212e-08	3.4697e-05	proprotein convertase subtilisin/kexin type 5
ENSMUSG00000025324	Atp10a	937.763	0.819014	-0.288039	0.0740044	-3.89219	9.93426e-05	0.0321208	ATPase, class V, type 10A
ENSMUSG00000025503	Taldo1	2331.36	1.1039	0.14261	0.0364833	3.9089	9.27192e-05	0.0317427	transaldolase 1
ENSMUSG00000026028	Trak2	9174.34	1.13674	0.184907	0.0319432	5.78862	7.09687e-09	1.12647e-05	trafficking protein, kinesin binding 2
ENSMUSG00000026768	Itga8	612.966	0.751028	-0.413062	0.0765118	-5.39867	6.71375e-08	6.89541e-05	integrin alpha 8
ENSMUSG00000027577	Chrna4	1637.08	0.828841	-0.270832	0.0586493	-4.61783	3.87777e-06	0.00250762	cholinergic receptor, nicotinic, alpha polypeptide 4
ENSMUSG00000028307	Aldob	215.927	0.775332	-0.367114	0.0926873	-3.96078	7.47056e-05	0.0271742	aldolase B, fructose-bisphosphate
ENSMUSG00000028339	Col15a1	380.246	0.724075	-0.46579	0.0992983	-4.69081	2.72122e-06	0.00197969	collagen, type XV, alpha 1
ENSMUSG00000028519	Dab1	8831.04	0.847822	-0.238167	0.0612716	-3.88707	0.000101462	0.0322094	disabled 1
ENSMUSG00000028936	Rpl22	2972.26	1.09096	0.125595	0.0302027	4.15842	3.20462e-05	0.0148123	ribosomal protein L22
ENSMUSG00000030657	Xylt1	3836.34	0.856321	-0.223776	0.041059	-5.4501	5.0341e-08	5.85969e-05	xylosyltransferase 1
ENSMUSG00000031492	Chrnb3	61.4242	0.519729	-0.944169	0.234832	-4.02062	5.80457e-05	0.0235693	cholinergic receptor, nicotinic, beta polypeptide 3
ENSMUSG00000031997	Trpc6	636.893	0.661671	-0.595814	0.135111	-4.40982	1.03455e-05	0.00564477	transient receptor potential cation channel, subfamily C, member 6
ENSMUSG00000032011	Thy1	19393.6	1.11159	0.152629	0.0402087	3.79591	0.000147105	0.043533	thymus cell antigen 1, theta
ENSMUSG00000033530	Ttc7b	9926.52	0.852641	-0.22999	0.0580163	-3.96423	7.36329e-05	0.0271742	tetratricopeptide repeat domain 7B
ENSMUSG00000035131	Brinp3	2041.43	0.808514	-0.306655	0.0751678	-4.0796	4.51133e-05	0.019692	bone morphogenetic protein/retinoic acid inducible neural specific 3
ENSMUSG00000036412	Arsi	54.7085	1.83565	0.876287	0.167249	5.23941	1.61087e-07	0.00014803	arylsulfatase i
ENSMUSG00000036469	Marchf1	2612.43	0.780431	-0.357657	0.0768504	-4.65394	3.25646e-06	0.00218684	membrane associated ring-CH-type finger 1
ENSMUSG00000037095	Lrg1	30.4987	0.572213	-0.805377	0.211786	-3.80279	0.000143073	0.04307	leucine-rich alpha-2-glycoprotein 1
ENSMUSG00000037196	Pacrg	689.141	0.81813	-0.289598	0.065118	-4.44728	8.69661e-06	0.00506142	PARK2 co-regulated
ENSMUSG00000038296	Galnt18	2872.41	0.769278	-0.378424	0.0566004	-6.68588	2.29543e-11	6.67971e-08	polypeptide N-acetylgalactosaminyltransferase 18
ENSMUSG00000039546	Ajap1	1975.05	0.889929	-0.168238	0.0439649	-3.82664	0.000129903	0.0405018	adherens junction associated protein 1
ENSMUSG00000040703	Cyp2s1	323.081	1.69404	0.760472	0.136682	5.56381	2.63945e-08	3.4697e-05	cytochrome P450, family 2, subfamily s, polypeptide 1
ENSMUSG00000040706	Agmat	94.4325	0.586184	-0.770575	0.175645	-4.38713	1.14858e-05	0.00607706	agmatine ureohydrolase (agmatinase)
ENSMUSG00000042029	Ncapg2	219.016	0.477843	-1.06539	0.0844626	-12.6138	1.77342e-36	7.74098e-33	non-SMC condensin II complex, subunit G2
ENSMUSG00000042050	Dync2i1	1145.74	0.477957	-1.06505	0.0669592	-15.9059	5.76684e-57	3.3563e-53	dynein 2 intermediate chain 1
ENSMUSG00000044229	Nxpe4	1400.36	0.851525	-0.231879	0.0557796	-4.15705	3.22376e-05	0.0148123	neurexophilin and PC-esterase domain family, member 4
ENSMUSG00000044364	Tmem74b	243.814	0.766256	-0.384102	0.0981643	-3.91285	9.12144e-05	0.0317427	transmembrane protein 74B
ENSMUSG00000045083	Lingo2	5011.62	0.746854	-0.421101	0.0803263	-5.24239	1.58513e-07	0.00014803	leucine rich repeat and Ig domain containing 2
ENSMUSG00000048078	Tenm4	9554.2	0.856386	-0.223668	0.0465941	-4.80034	1.58395e-06	0.00125708	teneurin transmembrane protein 4
ENSMUSG00000049538	Adamts16	255.002	0.625176	-0.677666	0.157544	-4.30143	1.697e-05	0.00871458	a disintegrin-like and metallopeptidase (reprolysin type) with thrombospondin type 1 motif, 16
ENSMUSG00000049928	Glp2r	118.77	0.486944	-1.03817	0.255304	-4.06641	4.77437e-05	0.0203318	glucagon-like peptide 2 receptor
ENSMUSG00000052581	Lrrtm4	6105.13	0.690374	-0.534551	0.117076	-4.56583	4.97526e-06	0.00310243	leucine rich repeat transmembrane neuronal 4
ENSMUSG00000052942	Glis3	564.533	0.610239	-0.712554	0.116767	-6.10236	1.04516e-09	2.60692e-06	GLIS family zinc finger 3
ENSMUSG00000055078	Gabra5	1936.42	0.794341	-0.33217	0.0847225	-3.92067	8.83014e-05	0.0314641	gamma-aminobutyric acid (GABA) A receptor, subunit alpha 5
ENSMUSG00000055409	Nell1	2403.58	0.741042	-0.432372	0.0844152	-5.12197	3.02366e-07	0.000263965	NEL-like 1
ENSMUSG00000056553	Ptprn2	9322.11	0.549013	-0.865089	0.0473139	-18.284	1.10934e-74	9.68455e-71	protein tyrosine phosphatase, receptor type, N polypeptide 2
ENSMUSG00000056820	Tsnax	8662.94	1.17789	0.2362	0.0594729	3.97156	7.14036e-05	0.0271023	translin-associated factor X
ENSMUSG00000057003	Myh4	16.7682	0.431444	-1.21276	0.259967	-4.66504	3.08552e-06	0.00215493	myosin, heavy polypeptide 4, skeletal muscle
ENSMUSG00000059187	Tafa1	2884.82	0.763048	-0.390153	0.0673551	-5.79249	6.93511e-09	1.12647e-05	TAFA chemokine like family member 1
ENSMUSG00000063626	Unc5d	3427.68	0.718038	-0.477868	0.107827	-4.43179	9.3452e-06	0.00526346	unc-5 netrin receptor D
ENSMUSG00000064080	Fbln2	788.772	0.586987	-0.768599	0.1336	-5.75298	8.76822e-09	1.27578e-05	fibulin 2
ENSMUSG00000072487	Mroh5	418.741	0.808828	-0.306096	0.0745166	-4.10775	3.99535e-05	0.0178869	maestro heat-like repeat family member 5
ENSMUSG00000074796	Slc4a11	124.359	0.287317	-1.79928	0.332613	-5.40954	6.31884e-08	6.89541e-05	solute carrier family 4, sodium bicarbonate transporter-like, member 11
ENSMUSG00000090667	Mdfic2	276.933	0.26612	-1.90985	0.377703	-5.05649	4.27041e-07	0.000355054	MyoD family inhibitor domain containing 2
ENSMUSG00000092094	Zfp804b	570.923	0.533334	-0.906889	0.150511	-6.0254	1.68688e-09	3.68162e-06	zinc finger protein 804B
ENSMUSG00000102252	Snrpn	3088.65	1.09463	0.13044	0.0341519	3.81941	0.000133772	0.0409765	small nuclear ribonucleoprotein N
	Hippocampus
	symbol	baseMean	FoldChange	log2FoldChange	lfcSE	stat	pvalue	padj	description
ENSMUSG00000042050	Dync2i1	1190.94	0.476059	-1.07079	0.0804368	-13.3122	1.97e-40	3.79e-36	dynein 2 intermediate chain 1
ENSMUSG00000021171	Esyt2	4537.72	0.537875	-0.894658	0.0753931	-11.8666	1.77e-32	1.7e-28	extended synaptotagmin-like protein 2
ENSMUSG00000042029	Ncapg2	186.259	0.531567	-0.911676	0.0972293	-9.37656	6.82e-21	4.38e-17	non-SMC condensin II complex, subunit G2
ENSMUSG00000074934	Grem1	195.524	0.428605	-1.22228	0.165458	-7.38724	1.5e-13	7.22e-10	gremlin 1, DAN family BMP antagonist
ENSMUSG00000042063	Zfp386	1130.54	1.2978	0.37607	0.0529947	7.09638	1.28e-12	4.94e-09	zinc finger protein 386 (Kruppel-like)
ENSMUSG00000032323	Cyp11a1	341.999	1.94804	0.962022	0.148084	6.49647	8.22e-11	2.64e-07	cytochrome P450, family 11, subfamily a, polypeptide 1
ENSMUSG00000036907	C1ql2	2005.45	0.576829	-0.793784	0.123855	-6.40896	1.47e-10	4.03e-07	complement component 1, q subcomponent-like 2
ENSMUSG00000052684	Jun	3174.68	0.74525	-0.424203	0.0764972	-5.54534	2.93e-08	7.07e-05	jun proto-oncogene
ENSMUSG00000022715	Tmem114	138.369	2.12764	1.08925	0.197624	5.51176	3.55e-08	7.61e-05	transmembrane protein 114
ENSMUSG00000079022	Col22a1	199.661	0.592387	-0.755387	0.141023	-5.35649	8.49e-08	0.000163501	collagen, type XXII, alpha 1
ENSMUSG00000026024	Als2	2754.4	1.22147	0.288617	0.056229	5.13288	2.85e-07	0.000499838	alsin Rho guanine nucleotide exchange factor
ENSMUSG00000052942	Glis3	1387.46	0.60145	-0.733484	0.145767	-5.03189	4.86e-07	0.000779858	GLIS family zinc finger 3
ENSMUSG00000001103	Sebox	167.286	1.48079	0.566365	0.115298	4.91219	9.01e-07	0.0012396	SEBOX homeobox
ENSMUSG00000037703	Lzts3	8543.18	0.767605	-0.381565	0.077622	-4.91568	8.85e-07	0.0012396	leucine zipper, putative tumor suppressor family member 3
ENSMUSG00000025572	Tmc6	418.155	0.516517	-0.953113	0.199532	-4.77674	1.78e-06	0.0022886	transmembrane channel-like gene family 6
ENSMUSG00000028909	Ptpru	3897.21	0.66502	-0.58853	0.123547	-4.7636	1.9e-06	0.00229027	protein tyrosine phosphatase, receptor type, U
ENSMUSG00000001053	N4bp3	496.818	0.79271	-0.335134	0.0710572	-4.7164	2.4e-06	0.00269895	NEDD4 binding protein 3
ENSMUSG00000027967	Neurog2	28.0722	1.95922	0.970282	0.206162	4.70641	2.52e-06	0.00269895	neurogenin 2
ENSMUSG00000027887	Sypl2	168.898	1.41873	0.504597	0.108289	4.65974	3.17e-06	0.00312038	synaptophysin-like 2
ENSMUSG00000064080	Fbln2	1101.39	0.497713	-1.00661	0.21624	-4.65507	3.24e-06	0.00312038	fibulin 2
ENSMUSG00000032332	Col12a1	549.843	0.58672	-0.769255	0.166891	-4.60934	4.04e-06	0.00370648	collagen, type XII, alpha 1
ENSMUSG00000027994	Mcub	139.087	1.44008	0.526149	0.11491	4.5788	4.68e-06	0.00409598	mitochondrial calcium uniporter dominant negative beta subunit
ENSMUSG00000051617	Krt9	351.523	0.686816	-0.542005	0.120144	-4.5113	6.44e-06	0.00539801	keratin 9
ENSMUSG00000039059	Hrh3	1711.22	0.66597	-0.586471	0.132732	-4.41845	9.94e-06	0.00798135	histamine receptor H3
ENSMUSG00000034997	Htr2a	522.332	0.674427	-0.568266	0.131355	-4.32617	1.52e-05	0.0116943	5-hydroxytryptamine (serotonin) receptor 2A
ENSMUSG00000074796	Slc4a11	69.1826	0.225938	-2.146	0.498631	-4.30379	1.68e-05	0.0124436	solute carrier family 4, sodium bicarbonate transporter-like, member 11
ENSMUSG00000026344	Lypd1	2758	0.773169	-0.371144	0.0877338	-4.23034	2.33e-05	0.0160578	Ly6/Plaur domain containing 1
ENSMUSG00000034209	Rasl10a	1255.15	0.660804	-0.597705	0.14104	-4.23784	2.26e-05	0.0160578	RAS-like, family 10, member A
ENSMUSG00000026181	Ppm1f	3968.23	0.856348	-0.223731	0.0533777	-4.19146	2.77e-05	0.0184158	protein phosphatase 1F (PP2C domain containing)
ENSMUSG00000041616	Nppa	4.53804	27.7807	4.79601	1.15649	4.14702	3.37e-05	0.0216342	natriuretic peptide type A
ENSMUSG00000046607	Hrk	2225.68	1.37097	0.455192	0.110176	4.13151	3.6e-05	0.0224014	harakiri, BCL2 interacting protein (contains only BH3 domain)
ENSMUSG00000037111	Setd7	8769.72	1.16236	0.21706	0.0528125	4.11002	3.96e-05	0.0238233	SET domain containing (lysine methyltransferase) 7
ENSMUSG00000047990	C2cd4a	22.1209	0.298797	-1.74276	0.426205	-4.08902	4.33e-05	0.0252948	C2 calcium-dependent domain containing 4A
ENSMUSG00000022357	Klhl38	17.9231	0.469879	-1.08964	0.267508	-4.0733	4.64e-05	0.0257976	kelch-like 38
ENSMUSG00000034918	Cdhr2	34.442	0.521836	-0.938331	0.230505	-4.07077	4.69e-05	0.0257976	cadherin-related family member 2
ENSMUSG00000016262	Sertad4	658.515	1.3463	0.429002	0.106207	4.03932	5.36e-05	0.028693	SERTA domain containing 4
ENSMUSG00000072487	Mroh5	395.721	0.731337	-0.451392	0.112632	-4.00768	6.13e-05	0.0319337	maestro heat-like repeat family member 5
ENSMUSG00000024369	Nelfe	597.003	0.867611	-0.204879	0.0513818	-3.98738	6.68e-05	0.0338758	negative elongation factor complex member E, Rdbp
ENSMUSG00000045573	Penk	775.343	0.450915	-1.14907	0.289655	-3.96704	7.28e-05	0.0359548	preproenkephalin
ENSMUSG00000068263	Efcc1	310.568	0.823846	-0.279554	0.0708637	-3.94495	7.98e-05	0.0384495	EF hand and coiled-coil domain containing 1
ENSMUSG00000028936	Rpl22	3266.9	1.1166	0.159119	0.0406693	3.9125	9.13e-05	0.0429305	ribosomal protein L22
ENSMUSG00000041594	Tmtc4	575.511	0.77552	-0.366765	0.0941819	-3.89422	9.85e-05	0.0451982	transmembrane and tetratricopeptide repeat containing 4
ENSMUSG00000037727	Avp	35.7966	0.119806	-3.06123	0.790424	-3.87289	0.000107551	0.0481953	arginine vasopressin

## Sheet: GO q<0.05
	Neocortex
	ONTOLOGY	ID	Description	GeneRatio	BgRatio	pvalue	p.adjust	qvalue	geneID	Count
	GO:0031345	BP	GO:0031345	negative regulation of cell projection organization	1957-05-01	213/28943	6.31745e-05	0.0266065	0.0216928	Trak2/Dab1/Xylt1/Trpc6/Thy1	5
	GO:0010810	BP	GO:0010810	regulation of cell-substrate adhesion	1957-05-01	225/28943	8.18228e-05	0.0266065	0.0216928	Col26a1/Pcsk5/Thy1/Ajap1/Fbln2	5
	GO:0031589	BP	GO:0031589	cell-substrate adhesion	1957-06-01	371/28943	8.90842e-05	0.0266065	0.0216928	Col26a1/Pcsk5/Itga8/Thy1/Ajap1/Fbln2	6
	GO:0010811	BP	GO:0010811	positive regulation of cell-substrate adhesion	1957-04-01	138/28943	0.000160642	0.0359838	0.0293383	Col26a1/Pcsk5/Thy1/Fbln2	4
	GO:0048706	BP	GO:0048706	embryonic skeletal system development	1957-04-01	147/28943	0.000204684	0.0366793	0.0299054	Wnt9b/Pcsk5/Xylt1/Dync2i1	4
	GO:0010977	BP	GO:0010977	negative regulation of neuron projection development	1957-04-01	160/28943	0.000282827	0.0370488	0.0302066	Trak2/Dab1/Xylt1/Thy1	4
	GO:0050771	BP	GO:0050771	negative regulation of axonogenesis	1957-03-01	68/28943	0.000331412	0.0370488	0.0302066	Trak2/Dab1/Thy1	3
	GO:0050768	BP	GO:0050768	negative regulation of neurogenesis	1957-04-01	168/28943	0.000340407	0.0370488	0.0302066	Trak2/Dab1/Trpc6/Thy1	4
	GO:0051961	BP	GO:0051961	negative regulation of nervous system development	1957-04-01	172/28943	0.000372142	0.0370488	0.0302066	Trak2/Dab1/Trpc6/Thy1	4
	GO:0070571	BP	GO:0070571	negative regulation of neuron projection regeneration	1957-02-01	17/28943	0.000508486	0.0455603	0.0371462	Xylt1/Thy1	2
	GO:0099060	CC	GO:0099060	integral component of postsynaptic specialization membrane	1959-04-01	108/28804	7.25744e-05	0.00652627	0.00412957	Nectin3/Chrna4/Lrrtm4/Gabra5	4
	GO:0098948	CC	GO:0098948	intrinsic component of postsynaptic specialization membrane	1959-04-01	114/28804	8.9544e-05	0.00652627	0.00412957	Nectin3/Chrna4/Lrrtm4/Gabra5	4
	GO:0032590	CC	GO:0032590	dendrite membrane	1959-03-01	50/28804	0.000149403	0.00652627	0.00412957	Itga8/Thy1/Gabra5	3
	GO:1990351	CC	GO:1990351	transporter complex	1959-06-01	395/28804	0.000156243	0.00652627	0.00412957	Atp10a/Chrna4/Chrnb3/Trpc6/Lrrtm4/Gabra5	6
	GO:0099634	CC	GO:0099634	postsynaptic specialization membrane	1959-04-01	138/28804	0.00018712	0.00652627	0.00412957	Nectin3/Chrna4/Lrrtm4/Gabra5	4
	GO:0043235	CC	GO:0043235	receptor complex	1959-06-01	430/28804	0.000246853	0.00652627	0.00412957	Itga8/Chrna4/Chrnb3/Lrrtm4/Gabra5/Ptprn2	6
	GO:0099572	CC	GO:0099572	postsynaptic specialization	1959-06-01	438/28804	0.000272445	0.00652627	0.00412957	Nectin3/Itga8/Chrna4/Dab1/Lrrtm4/Gabra5	6
	GO:0034702	CC	GO:0034702	ion channel complex	1959-05-01	295/28804	0.000346939	0.00652627	0.00412957	Chrna4/Chrnb3/Trpc6/Lrrtm4/Gabra5	5
	GO:0097060	CC	GO:0097060	synaptic membrane	1959-06-01	469/28804	0.000391978	0.00652627	0.00412957	Nectin3/Itga8/Chrna4/Chrnb3/Lrrtm4/Gabra5	6
	GO:0099055	CC	GO:0099055	integral component of postsynaptic membrane	1959-04-01	170/28804	0.000413883	0.00652627	0.00412957	Nectin3/Chrna4/Lrrtm4/Gabra5	4
	GO:0032589	CC	GO:0032589	neuron projection membrane	1959-03-01	71/28804	0.000422572	0.00652627	0.00412957	Itga8/Thy1/Gabra5	3
	GO:0098691	CC	GO:0098691	dopaminergic synapse	1959-02-01	16/28804	0.000485904	0.00652627	0.00412957	Chrna4/Chrnb3	2
	GO:0098936	CC	GO:0098936	intrinsic component of postsynaptic membrane	1959-04-01	180/28804	0.000513378	0.00652627	0.00412957	Nectin3/Chrna4/Lrrtm4/Gabra5	4
	GO:0045211	CC	GO:0045211	postsynaptic membrane	1959-05-01	326/28804	0.000546648	0.00652627	0.00412957	Nectin3/Chrna4/Chrnb3/Lrrtm4/Gabra5	5
	GO:0005892	CC	GO:0005892	acetylcholine-gated channel complex	1959-02-01	17/28804	0.000549967	0.00652627	0.00412957	Chrna4/Chrnb3	2
	GO:0098802	CC	GO:0098802	plasma membrane signaling receptor complex	1959-04-01	199/28804	0.000747533	0.0083163	0.00526224	Itga8/Chrna4/Chrnb3/Lrrtm4	4
	GO:1902495	CC	GO:1902495	transmembrane transporter complex	1959-05-01	373/28804	0.00100032	0.010474	0.00662752	Chrna4/Chrnb3/Trpc6/Lrrtm4/Gabra5	5
	GO:0099699	CC	GO:0099699	integral component of synaptic membrane	1959-04-01	227/28804	0.00121761	0.0120408	0.00761898	Nectin3/Chrna4/Lrrtm4/Gabra5	4
	GO:0099240	CC	GO:0099240	intrinsic component of synaptic membrane	1959-04-01	247/28804	0.00165947	0.0155466	0.00983732	Nectin3/Chrna4/Lrrtm4/Gabra5	4
	GO:0032809	CC	GO:0032809	neuronal cell body membrane	1959-02-01	38/28804	0.00276538	0.0246118	0.0155734	Thy1/Gabra5	2
	GO:0044298	CC	GO:0044298	cell body membrane	1959-02-01	41/28804	0.00321293	0.0272334	0.0172323	Thy1/Gabra5	2
	GO:0031256	CC	GO:0031256	leading edge membrane	1959-03-01	156/28804	0.00405721	0.0328265	0.0207714	Itga8/Thy1/Gabra5	3
	GO:0009898	CC	GO:0009898	cytoplasmic side of plasma membrane	1959-03-01	182/28804	0.00622292	0.04816	0.0304738	S100a6/Esyt2/Ajap1	3
	GO:0050997	MF	GO:0050997	quaternary ammonium group binding	1959-03-01	40/28404	7.96286e-05	0.00872598	0.0054579	Esyt2/Chrna4/Aldob	3
	GO:0005231	MF	GO:0005231	excitatory extracellular ligand-gated ion channel activity	1959-03-01	57/28404	0.000229983	0.00872598	0.0054579	Chrna4/Chrnb3/Gabra5	3
	GO:1904315	MF	GO:1904315	transmitter-gated ion channel activity involved in regulation of postsynaptic membrane potential	1959-03-01	59/28404	0.000254768	0.00872598	0.0054579	Chrna4/Chrnb3/Gabra5	3
	GO:0042166	MF	GO:0042166	acetylcholine binding	1959-02-01	12/28404	0.000276229	0.00872598	0.0054579	Chrna4/Chrnb3	2
	GO:0022824	MF	GO:0022824	transmitter-gated ion channel activity	1959-03-01	61/28404	0.000281217	0.00872598	0.0054579	Chrna4/Chrnb3/Gabra5	3
	GO:0022835	MF	GO:0022835	transmitter-gated channel activity	1959-03-01	61/28404	0.000281217	0.00872598	0.0054579	Chrna4/Chrnb3/Gabra5	3
	GO:0099529	MF	GO:0099529	neurotransmitter receptor activity involved in regulation of postsynaptic membrane potential	1959-03-01	62/28404	0.000295081	0.00872598	0.0054579	Chrna4/Chrnb3/Gabra5	3
	GO:0005230	MF	GO:0005230	extracellular ligand-gated ion channel activity	1959-03-01	71/28404	0.000440065	0.01064	0.00665504	Chrna4/Chrnb3/Gabra5	3
	GO:0022848	MF	GO:0022848	acetylcholine-gated cation-selective channel activity	1959-02-01	16/28404	0.000499557	0.01064	0.00665504	Chrna4/Chrnb3	2
	GO:0098960	MF	GO:0098960	postsynaptic neurotransmitter receptor activity	1959-03-01	76/28404	0.000537304	0.01064	0.00665504	Chrna4/Chrnb3/Gabra5	3
	GO:0050811	MF	GO:0050811	GABA receptor binding	1959-02-01	17/28404	0.000565408	0.01064	0.00665504	Trak2/Gabra5	2
	GO:0015464	MF	GO:0015464	acetylcholine receptor activity	1959-02-01	18/28404	0.000635235	0.0109578	0.00685385	Chrna4/Chrnb3	2
	GO:0042165	MF	GO:0042165	neurotransmitter binding	1959-02-01	22/28404	0.000953971	0.0151901	0.00950108	Chrna4/Chrnb3	2
	GO:0030594	MF	GO:0030594	neurotransmitter receptor activity	1959-03-01	111/28404	0.0016103	0.022923	0.0143378	Chrna4/Chrnb3/Gabra5	3
	GO:0031210	MF	GO:0031210	phosphatidylcholine binding	1959-02-01	29/28404	0.00166109	0.022923	0.0143378	Esyt2/Aldob	2
	GO:0005216	MF	GO:0005216	ion channel activity	1959-05-01	439/28404	0.00217495	0.0281384	0.0175999	Chrna4/Chrnb3/Trpc6/Gabra5/Slc4a11	5
	GO:0005543	MF	GO:0005543	phospholipid binding	1959-05-01	460/28404	0.00266094	0.0323216	0.0202164	Esyt2/Ckmt2/Aldob/Dab1/Thy1	5
	GO:0015276	MF	GO:0015276	ligand-gated ion channel activity	1959-03-01	137/28404	0.00292951	0.0323216	0.0202164	Chrna4/Chrnb3/Gabra5	3
	GO:0022834	MF	GO:0022834	ligand-gated channel activity	1959-03-01	139/28404	0.00305172	0.0323216	0.0202164	Chrna4/Chrnb3/Gabra5	3
	GO:0015267	MF	GO:0015267	channel activity	1959-05-01	483/28404	0.00327901	0.0323216	0.0202164	Chrna4/Chrnb3/Trpc6/Gabra5/Slc4a11	5
	GO:0022803	MF	GO:0022803	passive transmembrane transporter activity	1959-05-01	483/28404	0.00327901	0.0323216	0.0202164	Chrna4/Chrnb3/Trpc6/Gabra5/Slc4a11	5
	GO:0050839	MF	GO:0050839	cell adhesion molecule binding	1959-04-01	308/28404	0.00386279	0.0363454	0.0227332	Nectin3/Itga8/Thy1/Tenm4	4
	GO:0005261	MF	GO:0005261	cation channel activity	1959-04-01	334/28404	0.00514118	0.0462706	0.0289412	Chrna4/Chrnb3/Trpc6/Slc4a11	4
	GO:0017046	MF	GO:0017046	peptide hormone binding	1959-02-01	53/28404	0.00546056	0.0470973	0.0294583	Vipr2/Glp2r	2
	Hippocampus
	ONTOLOGY	ID	Description	GeneRatio	BgRatio	pvalue	p.adjust	qvalue	geneID	Count
	GO:0044331	BP	GO:0044331	cell-cell adhesion mediated by cadherin	1942-03-01	25/28943	6.39113e-06	0.00710694	0.00509945	Ppm1f/Ptpru/Cdhr2	3
	GO:0001662	BP	GO:0001662	behavioral fear response	1942-03-01	56/28943	7.46533e-05	0.0185183	0.0132875	Als2/Lypd1/Penk	3
	GO:0030003	BP	GO:0030003	cellular cation homeostasis	1942-06-01	498/28943	7.81015e-05	0.0185183	0.0132875	Sypl2/Mcub/Htr2a/Avp/Tmtc4/Slc4a11	6
	GO:0002209	BP	GO:0002209	behavioral defense response	1942-03-01	57/28943	7.87213e-05	0.0185183	0.0132875	Als2/Lypd1/Penk	3
	GO:0042596	BP	GO:0042596	fear response	1942-03-01	62/28943	0.000101239	0.0185183	0.0132875	Als2/Lypd1/Penk	3
	GO:0002118	BP	GO:0002118	aggressive behavior	1942-02-01	11/28943	0.00011213	0.0185183	0.0132875	Avp/Penk	2
	GO:0001836	BP	GO:0001836	release of cytochrome c from mitochondria	1942-03-01	65/28943	0.000116572	0.0185183	0.0132875	Avp/Hrk/Jun	3
	GO:2000047	BP	GO:2000047	regulation of cell-cell adhesion mediated by cadherin	1942-02-01	17/28943	0.000275739	0.0383277	0.0275014	Ppm1f/Ptpru	2
	GO:0003018	BP	GO:0003018	vascular process in circulatory system	1942-04-01	235/28943	0.000372172	0.0459839	0.0329949	Htr2a/Avp/Nppa/C2cd4a	4
	GO:0070852	CC	GO:0070852	cell body fiber	1943-02-01	10/28804	9.7217e-05	0.0106939	0.00880069	Htr2a/Penk	2
	GO:0043176	MF	GO:0043176	amine binding	1940-02-01	19/28404	0.000325682	0.0318688	0.0223641	Htr2a/Hrh3	2
	GO:0005184	MF	GO:0005184	neuropeptide hormone activity	1940-02-01	28/28404	0.000714179	0.0318688	0.0223641	Avp/Nppa	2
	GO:0005201	MF	GO:0005201	extracellular matrix structural constituent	1940-03-01	150/28404	0.00123586	0.0318688	0.0223641	Col12a1/Fbln2/Col22a1	3
	GO:0030547	MF	GO:0030547	signaling receptor inhibitor activity	1940-02-01	37/28404	0.00124828	0.0318688	0.0223641	Lypd1/Ncapg2	2
	GO:0030020	MF	GO:0030020	extracellular matrix structural constituent conferring tensile strength	1940-02-01	38/28404	0.00131645	0.0318688	0.0223641	Col12a1/Col22a1	2
	GO:0004993	MF	GO:0004993	G protein-coupled serotonin receptor activity	1940-02-01	40/28404	0.00145805	0.0318688	0.0223641	Htr2a/Hrh3	2
	GO:0099589	MF	GO:0099589	serotonin receptor activity	1940-02-01	40/28404	0.00145805	0.0318688	0.0223641	Htr2a/Hrh3	2

## Sheet: GO q<0.05 Neocortex+Hc
	ONTOLOGY	ID	Description	GeneRatio	BgRatio	pvalue	p.adjust	qvalue	geneID	Count
	GO:0010810	BP	GO:0010810	regulation of cell-substrate adhesion	1991-07-01	225/28943	7.26987e-06	0.00992643	0.00798559	Col26a1/Pcsk5/Thy1/Ajap1/Fbln2/Ppm1f/Grem1	7
	GO:0031589	BP	GO:0031589	cell-substrate adhesion	1991-08-01	371/28943	2.27587e-05	0.00992643	0.00798559	Col26a1/Pcsk5/Itga8/Thy1/Ajap1/Fbln2/Ppm1f/Grem1	8
	GO:0030003	BP	GO:0030003	cellular cation homeostasis	1991-09-01	498/28943	2.76377e-05	0.00992643	0.00798559	Slc9a5/Trpc6/Thy1/Slc4a11/Sypl2/Mcub/Htr2a/Avp/Tmtc4	9
	GO:0001662	BP	GO:0001662	behavioral fear response	1991-04-01	56/28943	2.96349e-05	0.00992643	0.00798559	Gabra5/Als2/Lypd1/Penk	4
	GO:0002209	BP	GO:0002209	behavioral defense response	1991-04-01	57/28943	3.17951e-05	0.00992643	0.00798559	Gabra5/Als2/Lypd1/Penk	4
	GO:0042596	BP	GO:0042596	fear response	1991-04-01	62/28943	4.43668e-05	0.0115428	0.00928589	Gabra5/Als2/Lypd1/Penk	4
	GO:0001952	BP	GO:0001952	regulation of cell-matrix adhesion	1991-05-01	128/28943	5.36456e-05	0.011963	0.00962395	Pcsk5/Thy1/Ajap1/Ppm1f/Grem1	5
	GO:0044331	BP	GO:0044331	cell-cell adhesion mediated by cadherin	1991-03-01	25/28943	6.57704e-05	0.0128334	0.0103242	Ppm1f/Ptpru/Cdhr2	3
	GO:0010811	BP	GO:0010811	positive regulation of cell-substrate adhesion	1991-05-01	138/28943	7.6681e-05	0.0132999	0.0106995	Col26a1/Pcsk5/Thy1/Fbln2/Ppm1f	5
	GO:0007160	BP	GO:0007160	cell-matrix adhesion	1991-06-01	233/28943	9.61453e-05	0.0146935	0.0118206	Pcsk5/Itga8/Thy1/Ajap1/Ppm1f/Grem1	6
	GO:0007271	BP	GO:0007271	synaptic transmission, cholinergic	1991-03-01	29/28943	0.000103542	0.0146935	0.0118206	Chrna4/Chrnb3/Lypd1	3
	GO:0035094	BP	GO:0035094	response to nicotine	1991-03-01	31/28943	0.000126795	0.0164939	0.013269	Chrna4/Chrnb3/Lypd1	3
	GO:0095500	BP	GO:0095500	acetylcholine receptor signaling pathway	1991-03-01	38/28943	0.000234204	0.0281225	0.0226239	Chrna4/Lypd1/Hrh3	3
	GO:1905145	BP	GO:1905145	cellular response to acetylcholine	1991-03-01	40/28943	0.000273049	0.0304449	0.0244923	Chrna4/Lypd1/Hrh3	3
	GO:0006874	BP	GO:0006874	cellular calcium ion homeostasis	1991-06-01	292/28943	0.000325585	0.0330488	0.026587	Trpc6/Thy1/Sypl2/Mcub/Htr2a/Tmtc4	6
	GO:1905144	BP	GO:1905144	response to acetylcholine	1991-03-01	43/28943	0.000338745	0.0330488	0.026587	Chrna4/Lypd1/Hrh3	3
	GO:0033555	BP	GO:0033555	multicellular organismal response to stress	1991-04-01	109/28943	0.000395384	0.0340296	0.0273761	Gabra5/Als2/Lypd1/Penk	4
	GO:0051952	BP	GO:0051952	regulation of amine transport	1991-04-01	117/28943	0.000516925	0.0340296	0.0273761	Chrna4/Htr2a/Avp/Hrh3	4
	GO:0002118	BP	GO:0002118	aggressive behavior	1991-02-01	11/28943	0.000527911	0.0340296	0.0273761	Avp/Penk	2
	GO:0072503	BP	GO:0072503	cellular divalent inorganic cation homeostasis	1991-06-01	320/28943	0.000528249	0.0340296	0.0273761	Trpc6/Thy1/Sypl2/Mcub/Htr2a/Tmtc4	6
	GO:0030198	BP	GO:0030198	extracellular matrix organization	1991-06-01	322/28943	0.000545797	0.0340296	0.0273761	Itga8/Col15a1/Adamts16/Fbln2/Grem1/Col22a1	6
	GO:0045666	BP	GO:0045666	positive regulation of neuron differentiation	1991-04-01	119/28943	0.000551036	0.0340296	0.0273761	Dab1/Trpc6/Brinp3/Neurog2	4
	GO:0043062	BP	GO:0043062	extracellular structure organization	1991-06-01	323/28943	0.00055474	0.0340296	0.0273761	Itga8/Col15a1/Adamts16/Fbln2/Grem1/Col22a1	6
	GO:0045229	BP	GO:0045229	external encapsulating structure organization	1991-06-01	324/28943	0.000563796	0.0340296	0.0273761	Itga8/Col15a1/Adamts16/Fbln2/Grem1/Col22a1	6
	GO:0055074	BP	GO:0055074	calcium ion homeostasis	1991-06-01	324/28943	0.000563796	0.0340296	0.0273761	Trpc6/Thy1/Sypl2/Mcub/Htr2a/Tmtc4	6
	GO:0031345	BP	GO:0031345	negative regulation of cell projection organization	1991-05-01	213/28943	0.000573231	0.0340296	0.0273761	Trak2/Dab1/Xylt1/Trpc6/Thy1	5
	GO:0015837	BP	GO:0015837	amine transport	1991-04-01	122/28943	0.000605161	0.0340296	0.0273761	Chrna4/Htr2a/Avp/Hrh3	4
	GO:0098742	BP	GO:0098742	cell-cell adhesion via plasma-membrane adhesion molecules	1991-05-01	217/28943	0.000623513	0.0340296	0.0273761	Nectin3/Dab1/Tenm4/Unc5d/Cdhr2	5
	GO:0003337	BP	GO:0003337	mesenchymal to epithelial transition involved in metanephros morphogenesis	1991-02-01	12/28943	0.000632197	0.0340296	0.0273761	Wnt9b/Grem1	2
	GO:1901890	BP	GO:1901890	positive regulation of cell junction assembly	1991-04-01	125/28943	0.000662957	0.0341843	0.0275005	Thy1/Lingo2/Lrrtm4/Ppm1f	4
	GO:1901888	BP	GO:1901888	regulation of cell junction assembly	1991-05-01	222/28943	0.000690936	0.0341843	0.0275005	Thy1/Lingo2/Lrrtm4/Ppm1f/Grem1	5
	GO:0098926	BP	GO:0098926	postsynaptic signal transduction	1991-03-01	55/28943	0.000700767	0.0341843	0.0275005	Chrna4/Lypd1/Hrh3	3
	GO:0033689	BP	GO:0033689	negative regulation of osteoblast proliferation	1991-02-01	13/28943	0.000745613	0.0352698	0.0283737	Nell1/Grem1	2
	GO:0072172	BP	GO:0072172	mesonephric tubule formation	1991-02-01	14/28943	0.000868103	0.0390188	0.0313897	Wnt9b/Grem1	2
	GO:0050890	BP	GO:0050890	cognition	1991-06-01	358/28943	0.000946683	0.0390188	0.0313897	Itga8/Chrna4/Gabra5/Htr2a/Hrh3/Jun	6
	GO:0072507	BP	GO:0072507	divalent inorganic cation homeostasis	1991-06-01	359/28943	0.000960373	0.0390188	0.0313897	Trpc6/Thy1/Sypl2/Mcub/Htr2a/Tmtc4	6
	GO:0031102	BP	GO:0031102	neuron projection regeneration	1991-03-01	62/28943	0.00099431	0.0390188	0.0313897	Xylt1/Thy1/Jun	3
	GO:0072283	BP	GO:0072283	metanephric renal vesicle morphogenesis	1991-02-01	15/28943	0.00099961	0.0390188	0.0313897	Wnt9b/Grem1	2
	GO:0001954	BP	GO:0001954	positive regulation of cell-matrix adhesion	1991-03-01	64/28943	0.00109042	0.0390188	0.0313897	Pcsk5/Thy1/Ppm1f	3
	GO:0051893	BP	GO:0051893	regulation of focal adhesion assembly	1991-03-01	64/28943	0.00109042	0.0390188	0.0313897	Thy1/Ppm1f/Grem1	3
	GO:0090109	BP	GO:0090109	regulation of cell-substrate junction assembly	1991-03-01	64/28943	0.00109042	0.0390188	0.0313897	Thy1/Ppm1f/Grem1	3
	GO:0001836	BP	GO:0001836	release of cytochrome c from mitochondria	1991-03-01	65/28943	0.00114059	0.0390188	0.0313897	Avp/Hrk/Jun	3
	GO:0006493	BP	GO:0006493	protein O-linked glycosylation	1991-03-01	66/28943	0.0011922	0.0390188	0.0313897	Trak2/Galnt18/Tmtc4	3
	GO:0010469	BP	GO:0010469	regulation of signaling receptor activity	1991-04-01	147/28943	0.00121203	0.0390188	0.0313897	Rasgrf2/Chrna4/Tafa1/Grem1	4
	GO:0048706	BP	GO:0048706	embryonic skeletal system development	1991-04-01	147/28943	0.00121203	0.0390188	0.0313897	Wnt9b/Pcsk5/Xylt1/Dync2i1	4
	GO:0001658	BP	GO:0001658	branching involved in ureteric bud morphogenesis	1991-03-01	67/28943	0.00124527	0.0390188	0.0313897	Wnt9b/Adamts16/Grem1	3
	GO:0001505	BP	GO:0001505	regulation of neurotransmitter levels	1991-05-01	255/28943	0.0012817	0.0390188	0.0313897	Chrna4/Chrnb3/Ptprn2/Htr2a/Hrh3	5
	GO:0001886	BP	GO:0001886	endothelial cell morphogenesis	1991-02-01	17/28943	0.00128945	0.0390188	0.0313897	Col15a1/Col22a1	2
	GO:0070571	BP	GO:0070571	negative regulation of neuron projection regeneration	1991-02-01	17/28943	0.00128945	0.0390188	0.0313897	Xylt1/Thy1	2
	GO:2000047	BP	GO:2000047	regulation of cell-cell adhesion mediated by cadherin	1991-02-01	17/28943	0.00128945	0.0390188	0.0313897	Ppm1f/Ptpru	2
	GO:0050433	BP	GO:0050433	regulation of catecholamine secretion	1991-03-01	68/28943	0.00129979	0.0390188	0.0313897	Chrna4/Htr2a/Hrh3	3
	GO:0050771	BP	GO:0050771	negative regulation of axonogenesis	1991-03-01	68/28943	0.00129979	0.0390188	0.0313897	Trak2/Dab1/Thy1	3
	GO:0150116	BP	GO:0150116	regulation of cell-substrate junction organization	1991-03-01	69/28943	0.0013558	0.0399322	0.0321245	Thy1/Ppm1f/Grem1	3
	GO:0072077	BP	GO:0072077	renal vesicle morphogenesis	1991-02-01	18/28943	0.00144766	0.0418482	0.0336659	Wnt9b/Grem1	2
	GO:0007626	BP	GO:0007626	locomotory behavior	1991-05-01	266/28943	0.00154349	0.0438071	0.0352419	Chrna4/Dab1/Als2/Avp/Penk	5
	GO:0060231	BP	GO:0060231	mesenchymal to epithelial transition	1991-02-01	19/28943	0.00161467	0.043882	0.0353021	Wnt9b/Grem1	2
	GO:0010977	BP	GO:0010977	negative regulation of neuron projection development	1991-04-01	160/28943	0.0016548	0.043882	0.0353021	Trak2/Dab1/Xylt1/Thy1	4
	GO:0050432	BP	GO:0050432	catecholamine secretion	1991-03-01	74/28943	0.00165858	0.043882	0.0353021	Chrna4/Htr2a/Hrh3	3
	GO:0060675	BP	GO:0060675	ureteric bud morphogenesis	1991-03-01	74/28943	0.00165858	0.043882	0.0353021	Wnt9b/Adamts16/Grem1	3
	GO:0072087	BP	GO:0072087	renal vesicle development	1991-02-01	20/28943	0.00179042	0.0465254	0.0374286	Wnt9b/Grem1	2
	GO:0006979	BP	GO:0006979	response to oxidative stress	1991-06-01	407/28943	0.0018181	0.0465254	0.0374286	Chrna4/Trpc6/Slc4a11/Als2/Cyp11a1/Jun	6
	GO:0072171	BP	GO:0072171	mesonephric tubule morphogenesis	1991-03-01	78/28943	0.00192894	0.0485657	0.03907	Wnt9b/Adamts16/Grem1	3
	GO:0050768	BP	GO:0050768	negative regulation of neurogenesis	1991-04-01	168/28943	0.00197709	0.048988	0.0394097	Trak2/Dab1/Trpc6/Thy1	4
	GO:0099572	CC	GO:0099572	postsynaptic specialization	1994-08-01	438/28804	9.53492e-05	0.00855913	0.00568093	Nectin3/Itga8/Chrna4/Dab1/Lrrtm4/Gabra5/Als2/Lzts3	8
	GO:0005581	CC	GO:0005581	collagen trimer	1994-04-01	81/28804	0.000145997	0.00855913	0.00568093	Col26a1/Col15a1/Col12a1/C1ql2	4
	GO:0099055	CC	GO:0099055	integral component of postsynaptic membrane	1994-05-01	170/28804	0.00024254	0.00855913	0.00568093	Nectin3/Chrna4/Lrrtm4/Gabra5/Htr2a	5
	GO:0098936	CC	GO:0098936	intrinsic component of postsynaptic membrane	1994-05-01	180/28804	0.000315674	0.00855913	0.00568093	Nectin3/Chrna4/Lrrtm4/Gabra5/Htr2a	5
	GO:1990351	CC	GO:1990351	transporter complex	1994-07-01	395/28804	0.00031802	0.00855913	0.00568093	Atp10a/Chrna4/Chrnb3/Trpc6/Lrrtm4/Gabra5/Mcub	7
	GO:0034702	CC	GO:0034702	ion channel complex	1994-06-01	295/28804	0.000419857	0.00855913	0.00568093	Chrna4/Chrnb3/Trpc6/Lrrtm4/Gabra5/Mcub	6
	GO:0099060	CC	GO:0099060	integral component of postsynaptic specialization membrane	1994-04-01	108/28804	0.000439751	0.00855913	0.00568093	Nectin3/Chrna4/Lrrtm4/Gabra5	4
	GO:0070852	CC	GO:0070852	cell body fiber	1994-02-01	10/28804	0.000466157	0.00855913	0.00568093	Htr2a/Penk	2
	GO:0043235	CC	GO:0043235	receptor complex	1994-07-01	430/28804	0.000527822	0.00855913	0.00568093	Itga8/Chrna4/Chrnb3/Lrrtm4/Gabra5/Ptprn2/Htr2a	7
	GO:0098948	CC	GO:0098948	intrinsic component of postsynaptic specialization membrane	1994-04-01	114/28804	0.000539462	0.00855913	0.00568093	Nectin3/Chrna4/Lrrtm4/Gabra5	4
	GO:0044214	CC	GO:0044214	spanning component of plasma membrane	1994-02-01	11/28804	0.000568537	0.00855913	0.00568093	Ajap1/Cdhr2	2
	GO:0089717	CC	GO:0089717	spanning component of membrane	1994-02-01	11/28804	0.000568537	0.00855913	0.00568093	Ajap1/Cdhr2	2
	GO:0098984	CC	GO:0098984	neuron to neuron synapse	1994-07-01	437/28804	0.000580674	0.00855913	0.00568093	Nectin3/Itga8/Dab1/Lrrtm4/Als2/Lzts3/Penk	7
	GO:0032590	CC	GO:0032590	dendrite membrane	1994-03-01	50/28804	0.000590284	0.00855913	0.00568093	Itga8/Thy1/Gabra5	3
	GO:0045211	CC	GO:0045211	postsynaptic membrane	1994-06-01	326/28804	0.000708942	0.00959435	0.00636804	Nectin3/Chrna4/Chrnb3/Lrrtm4/Gabra5/Htr2a	6
	GO:0097060	CC	GO:0097060	synaptic membrane	1994-07-01	469/28804	0.000878426	0.0107895	0.00716127	Nectin3/Itga8/Chrna4/Chrnb3/Lrrtm4/Gabra5/Htr2a	7
	GO:0099699	CC	GO:0099699	integral component of synaptic membrane	1994-05-01	227/28804	0.000903551	0.0107895	0.00716127	Nectin3/Chrna4/Lrrtm4/Gabra5/Htr2a	5
	GO:0099634	CC	GO:0099634	postsynaptic specialization membrane	1994-04-01	138/28804	0.00110172	0.012425	0.00824681	Nectin3/Chrna4/Lrrtm4/Gabra5	4
	GO:0098691	CC	GO:0098691	dopaminergic synapse	1994-02-01	16/28804	0.00122733	0.0124997	0.00829639	Chrna4/Chrnb3	2
	GO:0043204	CC	GO:0043204	perikaryon	1994-04-01	143/28804	0.0012566	0.0124997	0.00829639	Pcsk5/Itga8/Cyp11a1/Penk	4
	GO:0099240	CC	GO:0099240	intrinsic component of synaptic membrane	1994-05-01	247/28804	0.00131443	0.0124997	0.00829639	Nectin3/Chrna4/Lrrtm4/Gabra5/Htr2a	5
	GO:0005892	CC	GO:0005892	acetylcholine-gated channel complex	1994-02-01	17/28804	0.00138802	0.0124997	0.00829639	Chrna4/Chrnb3	2
	GO:1902495	CC	GO:1902495	transmembrane transporter complex	1994-06-01	373/28804	0.00141622	0.0124997	0.00829639	Chrna4/Chrnb3/Trpc6/Lrrtm4/Gabra5/Mcub	6
	GO:0032589	CC	GO:0032589	neuron projection membrane	1994-03-01	71/28804	0.00163827	0.0138571	0.00919733	Itga8/Thy1/Gabra5	3
	GO:0014069	CC	GO:0014069	postsynaptic density	1994-06-01	398/28804	0.00196402	0.0159478	0.010585	Nectin3/Itga8/Dab1/Lrrtm4/Als2/Lzts3	6
	GO:0032279	CC	GO:0032279	asymmetric synapse	1994-06-01	406/28804	0.00216936	0.0169377	0.011242	Nectin3/Itga8/Dab1/Lrrtm4/Als2/Lzts3	6
	GO:0098802	CC	GO:0098802	plasma membrane signaling receptor complex	1994-04-01	199/28804	0.0041535	0.0312282	0.020727	Itga8/Chrna4/Chrnb3/Lrrtm4	4
	GO:0045177	CC	GO:0045177	apical part of cell	1994-06-01	488/28804	0.00532539	0.0386091	0.0256259	Itga8/Dab1/Thy1/Slc4a11/Tmem114/Cdhr2	6
	GO:0099056	CC	GO:0099056	integral component of presynaptic membrane	1994-03-01	116/28804	0.00653793	0.0457655	0.0303759	Chrna4/Gabra5/Htr2a	3
	GO:0032809	CC	GO:0032809	neuronal cell body membrane	1994-02-01	38/28804	0.00686259	0.0464369	0.0308215	Thy1/Gabra5	2
	GO:0015464	MF	GO:0015464	acetylcholine receptor activity	1991-03-01	18/28404	2.50685e-05	0.00413258	0.00307157	Chrna4/Chrnb3/Hrh3	3
	GO:0030594	MF	GO:0030594	neurotransmitter receptor activity	1991-05-01	111/28404	2.96243e-05	0.00413258	0.00307157	Chrna4/Chrnb3/Gabra5/Htr2a/Hrh3	5
	GO:0098960	MF	GO:0098960	postsynaptic neurotransmitter receptor activity	1991-04-01	76/28404	0.000106029	0.00986074	0.00732905	Chrna4/Chrnb3/Gabra5/Hrh3	4
	GO:0030020	MF	GO:0030020	extracellular matrix structural constituent conferring tensile strength	1991-03-01	38/28404	0.000247418	0.0160944	0.0119622	Col15a1/Col12a1/Col22a1	3
	GO:0050997	MF	GO:0050997	quaternary ammonium group binding	1991-03-01	40/28404	0.000288429	0.0160944	0.0119622	Esyt2/Chrna4/Aldob	3
	GO:0001664	MF	GO:0001664	G protein-coupled receptor binding	1991-06-01	320/28404	0.000582574	0.0243969	0.0181331	Wnt9b/Pacrg/Tsnax/Avp/Nppa/Penk	6
	GO:0042166	MF	GO:0042166	acetylcholine binding	1991-02-01	12/28404	0.000656163	0.0243969	0.0181331	Chrna4/Chrnb3	2
	GO:0005231	MF	GO:0005231	excitatory extracellular ligand-gated ion channel activity	1991-03-01	57/28404	0.000821258	0.0243969	0.0181331	Chrna4/Chrnb3/Gabra5	3
	GO:1904315	MF	GO:1904315	transmitter-gated ion channel activity involved in regulation of postsynaptic membrane potential	1991-03-01	59/28404	0.000908244	0.0243969	0.0181331	Chrna4/Chrnb3/Gabra5	3
	GO:0022824	MF	GO:0022824	transmitter-gated ion channel activity	1991-03-01	61/28404	0.00100086	0.0243969	0.0181331	Chrna4/Chrnb3/Gabra5	3
	GO:0022835	MF	GO:0022835	transmitter-gated channel activity	1991-03-01	61/28404	0.00100086	0.0243969	0.0181331	Chrna4/Chrnb3/Gabra5	3
	GO:0099529	MF	GO:0099529	neurotransmitter receptor activity involved in regulation of postsynaptic membrane potential	1991-03-01	62/28404	0.00104933	0.0243969	0.0181331	Chrna4/Chrnb3/Gabra5	3
	GO:0022848	MF	GO:0022848	acetylcholine-gated cation-selective channel activity	1991-02-01	16/28404	0.00118311	0.0253914	0.0188723	Chrna4/Chrnb3	2
	GO:0050811	MF	GO:0050811	GABA receptor binding	1991-02-01	17/28404	0.00133807	0.0260117	0.0193333	Trak2/Gabra5	2
	GO:0005201	MF	GO:0005201	extracellular matrix structural constituent	1991-04-01	150/28404	0.00139848	0.0260117	0.0193333	Col15a1/Fbln2/Col12a1/Col22a1	4
	GO:0005230	MF	GO:0005230	extracellular ligand-gated ion channel activity	1991-03-01	71/28404	0.00155319	0.0270838	0.0201302	Chrna4/Chrnb3/Gabra5	3
	GO:0043176	MF	GO:0043176	amine binding	1991-02-01	19/28404	0.00167543	0.0274967	0.0204371	Htr2a/Hrh3	2
	GO:0042165	MF	GO:0042165	neurotransmitter binding	1991-02-01	22/28404	0.0022492	0.0348626	0.0259119	Chrna4/Chrnb3	2
	GO:0043395	MF	GO:0043395	heparan sulfate proteoglycan binding	1991-02-01	24/28404	0.0026762	0.0392978	0.0292084	Lrrtm4/Grem1	2
	GO:0005216	MF	GO:0005216	ion channel activity	1991-06-01	439/28404	0.00290741	0.0405584	0.0301453	Chrna4/Chrnb3/Trpc6/Gabra5/Slc4a11/Tmc6	6
	GO:0050839	MF	GO:0050839	cell adhesion molecule binding	1991-05-01	308/28404	0.00315643	0.0419354	0.0311687	Nectin3/Itga8/Thy1/Tenm4/Cdhr2	5
	GO:0005184	MF	GO:0005184	neuropeptide hormone activity	1991-02-01	28/28404	0.00363486	0.0460967	0.0342616	Avp/Nppa	2
	GO:0031210	MF	GO:0031210	phosphatidylcholine binding	1991-02-01	29/28404	0.00389601	0.0472603	0.0351265	Esyt2/Aldob	2
	GO:0051117	MF	GO:0051117	ATPase binding	1991-03-01	100/28404	0.0041105	0.0477846	0.0355162	Aldob/Trpc6/Tmtc4	3
	GO:0015267	MF	GO:0015267	channel activity	1991-06-01	483/28404	0.00462771	0.0496589	0.0369093	Chrna4/Chrnb3/Trpc6/Gabra5/Slc4a11/Tmc6	6
	GO:0022803	MF	GO:0022803	passive transmembrane transporter activity	1991-06-01	483/28404	0.00462771	0.0496589	0.0369093	Chrna4/Chrnb3/Trpc6/Gabra5/Slc4a11/Tmc6	6
